# Supplementary material for: A data driven approach to mineral chemistry unveils magmatic processes associated with long-lasting, low-intensity volcanic activity
Source: Sci Rep. 2023 Jan 24;13:1314. doi: 10.1038/s41598-023-28370-0 (PMC9873939; doi:10.1038/s41598-023-28370-0)
Supplement: Supplementary file 1 — Supplementary Information. [file 41598_2023_28370_MOESM1_ESM.zip]

Archive with 24 entries (22 files):
- Supplementary Material/
- Supplementary Material/.Rhistory
- __MACOSX/Supplementary Material/._.Rhistory
- Supplementary Material/Summary of Supplementary material.pdf
- __MACOSX/Supplementary Material/._Summary of Supplementary material.pdf
- Supplementary Material/.DS_Store
- __MACOSX/Supplementary Material/._.DS_Store
- Supplementary Material/electronic supplementary data.xlsx
- __MACOSX/Supplementary Material/._electronic supplementary data.xlsx
- Supplementary Material/Supplementary information.pdf
- __MACOSX/Supplementary Material/._Supplementary information.pdf
- Supplementary Material/.RData
- __MACOSX/Supplementary Material/._.RData
- Supplementary Material/Supplementary Table 1.docx
- __MACOSX/Supplementary Material/._Supplementary Table 1.docx
- Supplementary Material/Hierarchical Clustering script/
- Supplementary Material/Hierarchical Clustering script/.Rhistory
- __MACOSX/Supplementary Material/Hierarchical Clustering script/._.Rhistory
- Supplementary Material/Hierarchical Clustering script/cpxPalizziClustering copy.csv
- __MACOSX/Supplementary Material/Hierarchical Clustering script/._cpxPalizziClustering copy.csv
- Supplementary Material/Hierarchical Clustering script/HC Costa et al script.R
- __MACOSX/Supplementary Material/Hierarchical Clustering script/._HC Costa et al script.R
- Supplementary Material/Hierarchical Clustering script/README.rtf
- __MACOSX/Supplementary Material/Hierarchical Clustering script/._README.rtf
