# Supplementary material for: A data driven approach to mineral chemistry unveils magmatic processes associated with long-lasting, low-intensity volcanic activity
Source: Sci Rep. 2023 Jan 24;13:1314. doi: 10.1038/s41598-023-28370-0 (PMC9873939; doi:10.1038/s41598-023-28370-0)
Supplement: Supplementary file 1 — Supplementary Information. [file 41598_2023_28370_MOESM1_ESM.zip › Supplementary Material/electronic supplementary data.xlsx]

## Sheet: original cpx EPMA analyses
#	profile position (1=core)	sample	Unit	SiO2 wt.%	TiO2	Al2O3	FeOt	MnO	MgO	CaO	Na2O	Cr2O3	Total
1	1	T-21	Pal A	50.66	0.66	3.6	8.76	0.29	13.73	21.93	0.52	0	100.15
2	2	T-21	Pal A	50.07	0.62	3.89	8.85	0.3	13.69	22.1	0.48	0	100
3	3	T-21	Pal A	49.89	0.7	4.18	8.83	0.22	13.6	22.08	0.38	0.02	99.9
4	4	T-21	Pal A	49.84	0.68	4.35	8.73	0.2	13.55	22.33	0.35	0.02	100.05
5	5	T-21	Pal A	49.84	0.66	4.38	8.6	0.24	13.52	22.23	0.43	0	99.9
6	6	T-21	Pal A	50.46	0.66	3.66	8.65	0.27	13.81	21.96	0.51	0.02	100
7	7	T-21	Pal A	50.68	0.67	3.71	8.7	0.25	13.81	22	0.39	0	100.21
8	8	T-21	Pal A	50.03	0.7	4.25	9.05	0.29	13.44	21.88	0.43	0	100.07
9	9	T-21	Pal A	50.41	0.62	3.5	9.14	0.3	13.49	21.67	0.55	0	99.68
10	10	T-21	Pal A	50.34	0.61	3.46	9.06	0.25	13.66	21.77	0.46	0	99.61
11	1	T-21	Pal A	50.23	0.68	3.38	9.25	0.31	13.5	21.9	0.43	0	99.68
12	2	T-21	Pal A	50.16	0.68	3.45	9.2	0.29	13.63	21.78	0.53	0	99.72
13	3	T-21	Pal A	49.63	0.78	3.99	9.41	0.29	13.16	21.81	0.5	0	99.57
14	4	T-21	Pal A	49.99	0.68	3.42	9.06	0.22	13.54	22.06	0.48	0	99.45
15	5	T-21	Pal A	49.77	0.69	3.69	9.17	0.22	13.36	21.7	0.52	0	99.12
16	6	T-21	Pal A	50.1	0.65	3.76	9.23	0.27	13.42	21.74	0.57	0.02	99.76
17	7	T-21	Pal A	49.82	0.64	3.85	8.75	0.24	13.39	22.29	0.46	0.05	99.49
18	8	T-21	Pal A	49.19	0.75	4.39	8.82	0.2	13.24	22.46	0.4	0	99.45
19	9	T-21	Pal A	49.78	0.7	3.76	8.85	0.27	13.48	22.2	0.52	0	99.56
20	10	T-21	Pal A	49.39	0.75	4.1	8.89	0.26	13.37	22.29	0.49	0	99.54
21	11	T-21	Pal A	50.05	0.66	3.63	9.14	0.28	13.45	21.97	0.45	0	99.63
22	1	T-21	Pal A	49.74	0.72	4.02	9.06	0.23	13.57	22.04	0.44	0	99.82
23	2	T-21	Pal A	50.06	0.75	3.9	9.23	0.24	13.48	21.89	0.44	0	99.99
24	3	T-21	Pal A	50.38	0.7	3.84	9.22	0.28	13.4	21.89	0.43	0	100.14
25	4	T-21	Pal A	49.61	0.76	3.99	9.12	0.27	13.38	21.89	0.47	0.03	99.52
26	5	T-21	Pal A	50.17	0.67	3.61	8.95	0.26	13.7	21.96	0.52	0.12	99.96
27	6	T-21	Pal A	50.42	0.67	3.48	8.92	0.23	13.65	21.81	0.47	0	99.65
28	7	T-21	Pal A	49.89	0.67	3.74	9.08	0.25	13.48	21.94	0.45	0	99.5
29	8	T-21	Pal A	49.9	0.72	3.77	9.2	0.27	13.54	21.88	0.47	0	99.75
30	9	T-21	Pal A	50.06	0.68	3.75	9.35	0.25	13.39	21.9	0.53	0	99.91
31	10	T-21	Pal A	50.11	0.7	3.76	9.24	0.27	13.6	21.92	0.5	0.02	100.12
32	11	T-21	Pal A	50.13	0.76	3.88	9.16	0.24	13.45	21.9	0.48	0	100
33	12	T-21	Pal A	50.29	0.69	3.69	9.02	0.27	13.74	21.82	0.46	0	99.98
34	1	T-21	Pal A	50.62	0.63	3.52	9.14	0.28	13.6	21.87	0.47	0.02	100.15
35	2	T-21	Pal A	50.58	0.55	3.76	8.53	0.28	14.1	22.3	0.36	0.05	100.51
36	3	T-21	Pal A	51.29	0.51	3.36	7.6	0.19	14.66	22.48	0.29	0.09	100.47
37	4	T-21	Pal A	50.95	0.56	3.46	8.13	0.21	14.3	22.54	0.36	0.07	100.58
38	5	T-21	Pal A	50.72	0.68	3.73	9.17	0.29	13.87	21.9	0.53	0	100.89
39	6	T-21	Pal A	50.9	0.57	3.38	9.06	0.24	13.99	21.9	0.45	0	100.49
40	7	T-21	Pal A	50.71	0.64	3.65	9.23	0.25	13.55	21.86	0.42	0	100.31
41	8	T-21	Pal A	50.46	0.68	3.79	9.25	0.3	13.52	21.98	0.4	0	100.38
42	9	T-21	Pal A	50.46	0.75	4.02	9.33	0.31	13.36	21.71	0.46	0	100.4
43	1	T-21	Pal A	51.26	0.59	3.01	8.96	0.33	13.96	22.05	0.55	0	100.71
44	2	T-21	Pal A	51.09	0.61	3.03	9.03	0.3	14.01	21.99	0.53	0.02	100.61
45	3	T-21	Pal A	51.2	0.6	3.04	9.04	0.31	13.82	21.92	0.49	0	100.42
46	4	T-21	Pal A	51.12	0.6	3.02	9.01	0.25	13.78	22.04	0.5	0	100.32
47	5	T-21	Pal A	51.06	0.59	3.1	9.15	0.29	13.93	22.04	0.53	0	100.69
48	6	T-21	Pal A	50.75	0.61	3.16	8.92	0.22	13.74	21.93	0.44	0.02	99.79
49	7	T-21	Pal A	50.82	0.62	3.1	8.94	0.28	13.81	21.91	0.45	0	99.93
50	8	T-21	Pal A	50.72	0.64	3.15	9.19	0.27	13.68	21.96	0.45	0	100.06
51	9	T-21	Pal A	50.57	0.62	3.16	9.06	0.2	13.98	21.98	0.42	0.02	100.01
52	10	T-21	Pal A	50.6	0.63	3.3	9.06	0.29	13.81	21.97	0.48	0	100.14
53	11	T-21	Pal A	50.58	0.66	3.33	9.07	0.29	13.73	22.07	0.55	0	100.28
54	12	T-21	Pal A	50.14	0.77	3.78	9.31	0.25	13.48	22.14	0.43	0	100.3
55	13	T-21	Pal A	49.95	0.71	3.57	9.16	0.25	13.29	22.16	0.42	0	99.51
56	1	T-21	Pal A	50.88	0.66	3.47	8.85	0.26	13.83	21.86	0.45	0.02	100.28
57	2	T-21	Pal A	50.67	0.64	3.67	9.01	0.29	13.7	21.76	0.5	0	100.24
58	3	T-21	Pal A	50.98	0.6	3.51	8.96	0.28	14.06	21.74	0.49	0	100.62
59	4	T-21	Pal A	50.84	0.62	3.55	8.95	0.21	14	21.66	0.47	0	100.3
60	5	T-21	Pal A	50.88	0.6	3.2	8.38	0.28	14.14	21.82	0.45	0.03	99.78
61	6	T-21	Pal A	51.19	0.58	2.94	8.11	0.23	14.24	21.92	0.55	0.06	99.82
62	7	T-21	Pal A	50.64	0.66	3.48	8.41	0.27	13.89	22.03	0.49	0.03	99.9
63	8	T-21	Pal A	50.75	0.62	3.38	8.32	0.25	14.08	21.89	0.46	0.03	99.78
64	9	T-21	Pal A	50.84	0.64	3.7	8.57	0.23	13.99	21.82	0.49	0	100.28
65	10	T-21	Pal A	50.64	0.62	3.81	8.47	0.24	14.03	21.75	0.45	0.04	100.05
66	11	T-21	Pal A	50.6	0.61	3.84	8.36	0.29	13.95	21.82	0.51	0.04	100.02
67	12	T-21	Pal A	50.3	0.62	4.04	8.48	0.2	13.82	21.85	0.51	0.04	99.86
68	13	T-21	Pal A	50.57	0.61	3.93	8.5	0.26	14.02	21.78	0.46	0	100.13
69	14	T-21	Pal A	50.57	0.66	3.88	8.33	0.25	13.99	21.78	0.45	0.04	99.95
70	15	T-21	Pal A	50.46	0.66	3.77	8.25	0.26	13.95	21.7	0.39	0.04	99.48
71	16	T-21	Pal A	50.75	0.62	3.55	8.04	0.25	14.2	21.82	0.43	0.02	99.68
72	17	T-21	Pal A	50.46	0.63	3.83	8.22	0.26	14.03	21.93	0.48	0.03	99.87
73	18	T-21	Pal A	50.56	0.62	3.87	8.32	0.17	14.17	21.95	0.44	0.05	100.15
74	19	T-21	Pal A	50.66	0.65	3.89	8.34	0.23	13.96	21.92	0.44	0.05	100.14
75	20	T-21	Pal A	50.35	0.66	3.97	8.36	0.21	13.83	21.9	0.53	0.05	99.86
76	21	T-21	Pal A	50.66	0.69	3.78	8.48	0.22	14.02	21.9	0.49	0.03	100.27
77	22	T-21	Pal A	50.87	0.59	3.48	8.38	0.26	13.87	21.99	0.44	0	99.88
78	23	T-21	Pal A	50.43	0.67	3.85	8.47	0.24	13.69	21.97	0.5	0	99.82
79	24	T-21	Pal A	50.51	0.68	3.99	8.77	0.22	13.57	21.94	0.54	0	100.22
80	25	T-21	Pal A	50.33	0.71	3.99	8.67	0.16	13.47	21.92	0.44	0.02	99.71
81	26	T-21	Pal A	50.59	0.69	3.59	8.63	0.26	13.68	22.06	0.5	0	100
82	27	T-21	Pal A	50.84	0.68	3.36	8.63	0.27	13.73	22.01	0.48	0	100
83	28	T-21	Pal A	50.5	0.71	3.8	8.77	0.27	13.49	21.87	0.5	0.02	99.93
84	29	T-21	Pal A	50.83	0.68	3.76	8.68	0.26	13.45	21.73	0.54	0	99.93
85	1	T-18	Pal A	50.6	0.66	3.63	9.04	0.27	13.49	22.02	0.5	0.02	100.23
86	2	T-18	Pal A	51.86	0.53	2.9	8.84	0.3	14.12	22.09	0.4	0	101.04
87	3	T-18	Pal A	51.42	0.55	3.08	8.88	0.23	13.82	21.98	0.43	0	100.39
88	4	T-18	Pal A	51.46	0.55	3.04	8.97	0.28	13.95	22.06	0.35	0	100.66
89	5	T-18	Pal A	51.28	0.5	2.93	8.76	0.26	13.94	21.92	0.38	0.03	100
90	6	T-18	Pal A	51.53	0.51	2.87	9.06	0.29	13.97	21.75	0.44	0	100.42
91	7	T-18	Pal A	51.11	0.55	2.97	9.12	0.22	13.7	21.84	0.44	0.02	99.97
92	8	T-18	Pal A	50.88	0.56	3.24	8.99	0.28	13.68	21.89	0.46	0	99.98
93	9	T-18	Pal A	50.87	0.58	3.37	9.15	0.24	13.69	21.92	0.48	0.02	100.32
94	10	T-18	Pal A	50.52	0.69	3.55	9.28	0.25	13.64	21.87	0.45	0	100.25
95	1	T-18	Pal A	52.39	0.38	2.01	8.02	0.25	14.94	22.21	0.38	0.04	100.62
96	2	T-18	Pal A	51.98	0.49	2.29	8.25	0.23	14.81	22.1	0.43	0	100.58
97	3	T-18	Pal A	52.07	0.41	2.32	8.04	0.24	14.78	22.19	0.37	0.04	100.46
98	4	T-18	Pal A	51.6	0.42	2.28	7.97	0.2	14.79	22.29	0.42	0.03	100
99	5	T-18	Pal A	52.04	0.43	2.34	7.96	0.22	14.62	22.37	0.38	0.05	100.41
100	6	T-18	Pal A	51.94	0.46	2.41	8.18	0.28	14.62	22.42	0.38	0.02	100.71
101	7	T-18	Pal A	51.69	0.44	2.68	8.33	0.25	14.33	22.22	0.4	0.04	100.38
102	8	T-18	Pal A	51.22	0.62	3.22	8.73	0.19	14.02	22.05	0.5	0	100.55
103	9	T-18	Pal A	50.91	0.68	3.3	8.9	0.29	13.95	21.99	0.45	0	100.47
104	10	T-18	Pal A	50.01	0.78	4.14	9.39	0.23	13.44	22.03	0.56	0	100.58
105	11	T-18	Pal A	50.22	0.74	3.77	9.12	0.25	13.6	21.95	0.49	0	100.14
106	12	T-18	Pal A	50.54	0.68	3.58	9.09	0.22	13.72	22	0.43	0.03	100.29
107	13	T-18	Pal A	50.63	0.68	3.59	9.19	0.26	13.67	22.06	0.46	0	100.54
108	14	T-18	Pal A	50.55	0.68	3.7	9.06	0.26	13.59	22.11	0.51	0	100.46
109	15	T-18	Pal A	50.57	0.66	3.57	9.02	0.22	13.84	22.22	0.42	0.03	100.55
110	16	T-18	Pal A	50.4	0.71	4.01	8.78	0.25	13.72	22.27	0.5	0	100.64
111	17	T-18	Pal A	50.01	0.65	4.3	8.56	0.26	13.64	22.47	0.41	0.02	100.32
112	18	T-18	Pal A	51.11	0.59	3.15	8.98	0.27	13.92	22.11	0.45	0	100.58
113	19	T-18	Pal A	50.8	0.54	3.21	8.15	0.19	14.42	22.2	0.48	0	99.99
114	20	T-18	Pal A	50.87	0.67	3.56	9.08	0.25	13.66	21.99	0.46	0	100.54
115	1	T-18	Pal A	50.77	0.65	3.45	8.78	0.25	13.76	22.06	0.47	0	100.19
116	2	T-18	Pal A	50.87	0.67	3.3	8.61	0.23	14	22.16	0.46	0	100.3
117	3	T-18	Pal A	50.44	0.61	3.44	8.51	0.21	14.12	22.2	0.45	0.02	100
118	4	T-18	Pal A	49.62	0.75	4.44	8.98	0.21	13.31	22.37	0.44	0.02	100.14
119	5	T-18	Pal A	50.49	0.67	3.66	8.89	0.27	13.46	22.17	0.47	0	100.08
120	6	T-18	Pal A	49.82	0.73	4.27	9.36	0.23	12.87	22.1	0.42	0	99.8
121	7	T-18	Pal A	49.91	0.76	3.99	9.22	0.29	13.22	22.03	0.45	0	99.87
122	8	T-18	Pal A	49.53	0.74	4.47	9.16	0.25	12.93	22.06	0.45	0.04	99.63
123	9	T-18	Pal A	50.43	0.68	3.88	9	0.21	13.23	22.03	0.46	0.03	99.95
124	10	T-18	Pal A	50.07	0.67	4.22	9	0.28	13.03	22.18	0.38	0.02	99.85
125	11	T-18	Pal A	50.35	0.67	3.8	9.1	0.2	13.27	22.19	0.48	0	100.06
126	12	T-18	Pal A	50.24	0.67	4.14	8.73	0.22	13.37	22.28	0.48	0	100.13
127	13	T-18	Pal A	51.13	0.48	3.05	7.33	0.2	14.33	22.81	0.33	0.05	99.71
128	14	T-18	Pal A	50.78	0.62	3.49	9.03	0.3	13.39	21.93	0.5	0	100.04
129	15	T-18	Pal A	50.98	0.57	3.31	8.9	0.24	13.42	22.06	0.46	0	99.94
130	16	T-18	Pal A	50.96	0.57	3.58	8.89	0.24	13.38	22.05	0.46	0	100.13
131	1	T-18	Pal A	51.28	0.54	3.42	5.8	0.09	15.34	22.73	0.27	0.23	99.7
132	2	T-18	Pal A	51.94	0.52	3.07	5.22	0.12	15.61	22.98	0.29	0.3	100.05
133	3	T-18	Pal A	52.16	0.4	2.71	5.15	0.08	15.73	23.04	0.24	0.26	99.77
134	4	T-18	Pal A	52.59	0.33	2.33	4.56	0.05	16.05	23.35	0.22	0.3	99.78
135	5	T-18	Pal A	51.85	0.41	2.77	4.91	0.07	15.63	23.18	0.25	0.44	99.51
136	6	T-18	Pal A	52.94	0.38	2.34	4.64	0.12	15.99	23.34	0.26	0.23	100.24
137	7	T-18	Pal A	52.58	0.35	2.55	5.46	0.15	15.55	23.16	0.26	0.18	100.24
138	8	T-18	Pal A	50.87	0.55	3.66	7.38	0.17	14.24	22.71	0.4	0.03	100.01
139	9	T-18	Pal A	50.47	0.61	3.47	9.15	0.24	13.28	21.92	0.51	0	99.65
140	1	T-18	Pal A	50.47	0.71	3.78	8.72	0.27	13.59	22.02	0.46	0.03	100.05
141	2	T-18	Pal A	51.06	0.55	3.18	8.4	0.26	13.96	22.08	0.4	0.28	100.17
142	3	T-18	Pal A	51.45	0.4	2.5	7.98	0.27	14.49	22.02	0.53	0.35	99.99
143	4	T-18	Pal A	50.82	0.59	3.4	8.56	0.22	13.86	21.96	0.49	0.11	100.01
144	5	T-18	Pal A	51.51	0.49	3.06	8.2	0.3	14.02	21.97	0.45	0.36	100.36
145	6	T-18	Pal A	50.51	0.73	3.97	8.89	0.22	13.62	21.89	0.44	0.06	100.33
146	7	T-18	Pal A	50.59	0.76	3.87	8.76	0.24	13.69	21.91	0.43	0	100.25
147	8	T-18	Pal A	50.11	0.64	4.01	8.47	0.28	13.88	22.1	0.52	0	100.01
148	9	T-18	Pal A	50.74	0.68	3.69	8.61	0.23	13.78	22.07	0.4	0.02	100.22
149	10	T-18	Pal A	50.53	0.66	4.11	8.56	0.19	13.76	22.14	0.47	0	100.42
150	11	T-18	Pal A	50.33	0.64	4.14	8.79	0.23	13.7	21.98	0.52	0.04	100.37
151	1	T-18	Pal A	51.18	0.59	3.1	8.6	0.26	13.85	21.85	0.48	0	99.91
152	2	T-18	Pal A	50.81	0.61	3.41	8.76	0.25	13.56	21.98	0.39	0	99.77
153	3	T-18	Pal A	51.08	0.63	3.12	8.54	0.19	13.82	22.05	0.37	0	99.8
154	4	T-18	Pal A	50.93	0.63	3.26	8.64	0.23	13.85	22.01	0.44	0	99.99
155	5	T-18	Pal A	51.29	0.57	3.09	8.56	0.26	13.87	22.01	0.49	0	100.14
156	6	T-18	Pal A	51.09	0.59	3.15	8.49	0.23	14.01	22.08	0.4	0	100.04
157	7	T-18	Pal A	50.76	0.6	3.41	8.71	0.23	13.69	22.08	0.44	0	99.92
158	8	T-18	Pal A	51.15	0.57	3.17	8.4	0.27	13.93	22.21	0.39	0.02	100.11
159	9	T-18	Pal A	51.13	0.6	3.04	8.36	0.31	14.01	22.3	0.44	0	100.19
160	10	T-18	Pal A	50.91	0.66	3.49	8.62	0.2	13.79	22.13	0.46	0	100.26
161	11	T-18	Pal A	50.74	0.59	3.46	8.57	0.24	13.57	22.06	0.54	0	99.77
162	12	T-18	Pal A	51.4	0.54	3.06	8.5	0.25	13.87	22.06	0.44	0.02	100.14
163	13	T-18	Pal A	50.99	0.56	3.33	8.6	0.29	13.98	22.08	0.51	0	100.34
164	14	T-18	Pal A	51.19	0.59	3.27	8.54	0.28	13.76	22	0.41	0	100.04
165	15	T-18	Pal A	50.92	0.63	3.6	8.8	0.31	13.65	22.07	0.49	0	100.47
166	16	T-18	Pal A	50.98	0.62	3.56	8.06	0.18	14.19	22.32	0.37	0	100.28
167	17	T-18	Pal A	51.04	0.54	3.4	7.88	0.18	14.07	22.63	0.29	0.03	100.06
168	18	T-18	Pal A	52.68	0.34	1.98	6.34	0.17	15.55	22.81	0.28	0.09	100.24
169	19	T-18	Pal A	52.35	0.35	2.25	6.62	0.13	15.04	22.84	0.29	0.04	99.91
170	20	T-18	Pal A	50.8	0.59	3.74	7.69	0.17	14.1	22.75	0.35	0	100.19
171	21	T-18	Pal A	52.19	0.39	2.58	6.82	0.18	15.02	22.84	0.28	0.06	100.36
172	22	T-18	Pal A	51.57	0.45	3.12	7.65	0.16	14.31	22.57	0.31	0.03	100.17
173	23	T-18	Pal A	51.24	0.48	3.22	8.37	0.27	14.11	22.22	0.41	0	100.32
174	24	T-18	Pal A	51.52	0.46	2.93	8.45	0.29	14.11	22.17	0.43	0	100.36
175	25	T-18	Pal A	51.65	0.5	2.65	8.81	0.29	13.97	21.89	0.43	0	100.19
176	26	T-18	Pal A	51.48	0.48	2.82	9.09	0.33	13.92	21.65	0.5	0	100.27
177	27	T-18	Pal A	51.1	0.57	3.37	8.95	0.26	13.76	22.05	0.48	0	100.54
178	1	T-18	Pal A	50.93	0.59	3.25	9.01	0.27	13.63	22.07	0.52	0	100.27
179	2	T-18	Pal A	50.63	0.68	3.57	9.12	0.26	13.6	22.02	0.49	0	100.37
180	3	T-18	Pal A	51.45	0.57	2.91	8.71	0.2	13.91	22.08	0.39	0	100.22
181	4	T-18	Pal A	51.34	0.58	3.16	8.81	0.26	13.85	22.06	0.45	0	100.51
182	5	T-18	Pal A	50.5	0.6	3.36	8.93	0.31	13.41	21.87	0.5	0	99.48
183	6	T-18	Pal A	50.75	0.54	3.23	8.93	0.28	13.43	21.96	0.4	0	99.52
184	7	T-18	Pal A	50.65	0.6	3.33	9.05	0.26	13.46	21.87	0.48	0	99.7
185	8	T-18	Pal A	50.53	0.64	3.28	8.95	0.3	13.57	21.94	0.37	0	99.58
186	9	T-18	Pal A	50.86	0.62	3.26	9.07	0.3	13.4	21.87	0.46	0	99.84
187	10	T-18	Pal A	50.56	0.64	3.38	9.12	0.29	13.34	21.74	0.47	0	99.54
188	11	T-18	Pal A	50.74	0.68	3.24	9.1	0.26	13.57	21.78	0.47	0	99.84
189	12	T-18	Pal A	50.63	0.58	3.34	9.11	0.24	13.26	21.77	0.48	0.04	99.45
190	13	T-18	Pal A	50.79	0.65	3.26	9.13	0.26	13.35	21.8	0.46	0	99.7
191	14	T-18	Pal A	50.89	0.61	3.16	9.01	0.31	13.45	21.88	0.46	0.02	99.79
192	15	T-18	Pal A	50.2	0.61	3.18	8.98	0.27	13.84	21.97	0.51	0	99.56
193	1	T-18	Pal A	50.71	0.69	3.71	8.89	0.24	13.6	22.32	0.42	0	100.58
194	2	T-18	Pal A	49.36	0.84	4.5	9.18	0.17	13.26	22.22	0.48	0	100.01
195	3	T-18	Pal A	49.85	0.78	4.57	9.11	0.29	13.33	22.35	0.46	0.03	100.77
196	4	T-18	Pal A	50.42	0.75	3.98	8.82	0.24	13.56	22.22	0.4	0.1	100.49
197	5	T-18	Pal A	50.2	0.75	4.03	8.81	0.31	13.66	22.27	0.43	0.06	100.52
198	6	T-18	Pal A	49.75	0.88	4.21	8.72	0.25	13.55	22.15	0.43	0	99.94
199	7	T-18	Pal A	50.63	0.65	3.83	7.71	0.14	14.46	22.81	0.3	0.1	100.63
200	8	T-18	Pal A	50.34	0.68	4.2	8.01	0.24	14.21	22.64	0.34	0.05	100.71
201	9	T-18	Pal A	51.68	0.49	2.51	9	0.33	14.61	21.7	0.48	0	100.8
202	10	T-18	Pal A	50.76	0.62	3.42	9.49	0.28	13.78	21.71	0.51	0	100.57
203	11	T-18	Pal A	50.46	0.69	3.81	9.36	0.28	13.7	21.96	0.5	0	100.76
204	1	T-18	Pal A	51.75	0.43	2.8	7.22	0.15	15.02	22.51	0.38	0.12	100.38
205	2	T-18	Pal A	52.15	0.31	2.62	6.71	0.13	15.22	22.91	0.3	0.15	100.5
206	3	T-18	Pal A	51.79	0.4	2.9	7.08	0.15	15.04	22.74	0.38	0.15	100.63
207	4	T-18	Pal A	50.65	0.48	3.39	7.79	0.18	14.6	22.51	0.37	0.03	100
208	5	T-18	Pal A	50.84	0.66	3.63	8.43	0.2	14.09	22.26	0.42	0	100.53
209	6	T-18	Pal A	50.24	0.69	4	8.88	0.28	13.57	22.15	0.48	0.05	100.34
210	7	T-18	Pal A	51.06	0.59	3.29	8.89	0.22	14.02	22.16	0.44	0.02	100.69
211	8	T-18	Pal A	51.08	0.65	3.46	8.81	0.19	13.98	22.17	0.47	0.04	100.85
212	9	T-18	Pal A	50.54	0.67	3.87	9.16	0.24	13.63	22.02	0.49	0	100.62
213	10	T-18	Pal A	50.63	0.69	3.67	9.21	0.31	13.65	22.07	0.5	0	100.73
214	11	T-18	Pal A	50.16	0.62	3.94	9.3	0.31	13.51	21.96	0.51	0.06	100.37
215	12	T-18	Pal A	50.75	0.67	3.62	9.18	0.29	13.71	22.01	0.53	0	100.76
216	13	T-18	Pal A	50.54	0.68	3.6	9.05	0.24	13.73	22.27	0.4	0.02	100.53
217	14	T-18	Pal A	50.27	0.75	4.07	8.93	0.22	13.67	22.13	0.47	0	100.51
218	15	T-18	Pal A	50.07	0.76	4.1	9.11	0.26	13.56	22.11	0.42	0	100.39
219	16	T-18	Pal A	49.74	0.8	4.38	9.26	0.18	13.27	22.15	0.47	0	100.25
220	17	T-18	Pal A	51.07	0.52	3.41	7.53	0.2	14.59	22.76	0.35	0.09	100.52
221	18	T-18	Pal A	51.03	0.53	3.16	9.02	0.29	14.11	21.97	0.41	0	100.52
222	19	T-18	Pal A	50.55	0.63	3.56	9.27	0.24	13.74	21.97	0.48	0.03	100.47
223	1	T-18	Pal A	49.34	0.75	4.25	8.79	0.22	13.46	22.18	0.4	0	99.39
224	2	T-18	Pal A	50.13	0.62	3.58	8.31	0.25	13.99	22.3	0.37	0.02	99.57
225	3	T-18	Pal A	50.05	0.68	3.84	8.63	0.18	13.72	22.18	0.42	0.02	99.72
226	4	T-18	Pal A	50.35	0.66	3.67	8.72	0.21	13.81	22.03	0.45	0	99.9
227	5	T-18	Pal A	50.32	0.74	3.73	8.75	0.21	13.82	22.03	0.41	0.02	100.03
228	6	T-18	Pal A	50.4	0.66	3.59	8.7	0.24	14.07	21.91	0.48	0	100.05
229	7	T-18	Pal A	50.43	0.7	3.78	8.88	0.25	13.78	21.81	0.5	0.02	100.15
230	8	T-18	Pal A	50.06	0.79	4.15	9.12	0.31	13.51	22.08	0.47	0.02	100.51
231	9	T-18	Pal A	49.96	0.73	4.11	9.01	0.23	13.49	22.1	0.46	0.07	100.16
232	10	T-18	Pal A	50.33	0.7	3.9	8.51	0.22	13.92	22.13	0.47	0	100.18
233	11	T-18	Pal A	50.53	0.56	4.04	8.12	0.19	14.03	22.55	0.44	0.03	100.49
234	12	T-18	Pal A	50.75	0.61	3.93	8.51	0.21	13.87	22.46	0.45	0.06	100.85
235	13	T-18	Pal A	50.58	0.66	3.92	8.69	0.28	13.75	22.33	0.37	0.03	100.61
236	14	T-18	Pal A	50.46	0.64	3.9	8.68	0.27	13.89	22.45	0.38	0	100.67
237	15	T-18	Pal A	50.58	0.64	3.8	8.52	0.21	13.9	22.55	0.34	0	100.54
238	16	T-18	Pal A	50.16	0.8	4.2	9.16	0.26	13.4	22.26	0.46	0	100.7
239	17	T-18	Pal A	50.24	0.73	3.96	9.04	0.24	13.56	22.27	0.49	0	100.53
240	18	T-18	Pal A	50.9	0.65	3.45	8.7	0.25	13.87	22.44	0.45	0.03	100.74
241	19	T-18	Pal A	50.32	0.67	3.85	9.05	0.27	13.53	22.13	0.41	0	100.23
242	20	T-18	Pal A	50.46	0.69	3.82	9.07	0.31	13.49	21.79	0.51	0	100.14
243	21	T-18	Pal A	50.67	0.67	3.82	9.12	0.26	13.64	21.83	0.48	0.02	100.51
244	22	T-18	Pal A	49.95	0.69	4.02	9.09	0.23	13.5	22	0.49	0	99.97
245	23	T-18	Pal A	50.43	0.67	3.97	9.15	0.23	13.4	21.83	0.47	0	100.15
246	24	T-18	Pal A	50.84	0.68	3.62	9.15	0.27	13.69	21.71	0.5	0	100.46
247	25	T-18	Pal A	51.05	0.64	3.9	9.24	0.25	13.55	21.62	0.46	0	100.71
248	1	T-18	Pal A	52.09	0.36	2.34	6.71	0.15	14.95	22.42	0.4	0.6	100.02
249	2	T-18	Pal A	52.72	0.27	2	6.25	0.19	15.31	22.67	0.29	0.52	100.22
250	3	T-18	Pal A	49.66	0.86	4.72	8.66	0.21	13.41	22.22	0.4	0	100.14
251	4	T-18	Pal A	50.2	0.77	3.99	8.85	0.24	13.48	22.12	0.34	0	99.99
252	5	T-18	Pal A	50.39	0.74	3.87	9.42	0.35	13.35	21.9	0.49	0.04	100.55
253	6	T-18	Pal A	52.1	0.4	2.08	9.45	0.37	14.16	21.36	0.51	0	100.43
254	7	T-18	Pal A	50.97	0.61	3.4	9.1	0.27	13.84	21.95	0.47	0	100.61
255	8	T-18	Pal A	51.27	0.54	3.17	7.19	0.18	14.73	22.78	0.31	0.19	100.36
256	9	T-18	Pal A	49.88	0.75	4.3	8.54	0.17	13.87	22.21	0.42	0.02	100.16
257	10	T-18	Pal A	50.27	0.66	3.7	9.22	0.24	13.49	21.82	0.5	0	99.9
258	1	T-18	Pal A	50.51	0.67	3.87	9	0.21	13.56	21.98	0.41	0	100.21
259	2	T-18	Pal A	49.9	0.78	4.04	9.11	0.24	13.38	22.01	0.51	0.02	99.99
260	3	T-18	Pal A	50.09	0.75	4.36	9.16	0.28	13.27	22	0.42	0.03	100.36
261	4	T-18	Pal A	50.62	0.72	4.03	9.09	0.28	13.67	21.85	0.49	0	100.75
262	5	T-18	Pal A	50.8	0.66	3.71	8.95	0.24	13.6	22.06	0.46	0	100.48
263	6	T-18	Pal A	50.44	0.67	4.46	9.05	0.22	13.32	22.02	0.39	0.04	100.61
264	7	T-18	Pal A	51.03	0.64	3.63	8.75	0.27	13.66	22.12	0.46	0.02	100.58
265	8	T-18	Pal A	50.86	0.59	3.88	8.58	0.25	13.74	22.18	0.41	0.03	100.52
266	9	T-18	Pal A	50.9	0.59	3.61	9.09	0.28	13.65	21.69	0.49	0	100.3
267	10	T-18	Pal A	50.68	0.57	3.23	8.88	0.3	13.43	21.87	0.48	0	99.44
268	11	T-18	Pal A	49.71	0.69	4.05	9.18	0.28	12.81	21.88	0.43	0	99.03
269	1	T-18	Pal A	49.75	0.8	4.57	9.31	0.27	12.69	22.05	0.49	0	99.93
270	2	T-18	Pal A	49.43	0.81	4.62	9.39	0.24	12.75	22	0.49	0	99.73
271	3	T-18	Pal A	49.34	0.8	4.48	9.11	0.29	12.63	21.95	0.52	0.02	99.14
272	4	T-18	Pal A	49.59	0.74	4.25	9.23	0.29	12.77	22.02	0.52	0	99.41
273	5	T-18	Pal A	49.98	0.68	4.06	9.14	0.26	12.93	21.97	0.51	0	99.53
274	6	T-18	Pal A	50.32	0.69	3.91	9.14	0.27	13.09	22	0.51	0	99.93
275	7	T-18	Pal A	50.07	0.69	3.82	9.11	0.23	13.04	21.85	0.48	0	99.29
276	8	T-18	Pal A	51.07	0.49	3.14	8.6	0.28	13.57	22.18	0.44	0	99.77
277	9	T-18	Pal A	50.7	0.6	3.58	8.87	0.23	13.26	21.18	0.43	0	98.85
278	10	T-18	Pal A	50.97	0.56	3.11	8.87	0.32	13.51	21.37	0.42	0	99.13
279	11	T-18	Pal A	50.97	0.53	3.05	8.83	0.25	13.56	22.09	0.49	0	99.77
280	12	T-18	Pal A	50.45	0.65	3.91	9.34	0.25	12.84	21.83	0.49	0	99.76
281	1	T-18	Pal A	50.85	0.6	3.63	7.26	0.18	14.04	22.59	0.39	0.11	99.65
282	2	T-18	Pal A	50.76	0.58	3.54	7.14	0.15	14.05	22.68	0.4	0.12	99.42
283	3	T-18	Pal A	50.75	0.57	3.53	7.32	0.23	13.82	22.64	0.37	0.18	99.41
284	4	T-18	Pal A	50.16	0.62	3.95	7.81	0.18	13.68	22.47	0.37	0.1	99.34
285	5	T-18	Pal A	50.57	0.67	3.55	8.2	0.2	13.67	22.26	0.44	0.02	99.58
286	6	T-18	Pal A	49.45	0.8	4.49	8.8	0.18	12.97	22.15	0.41	0	99.25
287	7	T-18	Pal A	50.06	0.73	4.08	8.79	0.22	13.19	22.25	0.44	0	99.76
288	8	T-18	Pal A	50.65	0.71	3.77	8.36	0.26	13.49	22.33	0.42	0	99.99
289	9	T-18	Pal A	50.27	0.63	3.9	8.08	0.23	13.53	22.43	0.35	0.03	99.45
290	10	T-18	Pal A	50.11	0.74	3.92	8.98	0.25	13.54	22.18	0.41	0.02	100.15
291	11	T-18	Pal A	49.82	0.73	4.24	9.08	0.24	13.56	22.15	0.49	0	100.31
292	12	T-18	Pal A	49.71	0.78	4.39	8.63	0.16	13.68	22.58	0.46	0.1	100.49
293	13	T-18	Pal A	48.7	0.89	5.18	9.26	0.21	13.05	22.27	0.41	0	99.97
294	14	T-18	Pal A	50.16	0.67	3.88	9.01	0.22	13.7	22.1	0.47	0.03	100.24
295	15	T-18	Pal A	50.23	0.64	3.77	8.96	0.25	13.7	22.06	0.49	0	100.1
296	1	T-18	Pal A	50.28	0.66	3.7	8.7	0.24	13.87	22.32	0.44	0	100.21
297	2	T-18	Pal A	49.7	0.7	3.86	8.86	0.28	13.68	22.36	0.48	0.02	99.94
298	3	T-18	Pal A	49.96	0.68	3.72	8.63	0.28	13.69	22.31	0.49	0	99.76
299	4	T-18	Pal A	51.12	0.42	3.2	6.03	0.12	15.63	23.08	0.24	0.12	99.96
300	5	T-18	Pal A	50.47	0.48	3.67	6.34	0.12	15.24	23.21	0.32	0.04	99.89
301	6	T-18	Pal A	50.74	0.41	3.18	6.39	0.11	15.34	23.06	0.31	0.08	99.62
302	7	T-18	Pal A	51.01	0.44	3.14	6.5	0.19	15.36	23.06	0.31	0.08	100.09
303	8	T-18	Pal A	50.27	0.58	3.35	8.96	0.28	13.83	22.02	0.47	0	99.76
304	9	T-18	Pal A	49.5	0.67	4.02	9.26	0.22	13.47	22.03	0.53	0	99.7
305	10	T-18	Pal A	49.61	0.69	3.91	9.43	0.3	13.46	22.07	0.39	0	99.86
306	1	Pal B B3	Pal B	50.5	0.69	3.7	8.88	0.2	13.93	22.18	0.45	0	100.53
307	2	Pal B B3	Pal B	50.49	0.66	3.55	8.84	0.31	13.81	22.02	0.45	0.02	100.15
308	3	Pal B B3	Pal B	50.17	0.71	3.61	8.89	0.25	13.75	22.19	0.43	0	100
309	4	Pal B B3	Pal B	49.96	0.68	3.96	9.17	0.24	13.43	22.21	0.45	0	100.1
310	5	Pal B B3	Pal B	50.29	0.7	3.75	8.94	0.24	13.59	22.29	0.48	0.02	100.3
311	6	Pal B B3	Pal B	50.2	0.7	3.84	8.94	0.29	13.5	22.18	0.5	0.03	100.18
312	7	Pal B B3	Pal B	50.17	0.7	3.93	9.17	0.19	13.47	22.28	0.45	0	100.36
313	8	Pal B B3	Pal B	50.31	0.67	3.7	8.95	0.21	13.61	22.25	0.51	0.02	100.23
314	9	Pal B B3	Pal B	50.07	0.67	3.92	9.09	0.2	13.48	22.13	0.42	0.03	100.01
315	10	Pal B B3	Pal B	50.57	0.66	3.76	8.95	0.2	13.49	22.21	0.48	0.02	100.34
316	11	Pal B B3	Pal B	50.34	0.69	3.82	9.37	0.25	13.43	21.92	0.43	0.03	100.28
317	1	Pal B B3	Pal B	51.38	0.57	3.05	8.7	0.25	13.98	22.14	0.45	0	100.52
318	2	Pal B B3	Pal B	50.89	0.63	3.36	8.95	0.21	13.82	22.09	0.38	0	100.33
319	3	Pal B B3	Pal B	50.79	0.62	3.5	8.94	0.24	13.49	22.14	0.38	0	100.1
320	4	Pal B B3	Pal B	51.1	0.63	3.09	8.73	0.3	13.77	22	0.5	0	100.12
321	5	Pal B B3	Pal B	51.22	0.56	2.99	8.7	0.27	14.06	22.09	0.49	0	100.38
322	6	Pal B B3	Pal B	51.21	0.61	3.23	8.87	0.21	13.77	22.04	0.39	0.02	100.35
323	7	Pal B B3	Pal B	50.85	0.61	3.35	8.77	0.19	13.85	22.02	0.46	0	100.1
324	8	Pal B B3	Pal B	50.86	0.63	3.56	8.93	0.24	13.74	22.09	0.54	0	100.59
325	9	Pal B B3	Pal B	50.42	0.71	3.98	8.95	0.24	13.57	21.99	0.44	0	100.3
326	10	Pal B B3	Pal B	49.73	0.77	4.65	9.17	0.25	13.16	22.13	0.47	0	100.33
327	11	Pal B B3	Pal B	50.33	0.69	4.05	9	0.25	13.66	22.18	0.41	0	100.57
328	12	Pal B B3	Pal B	50.59	0.65	3.65	8.83	0.26	13.54	22.27	0.43	0	100.22
329	13	Pal B B3	Pal B	50.48	0.69	3.74	8.88	0.23	13.46	22.22	0.46	0.03	100.19
330	14	Pal B B3	Pal B	50.76	0.6	3.53	8.57	0.3	13.7	22.15	0.46	0	100.07
331	15	Pal B B3	Pal B	50.05	0.67	4.26	8.34	0.22	13.87	22.27	0.51	0	100.19
332	16	Pal B B3	Pal B	50.24	0.65	4.03	7.77	0.15	14.17	22.4	0.33	0.03	99.77
333	17	Pal B B3	Pal B	51.14	0.61	3	8.79	0.29	13.89	21.75	0.45	0	99.92
334	18	Pal B B3	Pal B	50.46	0.66	3.56	9.11	0.26	13.31	21.94	0.51	0.02	99.83
335	19	Pal B B3	Pal B	50.37	0.68	4.04	9.41	0.27	13.21	21.87	0.47	0.03	100.35
336	20	Pal B B3	Pal B	50.33	0.74	4.06	9.45	0.29	13.23	21.78	0.49	0	100.37
337	1	Pal B B3	Pal B	49.59	0.89	4.61	8.64	0.21	13.5	22.23	0.39	0	100.06
338	2	Pal B B3	Pal B	50.4	0.64	3.7	7.52	0.15	14.39	22.72	0.31	0.18	100.01
339	3	Pal B B3	Pal B	50.18	0.64	4.12	7.72	0.2	14.13	22.36	0.29	0.07	99.71
340	4	Pal B B3	Pal B	49.83	0.66	4.22	8.23	0.19	13.69	22.19	0.38	0.06	99.45
341	5	Pal B B3	Pal B	50.09	0.66	3.73	8.51	0.21	13.74	22.02	0.48	0.02	99.46
342	6	Pal B B3	Pal B	49.35	0.72	4.58	9.07	0.21	13.26	21.99	0.47	0.04	99.69
343	7	Pal B B3	Pal B	50.22	0.7	3.73	8.87	0.31	13.53	22.02	0.46	0.02	99.86
344	8	Pal B B3	Pal B	49.89	0.73	4.18	9.18	0.26	13.22	21.93	0.42	0.03	99.84
345	9	Pal B B3	Pal B	50.17	0.67	3.84	9.31	0.24	13.44	21.88	0.42	0.03	100
346	10	Pal B B3	Pal B	49.96	0.64	3.54	9.09	0.22	13.34	21.66	0.6	0.03	99.08
347	1	Pal B B3	Pal B	51.97	0.38	2.6	7.23	0.24	14.84	22.61	0.35	0.28	100.5
348	2	Pal B B3	Pal B	51.42	0.45	3.01	7.77	0.24	14.38	22.41	0.36	0.15	100.19
349	3	Pal B B3	Pal B	50.59	0.58	3.78	8.47	0.25	13.78	22.09	0.44	0.03	100.01
350	4	Pal B B3	Pal B	51.02	0.63	3.34	8.8	0.21	13.9	21.92	0.38	0	100.2
351	5	Pal B B3	Pal B	50.66	0.63	3.6	8.92	0.26	13.56	21.92	0.44	0	99.99
352	6	Pal B B3	Pal B	50.38	0.7	3.58	9.1	0.26	13.39	21.93	0.45	0.02	99.81
353	7	Pal B B3	Pal B	49.62	0.88	4.61	9.66	0.27	13.08	22	0.47	0	100.59
354	8	Pal B B3	Pal B	50.81	0.67	3.45	8.94	0.24	13.59	22.15	0.48	0.02	100.35
355	9	Pal B B3	Pal B	51.15	0.58	3.22	8.95	0.24	13.83	21.78	0.49	0	100.24
356	10	Pal B B3	Pal B	51.12	0.54	3.05	9.13	0.3	13.87	21.71	0.44	0.02	100.18
357	11	Pal B B3	Pal B	51.11	0.54	3.1	9.07	0.27	13.9	21.76	0.49	0	100.24
358	12	Pal B B3	Pal B	49.98	0.68	4.17	9.51	0.22	13.45	21.83	0.45	0	100.29
359	13	Pal B B3	Pal B	51.14	0.59	3.27	9.14	0.26	13.8	21.78	0.45	0	100.43
360	14	Pal B B3	Pal B	51.06	0.57	3.35	8.99	0.27	13.71	21.85	0.47	0	100.27
361	15	Pal B B3	Pal B	50.78	0.63	3.55	9.33	0.23	13.74	21.74	0.47	0	100.47
362	16	Pal B B3	Pal B	52.2	0.44	2.64	5.5	0.11	15.83	23.11	0.26	0.13	100.22
363	17	Pal B B3	Pal B	49.89	0.75	4.24	9.41	0.29	13.09	21.91	0.47	0.03	100.08
364	1	Pal B B3	Pal B	51.3	0.53	2.92	8.55	0.25	14.33	22.11	0.43	0	100.42
365	2	Pal B B3	Pal B	51.03	0.6	3.16	8.74	0.23	14.05	22.04	0.42	0	100.27
366	3	Pal B B3	Pal B	50.45	0.68	3.68	9.04	0.3	13.66	22.12	0.46	0	100.39
367	4	Pal B B3	Pal B	50.03	0.72	3.8	9.14	0.27	13.64	22.09	0.4	0	100.09
368	5	Pal B B3	Pal B	50.11	0.77	3.8	9.21	0.23	13.57	22.09	0.5	0	100.28
369	6	Pal B B3	Pal B	50.55	0.69	3.69	9.08	0.21	13.53	21.99	0.46	0	100.2
370	7	Pal B B3	Pal B	50.59	0.72	3.71	9.19	0.29	13.63	22.11	0.46	0	100.7
371	8	Pal B B3	Pal B	50.42	0.67	3.67	9.17	0.31	13.57	22.11	0.48	0.02	100.42
372	9	Pal B B3	Pal B	49.85	0.78	4.11	9.37	0.26	13.41	22.03	0.45	0.04	100.3
373	10	Pal B B3	Pal B	51.27	0.54	2.83	8.61	0.24	14.12	22.15	0.43	0	100.19
374	11	Pal B B3	Pal B	51.58	0.43	2.42	8.49	0.27	14.32	21.86	0.43	0.02	99.82
375	12	Pal B B3	Pal B	51.26	0.42	2.52	8.83	0.32	14.4	21.82	0.48	0	100.05
376	13	Pal B B3	Pal B	51.5	0.43	2.31	9.1	0.31	14.36	21.75	0.48	0.04	100.28
377	14	Pal B B3	Pal B	49.84	0.67	4.22	9.31	0.28	13.59	22.15	0.43	0	100.49
378	15	Pal B B3	Pal B	50.76	0.58	3.34	8.94	0.27	14.04	22.04	0.44	0	100.41
379	16	Pal B B3	Pal B	49.47	0.67	4.03	9.32	0.28	13.53	21.98	0.44	0	99.72
380	17	Pal B B3	Pal B	50.34	0.57	3.31	9.12	0.33	13.81	21.9	0.46	0	99.84
381	18	Pal B B3	Pal B	50.35	0.54	3.43	8.62	0.17	13.93	22.35	0.38	0.06	99.83
382	19	Pal B B3	Pal B	50.41	0.59	3.5	9.16	0.28	13.86	21.86	0.51	0	100.17
383	20	Pal B B3	Pal B	50.16	0.64	3.57	9.33	0.26	13.78	21.91	0.56	0	100.21
384	1	Pal B B3	Pal B	51.97	0.5	3.2	5.59	0.1	15.52	23.29	0.25	0.13	100.55
385	2	Pal B B3	Pal B	51.57	0.55	3.56	5.81	0.11	15.34	23.23	0.33	0.13	100.63
386	3	Pal B B3	Pal B	51.39	0.56	3.7	5.91	0.11	15.35	23.16	0.21	0.15	100.54
387	4	Pal B B3	Pal B	51.71	0.52	3.36	5.77	0.13	15.49	23.2	0.24	0.18	100.6
388	5	Pal B B3	Pal B	52.56	0.37	2.53	5.23	0.11	15.92	23.57	0.24	0.15	100.68
389	6	Pal B B3	Pal B	52.97	0.33	2.21	5.83	0.15	15.58	23.11	0.34	0.15	100.67
390	7	Pal B B3	Pal B	52.51	0.33	2.36	6.53	0.19	15.05	22.78	0.28	0.18	100.21
391	8	Pal B B3	Pal B	51.04	0.61	3.59	8.21	0.14	14.15	22.31	0.44	0	100.49
392	9	Pal B B3	Pal B	51.07	0.61	3.38	8.85	0.23	13.93	21.89	0.46	0.02	100.44
393	10	Pal B B3	Pal B	51.29	0.6	3.07	8.84	0.28	14.03	22.06	0.48	0	100.65
394	11	Pal B B3	Pal B	50.85	0.64	3.41	8.77	0.21	13.73	22.28	0.44	0.03	100.36
395	12	Pal B B3	Pal B	50.38	0.64	3.42	9	0.28	13.81	21.95	0.53	0	100.01
396	13	Pal B B3	Pal B	50.94	0.71	3.6	9.15	0.24	13.64	22	0.47	0	100.75
397	14	Pal B B3	Pal B	50.67	0.7	3.64	9.3	0.27	13.67	21.98	0.47	0	100.7
398	15	Pal B B3	Pal B	51.14	0.64	3.41	9.28	0.3	13.65	21.78	0.54	0	100.74
399	16	Pal B B3	Pal B	51.1	0.65	3.38	9.28	0.23	13.69	21.81	0.51	0	100.65
400	17	Pal B B3	Pal B	51.03	0.65	3.5	9.19	0.28	13.54	21.86	0.52	0	100.57
401	18	Pal B B3	Pal B	51.32	0.61	3.51	8.96	0.23	13.87	22.08	0.46	0.04	101.08
402	1	Pal B B3	Pal B	51.31	0.56	3.1	8.62	0.24	14.1	22.26	0.39	0.03	100.61
403	2	Pal B B3	Pal B	50.4	0.61	3.41	8.77	0.24	13.99	22.07	0.46	0.02	99.97
404	3	Pal B B3	Pal B	50.76	0.64	3.48	8.78	0.25	13.84	22.06	0.41	0.03	100.25
405	4	Pal B B3	Pal B	50.15	0.75	4.01	9.04	0.25	13.39	22.01	0.45	0.04	100.09
406	5	Pal B B3	Pal B	50.93	0.65	3.22	8.85	0.24	13.92	22.02	0.34	0	100.17
407	6	Pal B B3	Pal B	49.74	0.86	4.21	9.42	0.27	13.22	21.93	0.45	0	100.1
408	7	Pal B B3	Pal B	49.1	0.99	4.79	9.57	0.29	12.89	21.91	0.52	0.02	100.08
409	8	Pal B B3	Pal B	50.66	0.69	3.58	9.13	0.22	13.54	21.94	0.4	0	100.16
410	9	Pal B B3	Pal B	50.66	0.69	3.51	9.34	0.22	13.67	21.89	0.52	0.03	100.53
411	10	Pal B B3	Pal B	50.78	0.64	3.49	9.15	0.3	13.73	21.86	0.52	0.03	100.5
412	11	Pal B B3	Pal B	50.5	0.67	3.66	9.11	0.25	13.58	21.98	0.45	0	100.2
413	12	Pal B B3	Pal B	50.3	0.71	3.88	9.17	0.24	13.56	21.86	0.52	0	100.24
414	13	Pal B B3	Pal B	50.09	0.67	3.82	8.8	0.24	13.76	21.89	0.45	0	99.72
415	14	Pal B B3	Pal B	50.57	0.59	3.78	8.11	0.22	14.15	22.32	0.34	0.03	100.11
416	15	Pal B B3	Pal B	50.16	0.67	3.92	8.46	0.22	13.81	22.13	0.42	0	99.79
417	16	Pal B B3	Pal B	49.86	0.72	3.98	8.46	0.23	13.82	22.03	0.48	0	99.58
418	17	Pal B B3	Pal B	48.96	0.88	4.78	9.06	0.17	13.35	21.93	0.43	0.05	99.61
419	18	Pal B B3	Pal B	49.87	0.66	3.92	8.81	0.27	13.75	21.82	0.49	0	99.59
420	19	Pal B B3	Pal B	49.91	0.64	3.95	9.1	0.3	13.54	21.75	0.47	0	99.66
421	1	Pal B B3	Pal B	52.4	0.32	2.56	4.28	0.13	16.28	22.69	0.34	0.95	99.95
422	2	Pal B B3	Pal B	52.67	0.34	2.43	4.18	0.06	16.55	22.57	0.32	1.19	100.31
423	3	Pal B B3	Pal B	52.26	0.42	2.85	4.96	0.11	15.96	22.7	0.29	0.47	100.02
424	4	Pal B B3	Pal B	51.71	0.47	3.02	6.33	0.15	15.31	22.56	0.35	0.24	100.14
425	5	Pal B B3	Pal B	49.98	0.66	4.51	8.4	0.18	13.72	22.27	0.37	0.03	100.12
426	6	Pal B B3	Pal B	50.53	0.66	3.78	9.19	0.28	13.58	21.89	0.52	0	100.43
427	7	Pal B B3	Pal B	51.15	0.64	3.7	8.9	0.24	13.64	21.74	0.5	0	100.51
428	1	Pal B B3	Pal B	50.9	0.63	3.38	9.15	0.3	13.71	21.9	0.51	0.02	100.5
429	2	Pal B B3	Pal B	50.67	0.66	3.6	9.09	0.28	13.52	21.89	0.49	0.02	100.22
430	3	Pal B B3	Pal B	50.73	0.69	3.51	8.95	0.26	13.7	21.89	0.5	0.02	100.25
431	4	Pal B B3	Pal B	50.76	0.71	3.43	9.01	0.29	13.61	21.87	0.47	0	100.15
432	5	Pal B B3	Pal B	50.79	0.68	3.4	9.08	0.26	13.87	21.82	0.52	0	100.42
433	6	Pal B B3	Pal B	50.36	0.71	3.53	8.93	0.24	13.66	21.93	0.49	0	99.85
434	7	Pal B B3	Pal B	50.52	0.69	3.45	9.28	0.22	13.69	21.77	0.48	0	100.1
435	8	Pal B B3	Pal B	50.31	0.77	3.92	9.17	0.27	13.33	21.97	0.46	0	100.2
436	9	Pal B B3	Pal B	50.67	0.71	3.66	9.2	0.21	13.65	22.05	0.46	0	100.61
437	10	Pal B B3	Pal B	50.36	0.71	3.71	9.1	0.22	13.48	21.95	0.45	0.02	100
438	11	Pal B B3	Pal B	49.51	0.81	4.56	9.38	0.26	13.03	22.05	0.47	0.02	100.09
439	12	Pal B B3	Pal B	50.66	0.65	3.42	9.01	0.19	13.73	22.22	0.46	0	100.34
440	13	Pal B B3	Pal B	50.5	0.67	3.31	8.88	0.24	13.74	22.16	0.47	0	99.97
441	14	Pal B B3	Pal B	50.35	0.66	3.62	9.04	0.23	13.56	22.17	0.43	0	100.06
442	15	Pal B B3	Pal B	50.71	0.71	3.61	9.1	0.25	13.67	22.11	0.51	0.02	100.69
443	1	Pal B B3	Pal B	51.77	0.52	2.88	6.32	0.1	15.24	23.12	0.32	0.12	100.39
444	2	Pal B B3	Pal B	51.69	0.58	3.08	5.69	0.07	15.43	23.37	0.33	0.36	100.6
445	3	Pal B B3	Pal B	51.4	0.69	3.58	5.73	0.1	15.21	23.32	0.25	0.29	100.57
446	4	Pal B B3	Pal B	51.68	0.58	3.1	5.54	0.07	15.53	23.28	0.32	0.31	100.41
447	5	Pal B B3	Pal B	51.85	0.55	3	5.63	0.13	15.59	23.31	0.26	0.31	100.63
448	6	Pal B B3	Pal B	52.03	0.46	2.73	5.82	0.1	15.69	23.21	0.28	0.11	100.43
449	7	Pal B B3	Pal B	50.42	0.67	3.89	8.17	0.23	13.96	22.6	0.38	0.04	100.36
450	8	Pal B B3	Pal B	50.52	0.68	3.74	9.07	0.23	13.69	22.21	0.48	0.02	100.64
451	9	Pal B B3	Pal B	50.4	0.68	3.79	9.05	0.28	13.77	22.13	0.45	0	100.55
452	1	Pal B B3	Pal B	51.1	0.56	3.14	7.95	0.25	14.18	22.06	0.46	0.49	100.19
453	2	Pal B B3	Pal B	51.35	0.54	3.08	8.07	0.22	14.33	22.09	0.45	0.36	100.49
454	3	Pal B B3	Pal B	51.29	0.57	3.13	8.19	0.27	14.16	22.05	0.43	0.27	100.36
455	4	Pal B B3	Pal B	50.92	0.69	3.55	8.49	0.22	13.94	22.13	0.42	0.02	100.38
456	5	Pal B B3	Pal B	50.38	0.75	3.82	8.26	0.21	14.08	22.27	0.44	0	100.21
457	6	Pal B B3	Pal B	51.06	0.53	3.29	7.89	0.16	14.22	22.64	0.34	0.08	100.21
458	7	Pal B B3	Pal B	50.94	0.62	3.53	8.52	0.23	13.98	22.36	0.42	0	100.6
459	8	Pal B B3	Pal B	50.28	0.72	4.04	8.9	0.22	13.52	22.37	0.44	0	100.49
460	9	Pal B B3	Pal B	50.81	0.63	3.69	8.67	0.26	13.7	22.32	0.45	0	100.53
461	10	Pal B B3	Pal B	51.1	0.5	3.66	7.67	0.17	14.48	22.63	0.33	0.09	100.63
462	11	Pal B B3	Pal B	51.71	0.49	2.61	8.53	0.31	14.4	21.95	0.43	0.09	100.52
463	12	Pal B B3	Pal B	51.61	0.47	2.64	8.97	0.34	14.08	21.82	0.38	0.06	100.37
464	13	Pal B B3	Pal B	51.82	0.46	2.56	8.99	0.29	14.05	21.78	0.42	0	100.37
465	14	Pal B B3	Pal B	50.84	0.65	3.63	9.3	0.28	13.45	21.81	0.43	0	100.39
466	15	Pal B B3	Pal B	51.16	0.61	3.21	9.03	0.29	13.79	21.9	0.37	0.02	100.38
467	16	Pal B B3	Pal B	52.65	0.36	2.4	5.96	0.12	15.31	23.19	0.24	0.12	100.35
468	17	Pal B B3	Pal B	50.09	0.69	4.3	8.96	0.19	13.38	22.11	0.5	0	100.22
469	18	Pal B B3	Pal B	50.64	0.62	3.57	9.03	0.27	13.53	21.97	0.43	0	100.06
470	1	Pal B B3	Pal B	50.62	0.74	3.49	9.19	0.25	13.51	22.14	0.43	0.02	100.39
471	2	Pal B B3	Pal B	49.77	0.89	4.09	9.65	0.3	13.13	21.91	0.58	0	100.32
472	3	Pal B B3	Pal B	49.81	0.89	4.06	9.69	0.32	12.96	21.87	0.45	0	100.05
473	4	Pal B B3	Pal B	50.32	0.84	3.74	9.47	0.23	13.19	21.9	0.47	0	100.16
474	5	Pal B B3	Pal B	50.63	0.68	3.65	8.88	0.27	13.57	22.08	0.42	0	100.18
475	6	Pal B B3	Pal B	50.02	0.66	4.12	8.9	0.24	13.44	22.24	0.42	0.07	100.11
476	7	Pal B B3	Pal B	50.13	0.7	3.63	8.99	0.26	13.68	22.14	0.47	0	100
477	8	Pal B B3	Pal B	50.6	0.68	3.64	8.85	0.23	13.39	22.14	0.46	0	99.99
478	9	Pal B B3	Pal B	50.6	0.65	3.55	8.94	0.23	13.66	22.14	0.42	0	100.19
479	10	Pal B B3	Pal B	50.57	0.68	3.64	8.82	0.25	13.64	22.24	0.46	0	100.3
480	11	Pal B B3	Pal B	50.29	0.64	4.14	8.46	0.19	13.7	22.48	0.41	0.04	100.35
481	12	Pal B B3	Pal B	50.85	0.6	3.43	8.54	0.21	14.02	22.08	0.41	0	100.14
482	13	Pal B B3	Pal B	50.37	0.71	3.8	9.46	0.27	13.41	21.98	0.49	0.02	100.51
483	14	Pal B B3	Pal B	50.68	0.61	3.36	9.31	0.29	13.45	21.93	0.49	0.02	100.14
484	1	Pal B B3	Pal B	50.91	0.67	3.52	8.45	0.23	13.77	22.2	0.49	0	100.24
485	2	Pal B B3	Pal B	50.54	0.67	3.64	8.66	0.21	13.76	22.24	0.36	0.05	100.13
486	3	Pal B B3	Pal B	50.67	0.68	3.47	8.66	0.24	13.75	22.04	0.41	0	99.92
487	4	Pal B B3	Pal B	50.25	0.72	3.72	8.59	0.24	13.07	22.2	0.44	0	99.23
488	5	Pal B B3	Pal B	50.17	0.69	3.64	8.64	0.23	13.16	22.26	0.49	0.03	99.31
489	6	Pal B B3	Pal B	51.02	0.51	3.11	7.29	0.14	13.91	22.7	0.3	0.18	99.16
490	7	Pal B B3	Pal B	49.8	0.73	3.93	8.08	0.24	13.26	22.47	0.37	0.05	98.93
491	8	Pal B B3	Pal B	50.37	0.72	3.61	8.81	0.27	12.98	22.25	0.45	0.02	99.48
492	9	Pal B B3	Pal B	50	0.73	3.77	8.93	0.21	12.66	22.23	0.39	0	98.92
493	10	Pal B B3	Pal B	50.77	0.63	3.17	8.92	0.31	12.86	22.16	0.47	0	99.29
494	11	Pal B B3	Pal B	50.1	0.75	3.71	9.51	0.27	12.68	21.81	0.45	0.07	99.35
495	12	Pal B B3	Pal B	51.38	0.53	2.68	9.38	0.3	12.92	21.61	0.48	0	99.28
496	13	Pal B B3	Pal B	51.27	0.53	2.9	8.57	0.3	13.37	22.1	0.45	0	99.49
497	14	Pal B B3	Pal B	51.17	0.48	3.1	7.15	0.19	14.01	22.92	0.35	0.02	99.39
498	1	Pal B B3	Pal B	50.41	0.69	3.47	8.69	0.27	13.08	22.2	0.51	0.02	99.34
499	2	Pal B B3	Pal B	50.28	0.69	3.7	8.76	0.2	12.95	22.28	0.42	0	99.28
500	3	Pal B B3	Pal B	50.41	0.71	3.71	8.72	0.25	13.12	22.28	0.48	0	99.68
501	4	Pal B B3	Pal B	50.45	0.69	3.68	8.91	0.27	12.91	22.19	0.5	0	99.6
502	5	Pal B B3	Pal B	50.2	0.71	3.64	9.01	0.3	12.97	22.14	0.45	0	99.42
503	6	Pal B B3	Pal B	50.47	0.67	3.36	8.81	0.24	13.2	22.15	0.45	0.02	99.37
504	7	Pal B B3	Pal B	50.74	0.6	3.25	8.75	0.3	13.15	22.16	0.45	0	99.4
505	8	Pal B B3	Pal B	50.49	0.66	3.28	8.91	0.22	13.23	22.28	0.54	0	99.61
506	9	Pal B B3	Pal B	50.63	0.65	3.34	8.81	0.23	13.12	22.21	0.47	0	99.46
507	10	Pal B B3	Pal B	50.37	0.65	3.35	8.96	0.23	12.97	22.12	0.49	0	99.14
508	11	Pal B B3	Pal B	49.96	0.71	3.76	9.09	0.22	12.93	22.06	0.53	0	99.26
509	12	Pal B B3	Pal B	49.73	0.77	3.91	9.1	0.3	12.93	22.1	0.46	0	99.3
510	13	Pal B B3	Pal B	49.65	0.72	3.65	9.03	0.22	13.04	21.94	0.49	0	98.74
511	14	Pal B B3	Pal B	49.78	0.77	4.26	9.31	0.24	13.35	22.15	0.37	0	100.23
512	15	Pal B B3	Pal B	50.49	0.68	3.76	8.93	0.2	13.65	22.23	0.48	0	100.42
513	16	Pal B B3	Pal B	51.21	0.56	3.15	9	0.27	14.07	21.81	0.43	0	100.5
514	17	Pal B B3	Pal B	50.47	0.64	3.89	8.68	0.21	13.79	22.2	0.37	0	100.25
515	18	Pal B B3	Pal B	51.01	0.59	3.49	9.1	0.29	13.86	21.89	0.51	0	100.74
516	19	Pal B B3	Pal B	51.62	0.46	3.03	8.14	0.17	14.55	22.33	0.36	0.04	100.7
517	1	Pal B B3	Pal B	50.4	0.74	3.93	8.98	0.29	13.67	22.08	0.48	0	100.57
518	2	Pal B B3	Pal B	50.94	0.67	3.42	8.51	0.25	13.97	22.25	0.49	0	100.5
519	3	Pal B B3	Pal B	49.56	0.8	4.49	8.76	0.23	13.38	22.43	0.49	0	100.14
520	4	Pal B B3	Pal B	49.22	0.92	4.78	8.89	0.19	13.27	22.42	0.36	0.02	100.07
521	5	Pal B B3	Pal B	49.72	0.79	4.56	8.82	0.24	13.43	22.5	0.41	0.08	100.55
522	6	Pal B B3	Pal B	49.71	0.76	4.5	8.7	0.23	13.4	22.42	0.42	0.05	100.19
523	7	Pal B B3	Pal B	49.69	0.75	4.66	8.78	0.24	13.36	22.34	0.47	0.02	100.31
524	8	Pal B B3	Pal B	50.03	0.72	3.76	8.82	0.21	13.73	22.13	0.42	0	99.82
525	9	Pal B B3	Pal B	50.57	0.58	3.99	8.62	0.21	13.75	22.35	0.45	0.04	100.56
526	10	Pal B B3	Pal B	50.13	0.72	4.19	8.93	0.26	13.58	22.21	0.45	0.02	100.49
527	11	Pal B B3	Pal B	50.32	0.7	3.87	8.91	0.25	13.62	22.26	0.49	0	100.42
528	12	Pal B B3	Pal B	50.35	0.7	4.01	8.89	0.25	13.5	22.39	0.43	0	100.52
529	13	Pal B B3	Pal B	50.67	0.66	3.78	8.3	0.19	14.12	22.5	0.39	0	100.61
530	14	Pal B B3	Pal B	50.13	0.58	4.3	7.99	0.18	14.12	22.91	0.32	0	100.53
531	1	T-17	Pal C_ Pal C1	51.05	0.5	2.97	8.28	0.26	14.42	22.1	0.38	0.03	99.99
532	2	T-17	Pal C_ Pal C1	50.45	0.58	3.66	8.67	0.22	13.98	22.22	0.47	0.02	100.27
533	3	T-17	Pal C_ Pal C1	50.92	0.58	3.39	8.56	0.2	14.26	22.23	0.42	0	100.56
534	4	T-17	Pal C_ Pal C1	50.9	0.63	3.27	8.5	0.24	14.32	22.23	0.38	0	100.47
535	5	T-17	Pal C_ Pal C1	50.48	0.62	3.26	8.64	0.2	14.11	22.14	0.43	0	99.88
536	6	T-17	Pal C_ Pal C1	50.81	0.65	3.38	8.9	0.18	14.13	22.17	0.47	0	100.69
537	7	T-17	Pal C_ Pal C1	50.81	0.63	3.15	8.8	0.26	13.99	22.12	0.5	0	100.26
538	8	T-17	Pal C_ Pal C1	50.71	0.63	3.28	8.89	0.25	14.02	22.1	0.45	0.03	100.36
539	9	T-17	Pal C_ Pal C1	51.35	0.45	2.43	8.37	0.25	14.47	22.2	0.4	0.08	100
540	10	T-17	Pal C_ Pal C1	50.26	0.65	3.68	9.15	0.26	13.62	21.83	0.52	0.02	99.99
541	11	T-17	Pal C_ Pal C1	50.52	0.66	3.47	9.34	0.26	13.56	22.01	0.48	0	100.3
542	12	T-17	Pal C_ Pal C1	49.95	0.71	3.99	9.1	0.23	13.57	22.17	0.46	0	100.18
543	13	T-17	Pal C_ Pal C1	50.62	0.63	3.38	8.94	0.29	13.78	22.11	0.46	0	100.21
544	14	T-17	Pal C_ Pal C1	50.47	0.59	3.53	8.77	0.23	13.94	22.25	0.4	0.03	100.21
545	15	T-17	Pal C_ Pal C1	50.51	0.54	3.49	8.32	0.22	14.16	22.4	0.42	0	100.06
546	16	T-17	Pal C_ Pal C1	50.25	0.6	3.8	8.59	0.24	14.04	22.29	0.39	0	100.2
547	17	T-17	Pal C_ Pal C1	49.91	0.62	4.18	8.53	0.28	13.85	22.33	0.42	0	100.12
548	18	T-17	Pal C_ Pal C1	51.18	0.48	2.88	8.81	0.28	14.33	21.98	0.46	0	100.4
549	19	T-17	Pal C_ Pal C1	50.26	0.58	3.57	8.89	0.25	13.92	22.2	0.42	0.02	100.11
550	20	T-17	Pal C_ Pal C1	49.67	0.66	4.15	9.24	0.27	13.33	22.02	0.4	0	99.74
551	21	T-17	Pal C_ Pal C1	50.42	0.59	3.23	8.97	0.26	13.99	21.98	0.46	0	99.9
552	22	T-17	Pal C_ Pal C1	50.8	0.56	3.29	9.04	0.27	13.6	21.94	0.48	0	99.98
553	1	T-17	Pal C_ Pal C1	50.51	0.62	3.17	8.8	0.23	13.91	21.85	0.44	0	99.53
554	2	T-17	Pal C_ Pal C1	50.66	0.63	3.1	8.69	0.25	14.05	21.97	0.48	0	99.83
555	3	T-17	Pal C_ Pal C1	50.84	0.58	2.91	8.58	0.22	14.07	21.88	0.44	0	99.52
556	4	T-17	Pal C_ Pal C1	51.53	0.46	2.36	8.44	0.28	14.41	22.04	0.43	0.05	100
557	5	T-17	Pal C_ Pal C1	51.35	0.47	2.4	8.49	0.25	14.27	22.07	0.46	0.07	99.83
558	6	T-17	Pal C_ Pal C1	50.79	0.64	2.99	8.73	0.22	13.86	22.01	0.5	0.05	99.79
559	7	T-17	Pal C_ Pal C1	50.49	0.63	3.25	9.08	0.31	13.92	22.05	0.45	0	100.18
560	8	T-17	Pal C_ Pal C1	50.17	0.65	3.48	9.08	0.21	13.57	22.12	0.45	0	99.73
561	9	T-17	Pal C_ Pal C1	49.01	0.78	4.27	9.31	0.26	13.15	22.06	0.46	0	99.3
562	10	T-17	Pal C_ Pal C1	49.83	0.66	3.69	9.11	0.28	13.41	22.06	0.44	0	99.48
563	11	T-17	Pal C_ Pal C1	49.83	0.69	3.56	8.98	0.28	13.49	22.12	0.52	0	99.47
564	12	T-17	Pal C_ Pal C1	49.89	0.65	3.65	8.88	0.27	13.49	22.14	0.51	0	99.48
565	13	T-17	Pal C_ Pal C1	49.62	0.62	4.03	8.96	0.25	13.38	22.26	0.45	0.07	99.64
566	14	T-17	Pal C_ Pal C1	49.42	0.62	3.89	8.82	0.21	13.36	22.35	0.46	0.03	99.16
567	15	T-17	Pal C_ Pal C1	49.96	0.66	3.56	8.69	0.24	13.63	22.25	0.4	0.04	99.43
568	16	T-17	Pal C_ Pal C1	49.96	0.66	3.55	8.84	0.22	13.68	22.12	0.46	0	99.49
569	17	T-17	Pal C_ Pal C1	50.16	0.64	3.62	8.86	0.31	13.55	22.12	0.42	0.03	99.71
570	18	T-17	Pal C_ Pal C1	49.3	0.68	4.48	9.28	0.21	13.23	22.18	0.49	0	99.85
571	19	T-17	Pal C_ Pal C1	49.94	0.65	3.71	8.94	0.27	13.41	22.15	0.52	0	99.59
572	20	T-17	Pal C_ Pal C1	52.07	0.29	1.5	9.15	0.36	14.49	21.4	0.36	0.05	99.67
573	1	T-17	Pal C_ Pal C1	52.05	0.35	2.52	5.33	0.09	15.67	23.11	0.32	0.42	99.86
574	2	T-17	Pal C_ Pal C1	52.53	0.37	2.15	5.17	0.12	15.86	23.14	0.25	0.28	99.87
575	3	T-17	Pal C_ Pal C1	51.53	0.43	2.66	6.79	0.11	15.13	22.68	0.31	0.16	99.8
576	4	T-17	Pal C_ Pal C1	50.63	0.71	3.56	8.41	0.24	14.05	22.26	0.43	0	100.29
577	5	T-17	Pal C_ Pal C1	50.01	0.65	4.04	8.74	0.24	13.67	22.24	0.45	0.03	100.07
578	6	T-17	Pal C_ Pal C1	48.98	0.77	4.78	9.04	0.25	13.28	22.02	0.53	0	99.65
579	7	T-17	Pal C_ Pal C1	50.53	0.51	3.52	7.7	0.17	14.56	22.48	0.35	0.13	99.95
580	8	T-17	Pal C_ Pal C1	49.94	0.61	4.11	8.27	0.2	14.01	22.46	0.36	0.07	100.03
581	9	T-17	Pal C_ Pal C1	50.03	0.73	3.71	8.51	0.28	13.94	22.2	0.45	0	99.85
582	10	T-17	Pal C_ Pal C1	49.48	0.74	4.46	9.11	0.24	13.38	22.2	0.41	0.03	100.05
583	11	T-17	Pal C_ Pal C1	50.26	0.69	3.65	8.87	0.24	13.78	22.14	0.44	0.04	100.11
584	12	T-17	Pal C_ Pal C1	50.13	0.74	3.83	8.9	0.23	13.51	22.21	0.41	0	99.96
585	13	T-17	Pal C_ Pal C1	49.94	0.73	3.94	8.97	0.27	13.51	22.01	0.47	0	99.84
586	14	T-17	Pal C_ Pal C1	49.98	0.72	4.13	9.2	0.22	13.42	22.08	0.43	0	100.18
587	15	T-17	Pal C_ Pal C1	50.29	0.6	4	8.24	0.22	13.9	22.37	0.39	0.03	100.04
588	16	T-17	Pal C_ Pal C1	50.16	0.65	3.93	8.76	0.21	13.69	22.14	0.42	0.03	99.99
589	17	T-17	Pal C_ Pal C1	50.33	0.67	3.54	9.08	0.3	13.66	21.94	0.5	0	100.02
590	1	T-17	Pal C_ Pal C1	50.85	0.65	3.31	8.54	0.25	14.12	21.95	0.47	0	100.14
591	2	T-17	Pal C_ Pal C1	50.98	0.6	3.16	8.43	0.24	14.11	22.1	0.36	0.1	100.08
592	3	T-17	Pal C_ Pal C1	50.22	0.77	3.91	8.66	0.29	13.7	22.16	0.5	0.09	100.3
593	4	T-17	Pal C_ Pal C1	50	0.8	4.06	8.85	0.23	13.66	22.13	0.48	0.04	100.25
594	5	T-17	Pal C_ Pal C1	50.5	0.72	3.5	8.67	0.2	13.68	21.97	0.49	0	99.73
595	6	T-17	Pal C_ Pal C1	50.38	0.72	3.72	8.86	0.22	13.75	21.98	0.47	0.04	100.14
596	7	T-17	Pal C_ Pal C1	50.42	0.71	3.56	8.95	0.18	13.6	22.16	0.48	0.02	100.08
597	8	T-17	Pal C_ Pal C1	49.99	0.78	3.84	8.97	0.23	13.52	22	0.4	0	99.73
598	9	T-17	Pal C_ Pal C1	49.66	0.82	4.29	9.08	0.24	13.37	22.16	0.48	0	100.1
599	10	T-17	Pal C_ Pal C1	49.62	0.77	4.17	9.11	0.28	13.47	22.16	0.54	0	100.12
600	11	T-17	Pal C_ Pal C1	50.06	0.69	3.74	9.02	0.25	13.79	22.13	0.44	0.03	100.15
601	12	T-17	Pal C_ Pal C1	50.26	0.66	3.73	8.87	0.25	13.71	22.25	0.44	0	100.17
602	13	T-17	Pal C_ Pal C1	49.5	0.69	4.33	8.88	0.2	13.48	22.39	0.45	0	99.92
603	14	T-17	Pal C_ Pal C1	48.96	0.71	4.8	9.07	0.26	13.21	22.16	0.46	0	99.63
604	15	T-17	Pal C_ Pal C1	49.82	0.67	4	8.49	0.2	13.75	22.19	0.47	0	99.59
605	16	T-17	Pal C_ Pal C1	48.8	0.69	5.1	9.11	0.18	13.21	22.31	0.36	0	99.76
606	17	T-17	Pal C_ Pal C1	50.16	0.6	3.32	8.75	0.28	13.93	22.08	0.47	0	99.59
607	18	T-17	Pal C_ Pal C1	50.13	0.61	3.48	9.09	0.31	13.98	22.01	0.47	0	100.08
608	19	T-17	Pal C_ Pal C1	50.3	0.61	3.65	9.03	0.23	13.7	21.97	0.47	0	99.96
609	20	T-17	Pal C_ Pal C1	50.86	0.45	2.38	9.25	0.29	14.25	21.62	0.47	0.02	99.59
610	1	T-17	Pal C_ Pal C1	50	0.65	3.42	8.72	0.23	13.79	22.3	0.42	0.02	99.55
611	2	T-17	Pal C_ Pal C1	50.48	0.56	2.91	8.34	0.24	14.16	22.25	0.44	0.02	99.4
612	3	T-17	Pal C_ Pal C1	50.38	0.62	3.37	8.6	0.16	13.81	22.24	0.4	0	99.58
613	4	T-17	Pal C_ Pal C1	50.43	0.62	3.16	8.51	0.23	13.97	22.29	0.43	0	99.64
614	5	T-17	Pal C_ Pal C1	50.49	0.61	3.24	8.69	0.28	13.91	22.18	0.45	0	99.85
615	6	T-17	Pal C_ Pal C1	50.62	0.6	3.16	8.77	0.25	13.95	22.34	0.41	0	100.1
616	7	T-17	Pal C_ Pal C1	49.99	0.63	3.45	8.71	0.23	13.86	22.29	0.43	0	99.59
617	8	T-17	Pal C_ Pal C1	49.81	0.69	3.7	8.93	0.22	13.65	22.27	0.48	0	99.75
618	9	T-17	Pal C_ Pal C1	48.69	0.84	4.36	8.99	0.23	13.33	22.18	0.46	0	99.08
619	10	T-17	Pal C_ Pal C1	49.27	0.76	3.98	8.79	0.24	13.6	22.37	0.4	0.03	99.44
620	11	T-17	Pal C_ Pal C1	48.31	0.9	4.9	9.08	0.23	12.92	22.29	0.43	0.02	99.08
621	12	T-17	Pal C_ Pal C1	49.68	0.66	3.67	8.74	0.25	13.63	22.16	0.42	0	99.21
622	13	T-17	Pal C_ Pal C1	49.15	0.79	4.14	8.97	0.23	13.45	22.26	0.51	0	99.5
623	14	T-17	Pal C_ Pal C1	49.31	0.8	4.29	9.15	0.23	13.36	22.17	0.41	0.02	99.74
624	15	T-17	Pal C_ Pal C1	49.72	0.7	3.73	8.85	0.18	13.61	22.21	0.46	0	99.46
625	16	T-17	Pal C_ Pal C1	49.53	0.65	3.87	8.88	0.26	13.69	22.36	0.49	0	99.73
626	17	T-17	Pal C_ Pal C1	49.45	0.7	3.92	8.8	0.26	13.73	22.15	0.44	0	99.45
627	18	T-17	Pal C_ Pal C1	50.06	0.58	3.21	8.63	0.23	14.13	22.13	0.43	0	99.4
628	19	T-17	Pal C_ Pal C1	49.81	0.6	3.48	9.11	0.26	13.78	21.96	0.5	0	99.5
629	20	T-17	Pal C_ Pal C1	49.93	0.63	3.76	9.09	0.3	13.66	21.95	0.5	0	99.82
630	21	T-17	Pal C_ Pal C1	49.47	0.63	3.77	8.82	0.24	13.6	21.91	0.49	0	98.93
631	1	T-17	Pal C_ Pal C1	50.95	0.62	3.47	9.17	0.26	13.51	21.89	0.5	0	100.37
632	2	T-17	Pal C_ Pal C1	50.74	0.64	3.51	9.08	0.31	13.71	21.95	0.45	0	100.39
633	3	T-17	Pal C_ Pal C1	50.76	0.66	3.5	8.99	0.24	13.65	21.95	0.53	0	100.28
634	4	T-17	Pal C_ Pal C1	50.3	0.69	3.95	8.98	0.28	13.53	22.19	0.46	0.04	100.42
635	5	T-17	Pal C_ Pal C1	50.72	0.66	3.66	8.77	0.24	13.73	22.11	0.51	0	100.4
636	6	T-17	Pal C_ Pal C1	51.01	0.65	3.47	8.78	0.25	13.75	22.07	0.47	0	100.45
637	7	T-17	Pal C_ Pal C1	50.7	0.67	3.43	8.84	0.26	13.55	22.1	0.45	0.02	100.02
638	8	T-17	Pal C_ Pal C1	50.62	0.68	3.56	9.08	0.22	13.56	22.03	0.57	0	100.32
639	9	T-17	Pal C_ Pal C1	50.63	0.71	3.65	9.36	0.26	13.5	21.88	0.47	0	100.46
640	10	T-17	Pal C_ Pal C1	50.9	0.67	3.59	9.25	0.31	13.67	21.81	0.52	0.04	100.76
641	11	T-17	Pal C_ Pal C1	49.19	0.87	4.75	9.54	0.25	12.97	22.04	0.48	0.02	100.11
642	12	T-17	Pal C_ Pal C1	49.94	0.82	4.34	9.48	0.26	13.21	22.19	0.47	0	100.71
643	13	T-17	Pal C_ Pal C1	48.49	0.93	5.4	9.76	0.23	12.64	22.11	0.43	0.03	100.02
644	14	T-17	Pal C_ Pal C1	50.97	0.61	3.33	8.97	0.26	13.76	22.12	0.5	0	100.52
645	15	T-17	Pal C_ Pal C1	50.88	0.63	3.47	9.16	0.3	13.8	21.96	0.53	0.02	100.75
646	16	T-17	Pal C_ Pal C1	51.09	0.61	3.47	9.11	0.25	13.64	21.89	0.53	0	100.59
647	1	T-17	Pal C_ Pal C1	48.28	1.17	5.99	8.95	0.2	13.11	22.17	0.43	0	100.3
648	2	T-17	Pal C_ Pal C1	49.12	0.92	5.08	8.61	0.27	13.48	21.98	0.42	0	99.88
649	3	T-17	Pal C_ Pal C1	50.87	0.63	3.6	8.02	0.21	14.4	22.43	0.4	0.03	100.59
650	4	T-17	Pal C_ Pal C1	50.98	0.62	3.64	7.9	0.2	14.38	22.34	0.35	0.03	100.44
651	5	T-17	Pal C_ Pal C1	51.14	0.56	3.42	7.96	0.17	14.16	22.45	0.37	0.08	100.31
652	6	T-17	Pal C_ Pal C1	50.2	0.76	4.17	8.87	0.25	13.53	22.2	0.41	0.03	100.42
653	7	T-17	Pal C_ Pal C1	50.69	0.67	3.55	8.91	0.21	13.67	22.15	0.4	0	100.25
654	8	T-17	Pal C_ Pal C1	50.49	0.68	3.58	9.01	0.22	13.61	22.02	0.4	0	100.01
655	9	T-17	Pal C_ Pal C1	50.27	0.71	3.92	9.27	0.18	13.63	22.12	0.5	0	100.6
656	10	T-17	Pal C_ Pal C1	50.41	0.7	3.66	9.04	0.26	13.43	22.05	0.44	0	99.99
657	11	T-17	Pal C_ Pal C1	50.56	0.66	3.78	8.91	0.22	13.61	22.15	0.43	0	100.32
658	12	T-17	Pal C_ Pal C1	50.24	0.7	3.77	8.93	0.26	13.53	22.16	0.48	0	100.07
659	13	T-17	Pal C_ Pal C1	50.5	0.71	3.92	8.89	0.27	13.54	22.2	0.41	0.02	100.46
660	14	T-17	Pal C_ Pal C1	50.76	0.58	3.76	8.27	0.2	13.7	22.43	0.38	0.08	100.16
661	1	T-17	Pal C_ Pal C1	51.94	0.45	2.73	7.54	0.24	14.91	22.63	0.42	0.24	101.1
662	2	T-17	Pal C_ Pal C1	51.84	0.46	2.81	7.39	0.18	14.76	22.56	0.45	0.28	100.73
663	3	T-17	Pal C_ Pal C1	51.96	0.34	2.35	7.38	0.19	14.93	22.47	0.39	0.28	100.29
664	4	T-17	Pal C_ Pal C1	50.21	0.74	4.31	8.57	0.23	13.75	22.38	0.42	0.04	100.65
665	5	T-17	Pal C_ Pal C1	50.87	0.59	3.65	8.44	0.22	14.18	22.25	0.45	0.12	100.77
666	6	T-17	Pal C_ Pal C1	50.54	0.75	3.77	8.75	0.22	13.88	22.14	0.44	0	100.49
667	7	T-17	Pal C_ Pal C1	49.41	0.81	4.27	9.24	0.21	13.48	22.11	0.44	0	99.97
668	8	T-17	Pal C_ Pal C1	50.58	0.69	3.61	9	0.22	13.75	22.08	0.48	0	100.41
669	9	T-17	Pal C_ Pal C1	50.09	0.82	4.04	9.09	0.21	13.52	22.06	0.5	0	100.33
670	10	T-17	Pal C_ Pal C1	50.84	0.64	3.33	8.85	0.27	13.96	22.27	0.45	0.03	100.64
671	11	T-17	Pal C_ Pal C1	50.23	0.74	3.86	9.06	0.27	13.64	22.18	0.53	0	100.51
672	12	T-17	Pal C_ Pal C1	50	0.79	3.92	9.21	0.29	13.42	22.13	0.45	0	100.21
673	13	T-17	Pal C_ Pal C1	50.31	0.74	3.76	9.35	0.3	12.97	21.57	0.48	0	99.48
674	14	T-17	Pal C_ Pal C1	50.87	0.69	3.56	9.23	0.24	13.14	21.59	0.47	0	99.79
675	15	T-17	Pal C_ Pal C1	50.57	0.71	3.75	9.25	0.23	13.08	21.65	0.46	0	99.7
676	16	T-17	Pal C_ Pal C1	50.25	0.7	3.9	8.84	0.21	13.1	21.73	0.42	0.02	99.17
677	17	T-17	Pal C_ Pal C1	50.52	0.69	3.95	8.97	0.25	13.25	21.89	0.46	0.03	100.01
678	18	T-17	Pal C_ Pal C1	50.34	0.72	4.02	8.88	0.17	13.2	21.89	0.46	0.03	99.71
679	1	T-17	Pal C_ Pal C1	52.14	0.31	2.35	6.94	0.17	14.54	22.11	0.38	0.18	99.12
680	2	T-17	Pal C_ Pal C1	51.94	0.33	2.29	6.98	0.21	14.35	22.17	0.32	0.28	98.87
681	3	T-17	Pal C_ Pal C1	50.7	0.6	3.78	8.08	0.18	13.74	21.86	0.42	0	99.36
682	4	T-17	Pal C_ Pal C1	50.3	0.7	4.14	8.58	0.26	13.17	21.62	0.42	0	99.19
683	5	T-17	Pal C_ Pal C1	50.16	0.72	3.91	8.92	0.24	13.04	21.45	0.51	0	98.95
684	6	T-17	Pal C_ Pal C1	50.18	0.71	3.72	9.07	0.25	13.26	21.49	0.53	0.02	99.23
685	7	T-17	Pal C_ Pal C1	50.57	0.65	3.5	9.14	0.24	13.45	21.44	0.48	0	99.47
686	8	T-17	Pal C_ Pal C1	50.46	0.71	3.67	9.16	0.28	13.17	21.49	0.49	0	99.43
687	9	T-17	Pal C_ Pal C1	50.46	0.67	3.52	8.98	0.3	13.27	21.42	0.52	0.02	99.16
688	10	T-17	Pal C_ Pal C1	50.38	0.66	3.58	8.95	0.25	13.42	21.61	0.42	0.03	99.3
689	11	T-17	Pal C_ Pal C1	50.71	0.65	3.6	9.02	0.32	13.36	21.41	0.48	0.03	99.58
690	12	T-17	Pal C_ Pal C1	50.15	0.74	3.97	9.22	0.28	13.13	21.52	0.6	0	99.61
691	13	T-17	Pal C_ Pal C1	49.96	0.75	3.93	9.13	0.22	13	21.54	0.51	0.03	99.07
692	14	T-17	Pal C_ Pal C1	50.19	0.74	3.92	8.88	0.27	13.29	21.72	0.45	0	99.46
693	15	T-17	Pal C_ Pal C1	50.03	0.78	4.21	8.77	0.25	13.27	21.77	0.44	0.04	99.56
694	16	T-17	Pal C_ Pal C1	50.54	0.64	4.01	8.33	0.18	13.4	22.06	0.45	0.1	99.71
695	17	T-17	Pal C_ Pal C1	49.98	0.67	4.16	8.5	0.2	13.26	22.16	0.46	0.1	99.49
696	18	T-17	Pal C_ Pal C1	50.14	0.75	4.22	8.88	0.26	13.23	21.82	0.51	0	99.81
697	19	T-17	Pal C_ Pal C1	50.53	0.63	3.78	9.2	0.28	13.19	21.38	0.54	0	99.53
698	1	T-17	Pal C_ Pal C1	52.13	0.42	2.56	7.01	0.2	15.16	22.59	0.39	0.17	100.63
699	2	T-17	Pal C_ Pal C1	52.22	0.39	2.4	6.18	0.14	15.36	22.89	0.36	0.29	100.23
700	3	T-17	Pal C_ Pal C1	51.31	0.47	3.17	7.32	0.21	14.72	22.49	0.4	0.12	100.21
701	4	T-17	Pal C_ Pal C1	50.6	0.67	3.73	8.06	0.23	13.98	22.14	0.45	0.02	99.88
702	5	T-17	Pal C_ Pal C1	50.5	0.68	3.66	8.73	0.27	13.85	21.98	0.45	0	100.12
703	6	T-17	Pal C_ Pal C1	50.44	0.66	3.73	8.97	0.27	13.79	21.81	0.51	0	100.18
704	7	T-17	Pal C_ Pal C1	49.98	0.73	3.99	9.1	0.19	13.6	21.77	0.44	0	99.8
705	8	T-17	Pal C_ Pal C1	50.39	0.68	3.84	8.93	0.29	13.7	22.09	0.45	0	100.37
706	9	T-17	Pal C_ Pal C1	50.35	0.72	4	8.73	0.27	13.78	22.12	0.44	0	100.41
707	10	T-17	Pal C_ Pal C1	50.47	0.67	3.84	8.7	0.24	13.7	22.28	0.49	0	100.39
708	11	T-17	Pal C_ Pal C1	49.67	0.82	4.68	8.69	0.22	13.49	22.11	0.46	0	100.14
709	12	T-17	Pal C_ Pal C1	49.89	0.69	4.27	7.86	0.16	14.17	22.37	0.39	0.03	99.83
710	13	T-17	Pal C_ Pal C1	50.93	0.57	3.14	8.59	0.25	14.2	21.72	0.46	0	99.86
711	14	T-17	Pal C_ Pal C1	50.16	0.71	3.98	9.2	0.23	13.51	21.7	0.58	0.03	100.1
712	15	T-17	Pal C_ Pal C1	50.51	0.68	3.91	9.18	0.22	13.46	21.94	0.48	0	100.38
713	1	T-11	Pal C_ Pal C1	50.53	0.69	3.83	8.99	0.24	13.48	22.25	0.43	0	100.44
714	2	T-11	Pal C_ Pal C1	50.79	0.62	3.63	8.72	0.23	13.64	22.41	0.41	0.02	100.47
715	3	T-11	Pal C_ Pal C1	50.72	0.66	3.71	8.65	0.18	13.56	22.31	0.42	0	100.21
716	4	T-11	Pal C_ Pal C1	50.59	0.65	3.65	8.68	0.2	13.64	22.4	0.47	0	100.28
717	5	T-11	Pal C_ Pal C1	50.5	0.64	3.73	8.83	0.26	13.52	22.31	0.44	0	100.23
718	6	T-11	Pal C_ Pal C1	50.68	0.68	3.82	8.88	0.21	13.4	22.28	0.41	0	100.36
719	7	T-11	Pal C_ Pal C1	49.75	0.65	4.28	8.56	0.16	13.69	22.52	0.38	0.02	100.01
720	8	T-11	Pal C_ Pal C1	51.29	0.52	3.07	8.54	0.28	14.06	22.18	0.5	0	100.44
721	9	T-11	Pal C_ Pal C1	50.65	0.69	3.67	9.19	0.23	13.72	21.98	0.38	0	100.51
722	10	T-11	Pal C_ Pal C1	50.95	0.63	3.5	8.92	0.28	13.75	22.01	0.51	0	100.55
723	11	T-11	Pal C_ Pal C1	50.92	0.58	3.48	9.2	0.28	13.64	22.08	0.48	0	100.66
724	12	T-11	Pal C_ Pal C1	50.32	0.64	3.96	9.4	0.26	13.39	22.05	0.46	0	100.48
725	13	T-11	Pal C_ Pal C1	50.14	0.64	3.67	9.1	0.26	13.48	21.92	0.56	0	99.77
726	1	T-11	Pal C_ Pal C1	50.83	0.68	3.71	8.24	0.21	14.08	22.23	0.4	0	100.38
727	2	T-11	Pal C_ Pal C1	50.55	0.76	3.83	8.36	0.21	13.83	22.22	0.49	0.02	100.27
728	3	T-11	Pal C_ Pal C1	50.87	0.71	3.76	8.31	0.22	14.03	22.25	0.42	0	100.57
729	4	T-11	Pal C_ Pal C1	50.79	0.68	3.54	8.48	0.26	13.82	22.15	0.4	0.02	100.14
730	5	T-11	Pal C_ Pal C1	50.69	0.67	3.69	8.68	0.28	13.76	22.02	0.54	0.04	100.37
731	6	T-11	Pal C_ Pal C1	50.57	0.68	3.59	8.83	0.28	13.75	22.06	0.55	0	100.31
732	7	T-11	Pal C_ Pal C1	50.74	0.7	3.64	8.83	0.19	13.5	22.06	0.47	0	100.13
733	8	T-11	Pal C_ Pal C1	50.45	0.7	3.67	9.04	0.26	13.59	22.07	0.5	0.02	100.3
734	9	T-11	Pal C_ Pal C1	50.74	0.63	3.43	8.83	0.26	13.54	21.99	0.47	0.02	99.91
735	10	T-11	Pal C_ Pal C1	50.28	0.71	3.83	9.1	0.22	13.27	21.91	0.42	0	99.74
736	11	T-11	Pal C_ Pal C1	50.51	0.65	3.46	9.08	0.3	13.49	21.93	0.45	0	99.87
737	12	T-11	Pal C_ Pal C1	50.39	0.74	3.8	9.24	0.3	13.39	21.93	0.46	0	100.25
738	13	T-11	Pal C_ Pal C1	50.17	0.75	3.78	9.33	0.29	13.2	21.91	0.49	0	99.92
739	14	T-11	Pal C_ Pal C1	50.88	0.63	3.31	9.15	0.33	13.34	21.75	0.51	0.04	99.94
740	15	T-11	Pal C_ Pal C1	50.48	0.65	3.67	8.78	0.29	13.42	21.91	0.41	0.02	99.63
741	16	T-11	Pal C_ Pal C1	49.89	0.67	4.26	8.4	0.27	13.35	22.55	0.38	0.04	99.81
742	17	T-11	Pal C_ Pal C1	50.48	0.69	3.73	8.64	0.24	13.26	22.09	0.49	0	99.62
743	18	T-11	Pal C_ Pal C1	49.46	0.76	4.23	9.07	0.29	13.01	22	0.51	0	99.33
744	19	T-11	Pal C_ Pal C1	49.32	0.82	4.4	9.22	0.24	13.01	22.06	0.45	0.06	99.58
745	20	T-11	Pal C_ Pal C1	49.85	0.69	3.74	9.02	0.24	13.2	21.9	0.5	0.02	99.16
746	21	T-11	Pal C_ Pal C1	50.86	0.51	2.89	8.92	0.24	13.69	21.75	0.48	0	99.34
747	22	T-11	Pal C_ Pal C1	50.69	0.5	2.98	8.78	0.3	13.64	21.74	0.46	0	99.09
748	23	T-11	Pal C_ Pal C1	51.03	0.52	2.78	9.08	0.32	13.78	21.59	0.49	0	99.59
749	24	T-11	Pal C_ Pal C1	50.37	0.61	3.26	9.16	0.3	13.48	21.78	0.5	0	99.46
750	25	T-11	Pal C_ Pal C1	50.34	0.56	3.15	9.04	0.3	13.55	21.75	0.44	0	99.13
751	26	T-11	Pal C_ Pal C1	49.98	0.62	3.67	9.26	0.23	13.16	21.88	0.47	0	99.27
752	27	T-11	Pal C_ Pal C1	50.28	0.64	3.53	9.21	0.23	13.28	21.82	0.48	0	99.47
753	1	T-11	Pal C_ Pal C1	53.04	0.23	1.76	6.73	0.19	15.27	22.76	0.35	0.02	100.35
754	2	T-11	Pal C_ Pal C1	53.02	0.23	1.7	6.62	0.19	15.3	22.65	0.32	0	100.03
755	3	T-11	Pal C_ Pal C1	51.75	0.5	2.79	7.39	0.17	14.57	22.46	0.43	0.05	100.11
756	4	T-11	Pal C_ Pal C1	51.01	0.62	3.31	7.98	0.22	14.17	22.29	0.46	0	100.06
757	5	T-11	Pal C_ Pal C1	50.74	0.65	3.42	8.36	0.26	13.99	22.23	0.44	0.03	100.12
758	6	T-11	Pal C_ Pal C1	50.85	0.66	3.45	8.64	0.25	13.87	21.98	0.52	0	100.22
759	7	T-11	Pal C_ Pal C1	50.55	0.65	3.48	8.74	0.3	14.02	22.03	0.5	0.04	100.31
760	8	T-11	Pal C_ Pal C1	51.09	0.56	3.17	8.98	0.27	14.08	22.04	0.52	0.02	100.73
761	9	T-11	Pal C_ Pal C1	51.1	0.6	3.16	8.93	0.21	14.09	22.11	0.44	0	100.64
762	10	T-11	Pal C_ Pal C1	50.62	0.68	3.35	9.1	0.26	13.91	21.99	0.45	0	100.36
763	11	T-11	Pal C_ Pal C1	50.69	0.66	3.33	9.15	0.24	13.92	22.02	0.47	0.05	100.53
764	12	T-11	Pal C_ Pal C1	50.27	0.71	3.61	9.25	0.27	13.68	21.95	0.46	0	100.2
765	13	T-11	Pal C_ Pal C1	50.04	0.74	3.92	9.51	0.24	13.63	21.98	0.49	0	100.55
766	14	T-11	Pal C_ Pal C1	49.95	0.8	4.04	9.6	0.26	13.45	21.87	0.5	0	100.47
767	15	T-11	Pal C_ Pal C1	49.92	0.81	4.07	9.44	0.22	13.38	21.89	0.56	0	100.29
768	16	T-11	Pal C_ Pal C1	50.36	0.76	3.91	9.29	0.3	13.62	21.94	0.49	0.03	100.7
769	17	T-11	Pal C_ Pal C1	50.11	0.75	4.13	9.24	0.23	13.48	21.96	0.48	0.02	100.4
770	18	T-11	Pal C_ Pal C1	50.4	0.7	3.91	9.21	0.22	13.72	21.94	0.46	0	100.56
771	19	T-11	Pal C_ Pal C1	49.89	0.83	4.2	9.31	0.28	13.52	21.97	0.47	0.03	100.5
772	20	T-11	Pal C_ Pal C1	50.5	0.65	3.56	9	0.23	13.92	21.99	0.5	0.03	100.38
773	21	T-11	Pal C_ Pal C1	50.7	0.72	3.75	8.91	0.24	13.94	22	0.47	0	100.73
774	22	T-11	Pal C_ Pal C1	50.41	0.69	3.98	9.21	0.29	13.62	22.13	0.44	0.03	100.8
775	23	T-11	Pal C_ Pal C1	50.21	0.77	4.21	9.13	0.26	13.5	22.16	0.43	0	100.67
776	24	T-11	Pal C_ Pal C1	50.31	0.79	4.08	9.17	0.26	13.64	22.1	0.45	0	100.8
777	25	T-11	Pal C_ Pal C1	50.6	0.67	3.54	9.14	0.29	13.76	21.96	0.5	0	100.46
778	26	T-11	Pal C_ Pal C1	50.06	0.77	3.95	9.37	0.3	13.44	22.11	0.42	0	100.42
779	27	T-11	Pal C_ Pal C1	50.33	0.77	3.72	9.21	0.26	13.64	22.06	0.45	0	100.44
780	1	T-11	Pal C_ Pal C1	50.14	0.72	3.79	8.47	0.21	14.01	22.36	0.42	0	100.12
781	2	T-11	Pal C_ Pal C1	49.91	0.72	3.87	8.48	0.25	13.93	22.34	0.49	0	99.99
782	3	T-11	Pal C_ Pal C1	49.74	0.83	4.55	8.86	0.28	13.54	22.46	0.43	0.03	100.72
783	4	T-11	Pal C_ Pal C1	49.96	0.63	4.06	8.85	0.21	13.67	22.34	0.48	0.02	100.22
784	5	T-11	Pal C_ Pal C1	49.62	0.95	4.55	9.25	0.24	13.32	22.28	0.43	0	100.64
785	6	T-11	Pal C_ Pal C1	49.99	0.79	4.28	9.13	0.23	13.46	22.41	0.43	0	100.72
786	7	T-11	Pal C_ Pal C1	49.65	0.89	4.67	9.37	0.17	13.22	22.31	0.54	0	100.82
787	8	T-11	Pal C_ Pal C1	50.45	0.77	3.77	9.04	0.25	13.74	22.27	0.4	0	100.69
788	9	T-11	Pal C_ Pal C1	50.73	0.64	3.72	9.03	0.26	13.67	22.24	0.46	0	100.75
789	10	T-11	Pal C_ Pal C1	50.73	0.69	3.74	8.88	0.24	13.9	22.22	0.38	0	100.78
790	11	T-11	Pal C_ Pal C1	50.95	0.57	3.69	8.24	0.23	14.03	22.41	0.42	0.09	100.63
791	12	T-11	Pal C_ Pal C1	50.98	0.74	3.7	7.45	0.14	14.51	22.9	0.32	0.14	100.88
792	13	T-11	Pal C_ Pal C1	51.13	0.63	3.6	7.59	0.17	14.45	22.94	0.36	0.08	100.95
793	14	T-11	Pal C_ Pal C1	48.87	0.98	4.9	9.02	0.19	13.19	22.38	0.45	0.03	100.01
794	15	T-11	Pal C_ Pal C1	51	0.66	3.71	8.85	0.22	13.85	22.21	0.45	0.02	100.97
795	16	T-11	Pal C_ Pal C1	50.59	0.69	3.95	9.05	0.21	13.56	22.16	0.53	0	100.74
796	17	T-11	Pal C_ Pal C1	50.71	0.67	3.65	9.04	0.24	13.68	21.99	0.51	0	100.49
797	1	T-11	Pal C_ Pal C1	50.81	0.66	3.48	8.65	0.28	13.72	21.86	0.42	0	99.88
798	2	T-11	Pal C_ Pal C1	50.42	0.74	3.69	8.88	0.31	13.55	21.9	0.48	0.03	100
799	3	T-11	Pal C_ Pal C1	50.82	0.72	3.49	8.62	0.27	13.76	22.05	0.49	0	100.22
800	4	T-11	Pal C_ Pal C1	50.74	0.67	3.36	8.67	0.23	13.86	21.91	0.46	0.03	99.93
801	5	T-11	Pal C_ Pal C1	50.84	0.67	3.51	8.57	0.25	13.67	22.02	0.47	0	100
802	6	T-11	Pal C_ Pal C1	50.75	0.67	3.48	8.66	0.31	13.69	22	0.44	0	100
803	7	T-11	Pal C_ Pal C1	50.51	0.64	3.58	8.72	0.2	13.61	22.1	0.46	0	99.82
804	8	T-11	Pal C_ Pal C1	50.34	0.64	3.47	8.81	0.28	13.86	22.18	0.5	0	100.08
805	9	T-11	Pal C_ Pal C1	50.41	0.63	3.58	8.82	0.26	13.78	22.26	0.48	0	100.22
806	10	T-11	Pal C_ Pal C1	50.26	0.64	3.57	8.77	0.25	13.79	22.21	0.51	0	100
807	11	T-11	Pal C_ Pal C1	50.34	0.74	3.81	8.92	0.19	13.53	22.16	0.46	0.02	100.17
808	12	T-11	Pal C_ Pal C1	50.39	0.67	3.7	8.87	0.19	13.73	22.18	0.38	0.03	100.14
809	13	T-11	Pal C_ Pal C1	50.43	0.65	3.78	8.77	0.2	13.66	22.28	0.4	0.02	100.19
810	14	T-11	Pal C_ Pal C1	50.68	0.69	3.64	8.57	0.27	13.85	22.26	0.41	0.02	100.39
811	15	T-11	Pal C_ Pal C1	50.58	0.66	3.58	8.75	0.26	13.77	22.27	0.48	0.02	100.37
812	16	T-11	Pal C_ Pal C1	50.67	0.63	3.55	8.83	0.27	13.76	22.16	0.53	0	100.4
813	17	T-11	Pal C_ Pal C1	50.85	0.61	3.35	8.63	0.27	13.92	22.23	0.44	0.02	100.32
814	18	T-11	Pal C_ Pal C1	50.89	0.64	3.33	8.66	0.27	13.92	22.22	0.48	0	100.41
815	19	T-11	Pal C_ Pal C1	50.62	0.61	3.58	8.77	0.36	13.68	22.25	0.48	0	100.35
816	20	T-11	Pal C_ Pal C1	50.41	0.7	3.98	8.91	0.22	13.49	22.2	0.49	0	100.4
817	21	T-11	Pal C_ Pal C1	50.85	0.57	3.38	8.74	0.26	13.87	22.09	0.44	0	100.2
818	22	T-11	Pal C_ Pal C1	50.95	0.63	3.52	9	0.2	13.96	22.28	0.41	0	100.95
819	23	T-11	Pal C_ Pal C1	49.69	0.81	4.73	9.12	0.23	13.3	22.17	0.45	0.03	100.53
820	24	T-11	Pal C_ Pal C1	50.43	0.72	4.09	9.27	0.33	13.33	21.94	0.5	0	100.61
821	1	T-11	Pal C_ Pal C1	49.78	0.83	4.7	7.6	0.17	14.12	22.84	0.36	0.1	100.5
822	2	T-11	Pal C_ Pal C1	50.53	0.67	3.66	7.15	0.16	14.71	22.75	0.34	0.04	100.01
823	3	T-11	Pal C_ Pal C1	50.59	0.67	4.18	7.6	0.13	14.33	22.85	0.28	0.05	100.68
824	4	T-11	Pal C_ Pal C1	50.97	0.54	3.69	8	0.18	14.21	22.8	0.43	0.04	100.86
825	5	T-11	Pal C_ Pal C1	51.03	0.66	3.34	8.2	0.23	14.28	22.44	0.41	0	100.59
826	6	T-11	Pal C_ Pal C1	50.79	0.63	3.52	8.74	0.28	13.95	22.29	0.49	0	100.69
827	7	T-11	Pal C_ Pal C1	50.33	0.77	3.81	9.22	0.31	13.48	22.03	0.48	0	100.43
828	8	T-11	Pal C_ Pal C1	50.74	0.67	3.46	9.34	0.28	13.62	22.06	0.52	0	100.69
829	9	T-11	Pal C_ Pal C1	50.61	0.72	3.64	9.46	0.27	13.5	22.04	0.56	0.02	100.82
830	10	T-11	Pal C_ Pal C1	50.63	0.71	3.67	9.49	0.26	13.32	21.78	0.59	0	100.45
831	11	T-11	Pal C_ Pal C1	50.78	0.63	3.28	9.32	0.26	13.58	21.91	0.57	0	100.33
832	12	T-11	Pal C_ Pal C1	50.53	0.77	3.62	9.59	0.23	13.38	21.82	0.57	0	100.51
833	13	T-11	Pal C_ Pal C1	50.23	0.82	4.06	10.08	0.35	13.01	21.71	0.61	0	100.87
834	14	T-11	Pal C_ Pal C1	50.25	0.8	3.82	10.07	0.36	12.93	21.7	0.57	0	100.5
835	15	T-11	Pal C_ Pal C1	50.48	0.82	3.7	10.03	0.37	13.06	21.81	0.57	0	100.84
836	16	T-11	Pal C_ Pal C1	50.59	0.75	3.48	9.56	0.26	13.39	21.85	0.51	0	100.39
837	17	T-11	Pal C_ Pal C1	50.5	0.69	3.71	9.33	0.24	13.38	22.27	0.53	0	100.65
838	18	T-11	Pal C_ Pal C1	50.57	0.7	3.93	9.41	0.27	13.4	22.04	0.54	0	100.86
839	19	T-11	Pal C_ Pal C1	50.02	0.7	4.2	9.37	0.3	13.21	21.99	0.53	0	100.32
840	1	T-11	Pal C_ Pal C1	51.18	0.68	3.3	8.92	0.22	13.99	22.1	0.5	0	100.89
841	2	T-11	Pal C_ Pal C1	51.48	0.66	3.31	9.01	0.25	13.93	22.14	0.54	0.02	101.34
842	3	T-11	Pal C_ Pal C1	51.24	0.63	3.13	8.81	0.31	13.99	22.03	0.49	0	100.63
843	4	T-11	Pal C_ Pal C1	51.27	0.59	2.95	8.48	0.27	14.06	21.93	0.42	0	99.97
844	5	T-11	Pal C_ Pal C1	51.52	0.59	3.01	8.47	0.23	13.97	22.01	0.47	0.02	100.29
845	6	T-11	Pal C_ Pal C1	51.35	0.6	3.03	8.57	0.26	14.1	22.03	0.52	0	100.46
846	7	T-11	Pal C_ Pal C1	51.14	0.63	3.12	8.53	0.27	14	21.99	0.41	0	100.09
847	8	T-11	Pal C_ Pal C1	50.98	0.63	3.33	8.66	0.31	13.88	22.07	0.47	0.04	100.37
848	9	T-11	Pal C_ Pal C1	50.89	0.68	3.36	8.69	0.29	13.8	22.1	0.46	0	100.27
849	10	T-11	Pal C_ Pal C1	49.8	0.85	4.33	9.09	0.26	13.31	22.14	0.53	0.03	100.34
850	11	T-11	Pal C_ Pal C1	51.06	0.65	3.44	8.68	0.24	13.71	22.08	0.47	0	100.33
851	12	T-11	Pal C_ Pal C1	50.3	0.75	3.9	8.96	0.26	13.37	22.16	0.49	0	100.19
852	13	T-11	Pal C_ Pal C1	50.94	0.69	3.65	8.88	0.29	13.65	21.93	0.51	0	100.54
853	14	T-11	Pal C_ Pal C1	50.02	0.85	4.31	9.31	0.28	13.42	21.89	0.53	0	100.61
854	1	T-11	Pal C_ Pal C1	49.83	0.62	3.95	8.31	0.19	13.4	22.38	0.41	0.02	99.11
855	2	T-11	Pal C_ Pal C1	50.63	0.66	3.08	8.04	0.19	13.97	22.2	0.46	0.02	99.25
856	3	T-11	Pal C_ Pal C1	50.63	0.64	3.16	8.37	0.26	13.86	22.19	0.43	0	99.54
857	4	T-11	Pal C_ Pal C1	50.79	0.68	3.32	8.29	0.24	13.76	22.17	0.43	0	99.68
858	5	T-11	Pal C_ Pal C1	50.6	0.63	2.97	8.33	0.22	13.89	22.07	0.42	0	99.13
859	6	T-11	Pal C_ Pal C1	50.34	0.61	2.96	8.13	0.29	13.9	21.98	0.4	0	98.61
860	7	T-11	Pal C_ Pal C1	50.48	0.52	2.94	7.57	0.21	14.36	22.28	0.47	0.04	98.87
861	8	T-11	Pal C_ Pal C1	51.31	0.33	2.41	5.86	0.12	15.48	22.81	0.26	0.28	98.86
862	9	T-11	Pal C_ Pal C1	52.39	0.23	1.68	4.09	0.08	16.54	23.24	0.3	0.63	99.18
863	10	T-11	Pal C_ Pal C1	50.28	0.58	3.07	8.36	0.28	13.88	21.99	0.45	0	98.89
864	11	T-11	Pal C_ Pal C1	50.73	0.61	3.55	8.79	0.23	13.54	22.06	0.49	0	100
865	12	T-11	Pal C_ Pal C1	50.41	0.73	4.05	8.94	0.26	13.3	21.98	0.48	0	100.15
866	1	T-11	Pal C_ Pal C1	50.76	0.72	3.72	8.77	0.27	13.13	22.12	0.42	0	99.91
867	2	T-11	Pal C_ Pal C1	50.04	0.75	4.56	8.97	0.21	12.72	22.21	0.37	0	99.83
868	3	T-11	Pal C_ Pal C1	50.5	0.7	3.6	8.6	0.25	13.28	22.18	0.44	0	99.55
869	4	T-11	Pal C_ Pal C1	50.6	0.72	3.78	8.58	0.23	13.11	22.13	0.42	0	99.57
870	5	T-11	Pal C_ Pal C1	50.51	0.74	3.89	8.67	0.21	13.13	22.08	0.52	0	99.75
871	6	T-11	Pal C_ Pal C1	50.36	0.74	3.92	8.65	0.24	13.07	22.12	0.52	0.03	99.65
872	7	T-11	Pal C_ Pal C1	50.24	0.78	4.1	8.59	0.24	13.16	22.05	0.45	0	99.61
873	8	T-11	Pal C_ Pal C1	50.76	0.69	3.7	8.7	0.25	13.31	22.06	0.45	0	99.92
874	9	T-11	Pal C_ Pal C1	50.43	0.75	3.88	8.77	0.27	13.11	22.03	0.44	0	99.68
875	10	T-11	Pal C_ Pal C1	49.1	0.93	5.07	9.23	0.31	12.35	21.97	0.43	0	99.39
876	11	T-11	Pal C_ Pal C1	50.17	0.71	4.31	8.62	0.24	12.99	22.04	0.45	0	99.53
877	12	T-11	Pal C_ Pal C1	50.52	0.67	3.82	8.25	0.26	13.47	22.27	0.47	0	99.73
878	13	T-11	Pal C_ Pal C1	50.31	0.73	4.04	8.4	0.21	13.17	22.06	0.41	0.02	99.35
879	14	T-11	Pal C_ Pal C1	49.97	0.76	4.28	8.79	0.26	12.98	22.05	0.45	0	99.54
880	15	T-11	Pal C_ Pal C1	50.12	0.7	4.04	8.61	0.27	13.01	21.96	0.49	0	99.2
881	16	T-11	Pal C_ Pal C1	50.81	0.65	3.65	8.62	0.19	13.26	22	0.46	0	99.64
882	17	T-11	Pal C_ Pal C1	50.89	0.64	3.69	8.6	0.25	13.34	22.01	0.49	0	99.91
883	18	T-11	Pal C_ Pal C1	50.75	0.61	3.75	8.8	0.25	13.22	22.07	0.48	0.03	99.96
884	19	T-11	Pal C_ Pal C1	50.65	0.72	3.87	8.53	0.32	13.17	22.04	0.44	0.03	99.77
885	20	T-11	Pal C_ Pal C1	49.98	0.76	4.35	8.01	0.21	13.41	22.28	0.43	0.09	99.52
886	21	T-11	Pal C_ Pal C1	50.79	0.65	3.93	7.44	0.21	13.87	22.69	0.37	0.06	100.01
887	22	T-11	Pal C_ Pal C1	49.82	0.76	4.41	8.07	0.19	13.42	22.47	0.41	0.04	99.59
888	23	T-11	Pal C_ Pal C1	50.18	0.67	4.23	8.69	0.25	13.1	22.23	0.44	0	99.79
889	24	T-11	Pal C_ Pal C1	51.14	0.6	3.5	8.58	0.26	13.4	21.9	0.46	0	99.84
890	1	T-10	Pal C_Pal C2	50.25	0.71	3.73	8.79	0.25	13.66	22.17	0.43	0.13	100.12
891	2	T-10	Pal C_Pal C2	50.17	0.72	3.78	8.87	0.28	13.59	22.29	0.34	0.16	100.2
892	3	T-10	Pal C_Pal C2	50.05	0.64	3.77	8.64	0.2	13.43	22.37	0.38	0.13	99.61
893	4	T-10	Pal C_Pal C2	50.15	0.7	3.83	8.46	0.23	13.7	22.4	0.44	0.16	100.07
894	5	T-10	Pal C_Pal C2	50.61	0.66	3.43	8.35	0.21	13.97	22.25	0.43	0	99.91
895	6	T-10	Pal C_Pal C2	50.45	0.64	3.36	8.28	0.24	13.95	22.27	0.4	0	99.59
896	7	T-10	Pal C_Pal C2	50.73	0.56	3.25	8.34	0.21	13.85	22.31	0.42	0.06	99.73
897	8	T-10	Pal C_Pal C2	50.5	0.66	3.3	8.52	0.21	13.75	22.28	0.46	0.03	99.71
898	9	T-10	Pal C_Pal C2	50.44	0.67	3.41	8.75	0.23	13.85	22.24	0.42	0	100.01
899	10	T-10	Pal C_Pal C2	50.71	0.63	3.39	8.61	0.23	13.6	22.19	0.39	0	99.75
900	11	T-10	Pal C_Pal C2	50.85	0.58	3.1	8.54	0.25	13.78	22.28	0.41	0.03	99.82
901	12	T-10	Pal C_Pal C2	50.74	0.64	3.35	8.58	0.23	13.8	22.2	0.5	0.02	100.06
902	13	T-10	Pal C_Pal C2	50.5	0.62	3.39	8.7	0.24	13.73	22.18	0.43	0	99.79
903	14	T-10	Pal C_Pal C2	50.53	0.6	3.47	8.63	0.26	13.77	22.19	0.47	0	99.92
904	15	T-10	Pal C_Pal C2	50.38	0.66	3.44	8.59	0.23	13.62	22.33	0.5	0	99.75
905	16	T-10	Pal C_Pal C2	50.92	0.58	3.1	8.48	0.23	13.9	22.24	0.43	0	99.88
906	17	T-10	Pal C_Pal C2	50.6	0.6	3.35	8.51	0.26	13.85	22.26	0.45	0	99.88
907	18	T-10	Pal C_Pal C2	50.31	0.61	3.44	8.67	0.35	13.77	22.14	0.45	0	99.74
908	19	T-10	Pal C_Pal C2	51.15	0.51	2.87	8.31	0.27	14.22	22.34	0.45	0.02	100.14
909	20	T-10	Pal C_Pal C2	50.48	0.59	3.16	8.31	0.19	13.94	22.25	0.43	0	99.35
910	21	T-10	Pal C_Pal C2	50.7	0.68	3.51	8.5	0.25	13.79	22.12	0.45	0.03	100.03
911	22	T-10	Pal C_Pal C2	50.83	0.58	3.6	8.29	0.21	13.85	22.1	0.49	0.02	99.97
912	23	T-10	Pal C_Pal C2	50.37	0.62	3.53	8.51	0.25	13.74	22.09	0.4	0	99.51
913	24	T-10	Pal C_Pal C2	50.06	0.63	4.02	8.19	0.22	13.94	22.5	0.44	0.02	100.02
914	25	T-10	Pal C_Pal C2	50.93	0.46	3.18	7.42	0.19	14.59	22.77	0.29	0.05	99.88
915	26	T-10	Pal C_Pal C2	51.23	0.47	3.16	7.39	0.21	14.67	22.67	0.32	0.06	100.18
916	27	T-10	Pal C_Pal C2	50.16	0.67	3.8	8.19	0.21	13.88	22.39	0.43	0.02	99.75
917	28	T-10	Pal C_Pal C2	50.2	0.59	3.78	8.01	0.21	13.9	22.36	0.36	0.04	99.45
918	29	T-10	Pal C_Pal C2	50.26	0.57	3.9	8.1	0.23	13.9	22.56	0.42	0.02	99.96
919	30	T-10	Pal C_Pal C2	50.03	0.62	4.01	8.13	0.18	13.74	22.35	0.46	0.02	99.54
920	31	T-10	Pal C_Pal C2	49.88	0.55	3.87	7.72	0.23	14.07	22.44	0.39	0	99.15
921	32	T-10	Pal C_Pal C2	52.43	0.37	2.1	6.09	0.23	15.78	22.69	0.24	0.08	100.01
922	33	T-10	Pal C_Pal C2	51.5	0.43	2.55	7.64	0.21	14.67	22.34	0.37	0.02	99.73
923	34	T-10	Pal C_Pal C2	50.95	0.54	2.96	8.81	0.3	13.66	21.82	0.53	0	99.57
924	35	T-10	Pal C_Pal C2	50.83	0.57	3.05	8.9	0.28	13.73	21.86	0.45	0	99.67
925	36	T-10	Pal C_Pal C2	50.84	0.55	3.1	8.98	0.29	13.76	21.93	0.44	0	99.89
926	37	T-10	Pal C_Pal C2	50.9	0.53	3.09	8.98	0.28	13.88	21.74	0.47	0	99.87
927	38	T-10	Pal C_Pal C2	51.1	0.57	2.94	9.05	0.35	13.94	21.66	0.46	0	100.07
928	39	T-10	Pal C_Pal C2	51.33	0.49	2.74	8.84	0.32	13.96	21.79	0.4	0	99.87
929	40	T-10	Pal C_Pal C2	51.14	0.55	2.98	8.95	0.26	13.78	21.9	0.46	0	100.02
930	41	T-10	Pal C_Pal C2	51.15	0.52	2.9	9.04	0.28	13.94	21.86	0.45	0	100.14
931	42	T-10	Pal C_Pal C2	50.46	0.59	3.34	8.92	0.26	13.6	21.84	0.49	0	99.5
932	1	T-10	Pal C_Pal C2	49.48	0.73	4.43	8.98	0.18	13.14	22.34	0.43	0	99.71
933	2	T-10	Pal C_Pal C2	49.56	0.74	4.44	8.94	0.24	13.2	22.22	0.47	0.03	99.84
934	3	T-10	Pal C_Pal C2	49.78	0.72	4.38	8.91	0.2	13.34	22.32	0.38	0.06	100.09
935	4	T-10	Pal C_Pal C2	50.1	0.65	3.94	8.58	0.19	13.48	22.27	0.39	0.04	99.64
936	5	T-10	Pal C_Pal C2	50.4	0.65	3.71	8.64	0.24	13.55	22.24	0.4	0.05	99.88
937	6	T-10	Pal C_Pal C2	50.31	0.66	3.79	8.7	0.19	13.64	22.21	0.46	0.06	100.02
938	7	T-10	Pal C_Pal C2	49.84	0.75	4.08	8.95	0.21	13.3	22.19	0.44	0	99.76
939	8	T-10	Pal C_Pal C2	50.46	0.62	3.78	9.16	0.25	13.35	21.89	0.53	0	100.04
940	9	T-10	Pal C_Pal C2	50.37	0.68	3.93	8.87	0.27	13.44	22.12	0.41	0	100.09
941	10	T-10	Pal C_Pal C2	50.62	0.62	3.49	9.27	0.3	13.5	21.86	0.53	0	100.19
942	11	T-10	Pal C_Pal C2	50.49	0.67	3.47	9.19	0.3	13.57	22.02	0.44	0	100.15
943	12	T-10	Pal C_Pal C2	49.87	0.73	4.21	9.07	0.26	13.08	21.89	0.49	0	99.6
944	1	T-10	Pal C_Pal C2	51.02	0.57	3.12	8.78	0.29	13.67	21.77	0.48	0	99.7
945	2	T-10	Pal C_Pal C2	51.34	0.52	3.06	8.52	0.25	13.79	22.07	0.45	0.02	100.02
946	3	T-10	Pal C_Pal C2	51.41	0.56	3.13	8.8	0.25	13.75	21.7	0.42	0	100.02
947	4	T-10	Pal C_Pal C2	51.53	0.45	2.84	8.27	0.23	14.02	22.24	0.38	0	99.96
948	5	T-10	Pal C_Pal C2	51.29	0.49	2.79	8.91	0.28	13.64	21.62	0.47	0	99.49
949	6	T-10	Pal C_Pal C2	51.78	0.47	2.64	8.63	0.27	13.74	21.87	0.39	0	99.79
950	7	T-10	Pal C_Pal C2	51.36	0.53	2.92	8.77	0.27	13.56	21.75	0.41	0	99.57
951	8	T-10	Pal C_Pal C2	51.15	0.56	3.12	8.92	0.28	13.47	21.87	0.46	0	99.83
952	9	T-10	Pal C_Pal C2	51.52	0.51	2.88	8.41	0.23	13.73	22.04	0.41	0	99.73
953	10	T-10	Pal C_Pal C2	53.19	0.32	1.7	5.8	0.18	15.63	23	0.25	0.07	100.14
954	11	T-10	Pal C_Pal C2	50.8	0.52	3.54	8.18	0.19	13.72	22.32	0.39	0	99.66
955	12	T-10	Pal C_Pal C2	50.91	0.59	3.56	9.04	0.24	13.3	21.81	0.47	0	99.92
956	1	T-10	Pal C_Pal C2	50.03	0.75	4.06	9.02	0.25	12.84	22.26	0.48	0	99.69
957	2	T-10	Pal C_Pal C2	50.41	0.69	3.76	8.98	0.24	12.92	22.15	0.43	0.02	99.6
958	3	T-10	Pal C_Pal C2	50.16	0.79	3.93	8.91	0.17	12.89	22.19	0.44	0	99.48
959	4	T-10	Pal C_Pal C2	49.43	0.92	4.55	9.2	0.31	12.64	22.15	0.48	0.03	99.71
960	5	T-10	Pal C_Pal C2	50.28	0.7	3.68	8.71	0.26	13.07	22.14	0.43	0	99.27
961	6	T-10	Pal C_Pal C2	50.42	0.69	3.86	8.94	0.27	13.14	22.19	0.43	0	99.94
962	7	T-10	Pal C_Pal C2	49.92	0.78	4.39	9.26	0.24	12.66	22.23	0.44	0.02	99.94
963	8	T-10	Pal C_Pal C2	49.86	0.72	3.93	9.11	0.23	13.16	22.17	0.47	0.04	99.69
964	9	T-10	Pal C_Pal C2	50.21	0.68	3.6	8.91	0.24	13.4	22.2	0.42	0	99.66
965	10	T-10	Pal C_Pal C2	49.64	0.78	4.16	9.23	0.23	13.04	22.15	0.39	0	99.62
966	11	T-10	Pal C_Pal C2	50.13	0.66	3.61	8.97	0.26	13.34	22	0.45	0.02	99.44
967	12	T-10	Pal C_Pal C2	50.13	0.66	3.82	8.88	0.17	13.21	21.92	0.47	0	99.26
968	13	T-10	Pal C_Pal C2	50.29	0.66	3.8	9.06	0.27	13.61	22.21	0.49	0	100.39
969	1	T-10	Pal C_Pal C2	50.19	0.69	3.92	8.24	0.21	13.7	22.44	0.41	0.16	99.96
970	2	T-10	Pal C_Pal C2	50.64	0.7	3.62	8.34	0.25	14	22.31	0.35	0	100.21
971	3	T-10	Pal C_Pal C2	50.72	0.65	3.49	8.23	0.27	14.04	22.46	0.35	0.03	100.24
972	4	T-10	Pal C_Pal C2	50.03	0.71	4.1	8.5	0.2	13.71	22.35	0.43	0.1	100.13
973	5	T-10	Pal C_Pal C2	50.69	0.66	3.58	8.6	0.26	13.91	22.27	0.41	0	100.38
974	6	T-10	Pal C_Pal C2	49.47	0.84	4.64	9.17	0.19	13.15	22.29	0.42	0	100.17
975	7	T-10	Pal C_Pal C2	50.45	0.66	3.66	8.97	0.27	13.7	22.21	0.37	0	100.29
976	8	T-10	Pal C_Pal C2	50.08	0.73	4.12	9.12	0.23	13.39	22.15	0.52	0	100.34
977	9	T-10	Pal C_Pal C2	50.16	0.75	3.92	9.04	0.23	13.43	22.14	0.49	0	100.16
978	10	T-10	Pal C_Pal C2	50.39	0.7	3.79	8.96	0.24	13.46	22.07	0.4	0	100.01
979	11	T-10	Pal C_Pal C2	50.4	0.71	3.8	9.05	0.28	13.41	22.12	0.37	0	100.14
980	12	T-10	Pal C_Pal C2	50.05	0.78	4.01	8.93	0.24	13.22	22.01	0.45	0	99.69
981	1	T-10	Pal C_Pal C2	50.69	0.67	3.57	9.1	0.18	13.53	21.96	0.45	0	100.15
982	2	T-10	Pal C_Pal C2	50.62	0.69	3.57	9.33	0.28	13.63	21.88	0.47	0	100.47
983	3	T-10	Pal C_Pal C2	50.72	0.61	3.56	9.13	0.25	13.67	21.91	0.4	0	100.25
984	4	T-10	Pal C_Pal C2	50.73	0.65	3.52	9.03	0.24	13.8	21.79	0.52	0.02	100.3
985	5	T-10	Pal C_Pal C2	50.75	0.64	3.47	9.01	0.26	13.7	21.8	0.42	0	100.05
986	6	T-10	Pal C_Pal C2	50.75	0.66	3.5	9.12	0.25	13.59	21.82	0.47	0.03	100.19
987	7	T-10	Pal C_Pal C2	50.8	0.68	3.45	9.01	0.28	13.7	21.86	0.5	0	100.28
988	8	T-10	Pal C_Pal C2	50.57	0.64	3.47	8.84	0.25	13.77	21.98	0.42	0	99.94
989	9	T-10	Pal C_Pal C2	50.4	0.63	3.38	8.76	0.26	13.99	22.05	0.51	0.03	100.01
990	10	T-10	Pal C_Pal C2	50.23	0.68	3.99	8.98	0.2	13.49	22.3	0.52	0	100.39
991	11	T-10	Pal C_Pal C2	50.41	0.72	3.77	9.14	0.31	13.52	22.03	0.52	0	100.42
992	12	T-10	Pal C_Pal C2	50.42	0.68	3.61	9.1	0.26	13.53	21.9	0.51	0	100.01
993	13	T-10	Pal C_Pal C2	50.61	0.66	3.55	8.81	0.22	13.38	21.81	0.49	0.03	99.56
994	14	T-10	Pal C_Pal C2	51.06	0.49	3.34	7.54	0.2	14.3	22.47	0.35	0.15	99.9
995	15	T-10	Pal C_Pal C2	50.28	0.57	3.97	8.07	0.19	13.92	22.45	0.32	0.11	99.88
996	16	T-10	Pal C_Pal C2	49.97	0.74	4.08	8.61	0.22	13.46	22.2	0.47	0	99.75
997	17	T-10	Pal C_Pal C2	50.09	0.68	4.05	8.79	0.26	13.2	22.07	0.4	0	99.54
998	18	T-10	Pal C_Pal C2	49.92	0.7	3.9	9.02	0.29	13.33	22.14	0.45	0	99.75
999	19	T-10	Pal C_Pal C2	49.93	0.72	4	9.15	0.26	13.24	21.98	0.47	0	99.75
1000	1	T-10	Pal C_Pal C2	50.09	0.71	3.78	8.98	0.3	13.26	21.98	0.44	0	99.54
1001	2	T-10	Pal C_Pal C2	50.56	0.72	3.6	8.99	0.25	13.39	22.04	0.43	0	99.98
1002	3	T-10	Pal C_Pal C2	50.51	0.63	3.47	9.02	0.31	13.57	22.01	0.48	0	100
1003	4	T-10	Pal C_Pal C2	50.02	0.74	3.88	9.15	0.27	13.19	21.93	0.47	0.02	99.67
1004	5	T-10	Pal C_Pal C2	50	0.71	3.95	9.02	0.27	13.24	22.02	0.46	0	99.67
1005	6	T-10	Pal C_Pal C2	50.31	0.73	3.73	9.14	0.24	13.45	21.98	0.42	0	100
1006	7	T-10	Pal C_Pal C2	50.23	0.68	3.77	9.14	0.22	13.41	22.03	0.41	0	99.89
1007	8	T-10	Pal C_Pal C2	50.16	0.7	3.85	8.92	0.17	13.23	22.01	0.48	0.05	99.57
1008	9	T-10	Pal C_Pal C2	50.37	0.65	3.67	8.9	0.22	13.26	22.14	0.53	0	99.74
1009	10	T-10	Pal C_Pal C2	49.66	0.75	4.3	9.02	0.27	13.02	22.14	0.41	0	99.57
1010	11	T-10	Pal C_Pal C2	50.22	0.65	3.66	8.62	0.26	13.33	22.25	0.45	0	99.44
1011	12	T-10	Pal C_Pal C2	50.16	0.64	3.81	8.64	0.22	13.37	22.22	0.46	0.02	99.54
1012	13	T-10	Pal C_Pal C2	49.88	0.67	3.95	8.69	0.18	13.28	22.33	0.4	0	99.38
1013	14	T-10	Pal C_Pal C2	50.08	0.69	3.68	8.67	0.27	13.38	22.26	0.49	0	99.52
1014	15	T-10	Pal C_Pal C2	49.31	0.81	4.45	8.93	0.25	12.97	22.12	0.51	0	99.35
1015	16	T-10	Pal C_Pal C2	49.77	0.69	3.96	8.74	0.24	13.2	22.03	0.49	0	99.12
1016	17	T-10	Pal C_Pal C2	49.97	0.66	3.66	8.47	0.25	13.42	22.06	0.49	0	98.98
1017	1	T-10	Pal C_Pal C2	49.82	0.82	4.18	9.03	0.22	13.28	22.19	0.44	0	99.98
1018	2	T-10	Pal C_Pal C2	49.19	0.69	3.86	9.05	0.27	13.44	21.8	0.44	0	98.74
1019	3	T-10	Pal C_Pal C2	49.44	0.67	3.66	8.93	0.25	13.66	21.65	0.46	0.02	98.74
1020	4	T-10	Pal C_Pal C2	49.28	0.71	3.78	8.99	0.24	13.68	21.77	0.45	0.04	98.94
1021	5	T-10	Pal C_Pal C2	48.7	0.73	4.1	9.15	0.24	13.42	21.73	0.53	0.02	98.62
1022	6	T-10	Pal C_Pal C2	48.65	0.71	4.19	9.32	0.25	13.36	21.69	0.46	0	98.63
1023	7	T-10	Pal C_Pal C2	48.91	0.69	3.88	9.26	0.24	13.57	21.66	0.47	0.02	98.7
1024	8	T-10	Pal C_Pal C2	48.21	0.91	4.78	9.36	0.3	13.11	21.64	0.4	0	98.71
1025	9	T-10	Pal C_Pal C2	49.5	0.67	3.79	9.04	0.32	13.67	21.68	0.46	0	99.13
1026	10	T-10	Pal C_Pal C2	49.23	0.71	3.82	8.93	0.26	13.54	21.75	0.48	0	98.72
1027	11	T-10	Pal C_Pal C2	48.75	0.76	4.36	9.14	0.23	13.35	21.76	0.47	0.03	98.85
1028	12	T-10	Pal C_Pal C2	49.35	0.65	3.72	8.65	0.21	13.8	22	0.37	0	98.75
1029	13	T-10	Pal C_Pal C2	49.54	0.68	3.93	8.82	0.2	13.65	21.84	0.44	0	99.1
1030	14	T-10	Pal C_Pal C2	49.11	0.68	3.94	8.78	0.26	13.53	21.93	0.44	0	98.67
1031	1	T-10	Pal C_Pal C2	50.66	0.62	3.35	8.83	0.22	13.78	22.09	0.45	0	100
1032	2	T-10	Pal C_Pal C2	50.84	0.57	3.2	8.78	0.31	13.83	22.06	0.43	0	100.02
1033	3	T-10	Pal C_Pal C2	51.27	0.53	3.04	8.52	0.23	14.18	22.31	0.43	0.02	100.53
1034	4	T-10	Pal C_Pal C2	50.65	0.6	3.34	8.72	0.26	13.82	22.13	0.47	0	99.99
1035	5	T-10	Pal C_Pal C2	51.12	0.56	3.15	8.68	0.27	13.97	22.16	0.44	0	100.35
1036	6	T-10	Pal C_Pal C2	50.58	0.59	3.35	8.81	0.26	13.62	22.03	0.4	0.04	99.68
1037	7	T-10	Pal C_Pal C2	50.03	0.64	3.47	8.92	0.22	13.56	22.01	0.48	0	99.33
1038	8	T-10	Pal C_Pal C2	50.54	0.64	3.19	8.9	0.29	13.88	21.96	0.43	0	99.83
1039	9	T-10	Pal C_Pal C2	50.73	0.57	3.05	8.03	0.2	14.27	22.32	0.39	0	99.56
1040	10	T-10	Pal C_Pal C2	51.24	0.43	2.48	7.87	0.18	14.8	22.44	0.44	0.06	99.94
1041	11	T-10	Pal C_Pal C2	49.89	0.61	3.69	8.88	0.26	13.71	22.24	0.45	0.02	99.75
1042	12	T-10	Pal C_Pal C2	49.82	0.7	3.79	9.04	0.24	13.67	22.07	0.5	0	99.83
1043	13	T-10	Pal C_Pal C2	50.53	0.6	3.05	8.57	0.19	13.97	22.31	0.4	0	99.62
1044	14	T-10	Pal C_Pal C2	52.48	0.26	1.46	5.71	0.14	16.07	22.98	0.23	0.14	99.47
1045	15	T-10	Pal C_Pal C2	50.68	0.49	3.28	7.52	0.22	14.54	22.51	0.34	0.04	99.62
1046	16	T-10	Pal C_Pal C2	50.1	0.59	3.41	8.56	0.25	14.02	22.28	0.42	0	99.63
1047	17	T-10	Pal C_Pal C2	51.73	0.4	2.28	7.09	0.18	14.92	22.78	0.36	0.07	99.81
1048	18	T-10	Pal C_Pal C2	50.12	0.57	3.83	8.05	0.22	14.17	22.63	0.34	0.02	99.95
1049	19	T-10	Pal C_Pal C2	50.28	0.57	3.8	8.16	0.19	14.09	22.69	0.39	0	100.17
1050	20	T-10	Pal C_Pal C2	51.05	0.47	2.7	8.72	0.25	14.3	21.81	0.45	0	99.75
1051	21	T-10	Pal C_Pal C2	51.2	0.42	2.59	8.77	0.28	14.34	22.09	0.4	0	100.09
1052	22	T-10	Pal C_Pal C2	51.51	0.47	2.6	8.96	0.33	14.02	21.86	0.41	0	100.16
1053	23	T-10	Pal C_Pal C2	51.12	0.48	2.94	9.03	0.26	13.8	22.01	0.41	0	100.05
1054	24	T-10	Pal C_Pal C2	51.57	0.5	2.86	8.97	0.28	13.95	21.84	0.54	0	100.51
1055	25	T-10	Pal C_Pal C2	51.21	0.51	2.96	8.83	0.25	13.94	21.99	0.48	0	100.17
1056	26	T-10	Pal C_Pal C2	51.17	0.56	3.21	8.99	0.25	13.76	22.06	0.48	0	100.48
1057	27	T-10	Pal C_Pal C2	50.78	0.59	3.41	9.25	0.24	13.65	21.92	0.5	0	100.34
1058	28	T-10	Pal C_Pal C2	51.39	0.56	3.27	8.9	0.28	13.86	21.97	0.49	0	100.72
1059	1	T-10	Pal C_Pal C2	50.41	0.65	3.63	9.21	0.22	13.39	21.76	0.51	0	99.78
1060	2	T-10	Pal C_Pal C2	50.5	0.62	3.56	9.19	0.3	13.39	21.87	0.56	0	99.99
1061	3	T-10	Pal C_Pal C2	50.5	0.66	3.62	9.23	0.3	13.29	21.84	0.49	0	99.93
1062	4	T-10	Pal C_Pal C2	50.42	0.67	3.67	9.32	0.25	13.37	21.63	0.55	0.02	99.9
1063	5	T-10	Pal C_Pal C2	50.47	0.63	3.54	9.35	0.32	13.65	21.52	0.53	0	100.01
1064	6	T-10	Pal C_Pal C2	50.2	0.62	3.63	9.46	0.31	13.55	21.55	0.59	0.02	99.93
1065	7	T-10	Pal C_Pal C2	50.24	0.67	3.62	9.39	0.26	13.75	21.57	0.56	0.03	100.09
1066	8	T-10	Pal C_Pal C2	50.36	0.67	3.67	9.53	0.28	13.59	21.49	0.62	0	100.21
1067	9	T-10	Pal C_Pal C2	50.55	0.63	3.72	9.4	0.21	13.65	21.49	0.53	0	100.18
1068	10	T-10	Pal C_Pal C2	50.63	0.64	3.64	9.6	0.28	13.59	21.49	0.57	0.03	100.47
1069	11	T-10	Pal C_Pal C2	50.54	0.64	3.65	9.48	0.27	13.61	21.55	0.49	0	100.23
1070	12	T-10	Pal C_Pal C2	50.29	0.64	3.66	9.39	0.31	13.64	21.54	0.53	0.02	100.02
1071	13	T-10	Pal C_Pal C2	50.66	0.62	3.55	9.04	0.28	13.51	21.79	0.46	0	99.91
1072	14	T-10	Pal C_Pal C2	50.43	0.61	3.77	9.32	0.33	13.56	21.88	0.47	0	100.37
1073	15	T-10	Pal C_Pal C2	49.16	0.79	4.9	9.58	0.22	12.95	22.05	0.46	0.03	100.14
1074	16	T-10	Pal C_Pal C2	50.36	0.64	3.69	9.12	0.25	13.47	22.13	0.41	0	100.07
1075	17	T-10	Pal C_Pal C2	50.24	0.66	3.71	9.09	0.25	13.47	22.29	0.48	0	100.19
1076	18	T-10	Pal C_Pal C2	50.07	0.68	3.93	9.22	0.27	13.39	22.12	0.47	0.02	100.17
1077	19	T-10	Pal C_Pal C2	49.25	0.87	4.5	9.31	0.27	13.16	22.03	0.46	0.03	99.88
1078	20	T-10	Pal C_Pal C2	50.42	0.67	3.67	8.97	0.28	13.69	22.08	0.45	0	100.23
1079	21	T-10	Pal C_Pal C2	50.3	0.66	3.56	8.9	0.26	13.65	22.16	0.44	0	99.93
1080	22	T-10	Pal C_Pal C2	50.41	0.63	3.58	8.85	0.19	13.68	22.26	0.42	0	100.02
1081	1	T-10	Pal C_Pal C2	50.34	0.6	3.75	9.06	0.19	13.86	21.61	0.49	0.05	99.95
1082	2	T-10	Pal C_Pal C2	50.59	0.64	3.7	9.11	0.28	13.84	21.6	0.58	0.03	100.37
1083	3	T-10	Pal C_Pal C2	50.78	0.58	3.54	8.83	0.26	14.01	21.57	0.56	0.04	100.17
1084	4	T-10	Pal C_Pal C2	50.76	0.64	3.41	8.89	0.26	14.05	21.59	0.47	0.02	100.09
1085	5	T-10	Pal C_Pal C2	50.41	0.7	3.77	9.03	0.27	13.82	21.65	0.51	0.05	100.21
1086	6	T-10	Pal C_Pal C2	50.54	0.63	3.73	9.1	0.25	13.89	21.73	0.45	0.03	100.35
1087	7	T-10	Pal C_Pal C2	50.52	0.58	3.75	8.98	0.23	13.77	21.63	0.5	0.05	100.01
1088	8	T-10	Pal C_Pal C2	50.83	0.56	3.51	8.83	0.22	13.97	21.66	0.49	0.04	100.11
1089	9	T-10	Pal C_Pal C2	51.04	0.6	3.35	8.99	0.28	14.09	21.7	0.54	0	100.59
1090	10	T-10	Pal C_Pal C2	51.06	0.62	3.31	8.81	0.24	13.96	21.79	0.45	0	100.24
1091	11	T-10	Pal C_Pal C2	50.71	0.59	3.11	8.82	0.27	14.12	21.8	0.58	0	100
1092	12	T-10	Pal C_Pal C2	51.18	0.61	3.05	8.82	0.27	14.04	21.92	0.45	0.03	100.37
1093	13	T-10	Pal C_Pal C2	51.18	0.6	3.05	8.85	0.26	13.98	21.95	0.37	0	100.24
1094	14	T-10	Pal C_Pal C2	51.27	0.59	3.11	8.75	0.22	13.79	21.99	0.5	0.03	100.25
1095	15	T-10	Pal C_Pal C2	51.33	0.57	2.94	8.77	0.28	14.09	21.99	0.42	0	100.39
1096	16	T-10	Pal C_Pal C2	50.96	0.59	2.95	8.82	0.26	14.02	21.93	0.46	0	99.99
1097	17	T-10	Pal C_Pal C2	51.04	0.59	3.09	8.83	0.22	13.99	21.99	0.44	0.04	100.23
1098	18	T-10	Pal C_Pal C2	50.88	0.66	3.32	8.82	0.27	13.85	22.01	0.43	0	100.24
1099	19	T-10	Pal C_Pal C2	50.88	0.63	3.23	8.83	0.27	13.81	22.09	0.48	0	100.22
1100	20	T-10	Pal C_Pal C2	50.54	0.65	3.22	8.86	0.26	13.98	22.06	0.43	0	100
1101	21	T-10	Pal C_Pal C2	50.65	0.63	3.42	8.97	0.21	13.82	22.16	0.5	0	100.36
1102	22	T-10	Pal C_Pal C2	49.69	0.61	3.15	8.81	0.24	13.71	22.03	0.46	0.02	98.72
1103	23	T-10	Pal C_Pal C2	49.55	0.63	3.19	8.78	0.3	13.87	21.9	0.38	0	98.6
1104	1	T-10	Pal C_Pal C2	49.99	0.6	3.27	8.93	0.21	13.88	21.82	0.5	0.03	99.23
1105	2	T-10	Pal C_Pal C2	50.16	0.62	3.14	8.81	0.22	13.91	21.96	0.44	0.02	99.28
1106	3	T-10	Pal C_Pal C2	50.06	0.62	3.29	8.94	0.28	13.86	21.9	0.54	0	99.49
1107	4	T-10	Pal C_Pal C2	50.41	0.61	3.17	8.95	0.36	13.93	22.01	0.43	0	99.87
1108	5	T-10	Pal C_Pal C2	50.16	0.62	3.23	8.83	0.25	13.98	22.05	0.38	0	99.5
1109	6	T-10	Pal C_Pal C2	50.1	0.61	3.18	8.86	0.27	13.9	22.02	0.43	0.03	99.4
1110	7	T-10	Pal C_Pal C2	50.85	0.58	3.06	8.53	0.23	13.97	22.05	0.38	0.02	99.67
1111	8	T-10	Pal C_Pal C2	50.56	0.63	3.22	8.44	0.23	14.08	22.17	0.45	0	99.78
1112	9	T-10	Pal C_Pal C2	50.97	0.43	2.64	8.17	0.22	14.21	22.29	0.4	0.03	99.36
1113	10	T-10	Pal C_Pal C2	49.99	0.67	3.93	8.63	0.22	13.66	22.22	0.44	0.05	99.81
1114	11	T-10	Pal C_Pal C2	50.36	0.62	3.33	8.53	0.19	14.04	22.29	0.41	0	99.77
1115	12	T-10	Pal C_Pal C2	50.53	0.64	3.31	8.78	0.28	13.91	22.15	0.41	0	100.01
1116	13	T-10	Pal C_Pal C2	50.02	0.69	3.67	8.8	0.23	13.78	22.09	0.48	0	99.76
1117	14	T-10	Pal C_Pal C2	50.21	0.64	3.5	8.69	0.31	13.85	22.18	0.45	0	99.83
1118	15	T-10	Pal C_Pal C2	50.13	0.61	3.84	8.92	0.2	13.38	22.18	0.52	0.09	99.87
1119	16	T-10	Pal C_Pal C2	49.48	0.72	4.38	9.09	0.27	13.34	22.14	0.44	0.06	99.92
1120	17	T-10	Pal C_Pal C2	50.22	0.67	3.63	8.98	0.24	13.75	22.11	0.44	0	100.04
1121	18	T-10	Pal C_Pal C2	50.36	0.68	3.47	8.87	0.24	13.75	22.14	0.45	0	99.96
1122	19	T-10	Pal C_Pal C2	49.69	0.82	4.29	9.07	0.25	13.25	22.21	0.45	0	100.03
1123	20	T-10	Pal C_Pal C2	49.94	0.66	3.91	8.7	0.21	13.54	22.34	0.4	0	99.7
1124	21	T-10	Pal C_Pal C2	50.21	0.61	3.67	8.14	0.2	13.91	22.54	0.4	0.04	99.72
1125	22	T-10	Pal C_Pal C2	50.19	0.56	3.78	7.89	0.18	14.08	22.78	0.3	0.03	99.79
1126	23	T-10	Pal C_Pal C2	50.79	0.64	3.82	8.52	0.18	13.83	22.24	0.42	0	100.44
1127	24	T-10	Pal C_Pal C2	49.87	0.7	4.3	8.94	0.26	13.28	22.21	0.44	0	100
1128	25	T-10	Pal C_Pal C2	50.35	0.65	3.86	8.88	0.21	13.54	21.99	0.45	0.03	99.96
1129	26	T-10	Pal C_Pal C2	50.69	0.64	3.65	9.14	0.27	13.43	21.69	0.55	0	100.06
1130	1	T-10	Pal C_Pal C2	49.42	0.75	4.42	9.36	0.25	13.07	21.7	0.53	0	99.5
1131	2	T-10	Pal C_Pal C2	49.39	0.75	4.45	9.33	0.21	13.06	21.91	0.38	0.02	99.5
1132	3	T-10	Pal C_Pal C2	49.94	0.64	3.84	9.2	0.28	13.34	21.55	0.51	0	99.3
1133	4	T-10	Pal C_Pal C2	50.27	0.66	3.74	8.36	0.19	14.07	21.86	0.36	0.05	99.56
1134	5	T-10	Pal C_Pal C2	49.6	0.65	4.22	8.13	0.21	13.83	22.31	0.43	0.03	99.41
1135	6	T-10	Pal C_Pal C2	50.13	0.7	3.59	9.07	0.24	13.69	21.67	0.43	0.02	99.54
1136	7	T-10	Pal C_Pal C2	50.4	0.62	3.52	9.17	0.23	13.86	21.62	0.4	0.02	99.84
1137	8	T-10	Pal C_Pal C2	50.55	0.65	3.3	9.08	0.31	13.76	21.71	0.49	0	99.85
1138	9	T-10	Pal C_Pal C2	50.17	0.67	3.57	9.05	0.28	13.7	21.67	0.44	0	99.55
1139	10	T-10	Pal C_Pal C2	50.05	0.61	3.52	9.11	0.25	13.72	21.62	0.42	0.04	99.34
1140	11	T-10	Pal C_Pal C2	50.57	0.66	3.58	9.1	0.24	13.67	21.72	0.51	0	100.05
1141	12	T-10	Pal C_Pal C2	50.55	0.67	3.53	9.07	0.25	13.64	21.75	0.39	0	99.85
1142	13	T-10	Pal C_Pal C2	50.61	0.67	3.53	9.07	0.27	13.72	21.72	0.52	0	100.11
1143	14	T-10	Pal C_Pal C2	50.37	0.68	3.54	9.23	0.31	13.61	21.65	0.53	0	99.92
1144	15	T-10	Pal C_Pal C2	50.38	0.71	3.59	9.24	0.31	13.63	21.76	0.49	0	100.11
1145	16	T-10	Pal C_Pal C2	50.45	0.66	3.51	9.08	0.3	13.77	21.67	0.47	0	99.91
1146	17	T-10	Pal C_Pal C2	50.57	0.64	3.51	8.97	0.28	13.58	21.73	0.47	0	99.75
1147	18	T-10	Pal C_Pal C2	50.54	0.69	3.53	9.06	0.25	13.69	21.51	0.5	0	99.77
1148	19	T-10	Pal C_Pal C2	50.55	0.71	3.83	9.26	0.22	13.51	21.62	0.44	0.03	100.17
1149	20	T-10	Pal C_Pal C2	50.33	0.67	3.58	9.21	0.22	13.48	21.64	0.51	0.02	99.66
1150	21	T-10	Pal C_Pal C2	50.08	0.74	3.76	9.42	0.25	13.43	21.57	0.54	0.02	99.81
1151	22	T-10	Pal C_Pal C2	49.84	0.75	4.04	9.39	0.17	13.18	21.99	0.42	0	99.78
1152	23	T-10	Pal C_Pal C2	50.2	0.68	3.71	9.14	0.18	13.38	21.96	0.44	0.02	99.71
1153	1	T-10	Pal C_Pal C2	51.2	0.52	3.2	8.15	0.32	14.06	22.45	0.4	0	100.3
1154	2	T-10	Pal C_Pal C2	51.33	0.53	3.05	7.93	0.33	14.17	22.45	0.4	0	100.19
1155	3	T-10	Pal C_Pal C2	50.65	0.67	3.61	8.18	0.28	13.74	22.4	0.45	0	99.98
1156	4	T-10	Pal C_Pal C2	51.39	0.52	2.95	7.77	0.34	14.36	22.58	0.37	0	100.28
1157	5	T-10	Pal C_Pal C2	51.47	0.49	2.9	7.66	0.35	14.24	22.58	0.35	0	100.04
1158	6	T-10	Pal C_Pal C2	51.3	0.6	3.25	7.74	0.26	14.31	22.61	0.41	0	100.48
1159	7	T-10	Pal C_Pal C2	50.45	0.71	3.93	7.78	0.27	14.05	22.54	0.39	0	100.12
1160	8	T-10	Pal C_Pal C2	50.09	0.84	4.56	7.96	0.21	13.82	22.76	0.34	0	100.58
1161	9	T-10	Pal C_Pal C2	49.68	0.73	4.43	8.44	0.18	13.41	22.65	0.36	0	99.88
1162	10	T-10	Pal C_Pal C2	50.51	0.68	3.62	8.9	0.24	13.49	22.05	0.45	0	99.94
1163	11	T-10	Pal C_Pal C2	50.13	0.73	4.02	9.18	0.23	13.4	22.05	0.45	0	100.19
1164	12	T-10	Pal C_Pal C2	50.52	0.67	3.88	8.92	0.23	13.53	21.92	0.46	0	100.13
1165	1	T-08	Pal C_Pal C2	51	0.64	3.41	9.01	0.23	13.71	21.87	0.43	0.04	100.34
1166	2	T-08	Pal C_Pal C2	51.37	0.62	3.21	8.94	0.26	14.02	21.97	0.51	0.02	100.92
1167	3	T-08	Pal C_Pal C2	51.63	0.59	3.07	8.84	0.23	13.88	21.9	0.54	0	100.68
1168	4	T-08	Pal C_Pal C2	51.15	0.63	3.32	9.08	0.26	13.83	21.87	0.48	0.04	100.66
1169	5	T-08	Pal C_Pal C2	50.8	0.6	3.21	8.94	0.25	13.87	21.82	0.51	0	100
1170	6	T-08	Pal C_Pal C2	51.02	0.65	3.36	8.95	0.29	13.9	21.77	0.52	0	100.46
1171	7	T-08	Pal C_Pal C2	51.07	0.64	3.42	9.05	0.29	13.66	21.79	0.5	0	100.42
1172	8	T-08	Pal C_Pal C2	51.31	0.65	3.4	9.11	0.28	13.76	21.83	0.52	0	100.86
1173	9	T-08	Pal C_Pal C2	51.36	0.61	3.28	8.92	0.23	13.84	21.8	0.55	0.03	100.62
1174	10	T-08	Pal C_Pal C2	51.18	0.65	3.34	9.06	0.22	13.6	21.73	0.45	0	100.23
1175	11	T-08	Pal C_Pal C2	51.2	0.66	3.42	8.86	0.27	13.84	21.97	0.5	0	100.72
1176	12	T-08	Pal C_Pal C2	50.71	0.65	3.77	8.94	0.32	13.68	22.04	0.43	0.03	100.57
1177	13	T-08	Pal C_Pal C2	51.24	0.66	3.38	8.78	0.27	13.76	21.94	0.47	0	100.5
1178	14	T-08	Pal C_Pal C2	51.22	0.65	3.36	8.77	0.31	13.84	21.94	0.5	0	100.59
1179	15	T-08	Pal C_Pal C2	51.17	0.62	3.32	8.95	0.24	13.88	21.86	0.49	0	100.53
1180	16	T-08	Pal C_Pal C2	50.65	0.63	3.33	8.82	0.32	13.82	21.96	0.44	0	99.97
1181	17	T-08	Pal C_Pal C2	51.59	0.63	3.73	8.99	0.28	13.83	21.68	0.49	0.02	101.24
1182	18	T-08	Pal C_Pal C2	51.33	0.65	3.36	9.11	0.31	13.7	21.78	0.61	0	100.85
1183	19	T-08	Pal C_Pal C2	50.83	0.71	3.72	9.06	0.28	13.47	21.96	0.47	0.03	100.53
1184	20	T-08	Pal C_Pal C2	50.62	0.72	3.91	8.95	0.23	13.51	21.84	0.56	0	100.34
1185	21	T-08	Pal C_Pal C2	50.83	0.66	3.83	8.84	0.22	13.55	22.04	0.51	0.02	100.5
1186	22	T-08	Pal C_Pal C2	50.72	0.6	4.03	8.01	0.19	13.99	22.63	0.43	0.05	100.65
1187	23	T-08	Pal C_Pal C2	50.97	0.51	3.8	7.42	0.16	14.49	22.76	0.39	0.07	100.57
1188	24	T-08	Pal C_Pal C2	50.64	0.64	3.96	8.69	0.31	13.86	22.1	0.44	0	100.64
1189	25	T-08	Pal C_Pal C2	50.66	0.69	3.86	9.18	0.31	13.46	21.84	0.62	0	100.62
1190	26	T-08	Pal C_Pal C2	50.73	0.67	3.94	9	0.22	13.48	21.86	0.54	0	100.44
1191	27	T-08	Pal C_Pal C2	50.89	0.65	3.72	8.85	0.28	13.5	21.94	0.39	0	100.22
1192	1	T-08	Pal C_Pal C2	50.8	0.67	3.58	8.79	0.22	13.82	22.03	0.43	0	100.34
1193	2	T-08	Pal C_Pal C2	51.05	0.69	3.64	8.81	0.25	13.85	21.93	0.45	0.03	100.7
1194	3	T-08	Pal C_Pal C2	50.89	0.66	3.65	8.86	0.21	13.76	21.97	0.52	0	100.52
1195	4	T-08	Pal C_Pal C2	50.73	0.67	3.63	8.94	0.24	13.71	21.97	0.47	0	100.36
1196	5	T-08	Pal C_Pal C2	50.83	0.68	3.75	9.02	0.27	13.66	21.87	0.44	0	100.52
1197	6	T-08	Pal C_Pal C2	50.78	0.71	3.75	8.77	0.23	13.72	21.98	0.46	0	100.4
1198	7	T-08	Pal C_Pal C2	50.57	0.71	3.83	8.86	0.25	13.64	21.97	0.44	0	100.27
1199	8	T-08	Pal C_Pal C2	50.3	0.74	3.92	8.85	0.21	13.72	21.92	0.45	0	100.11
1200	9	T-08	Pal C_Pal C2	49.6	0.73	3.96	8.7	0.32	13.46	21.85	0.39	0	99.01
1201	10	T-08	Pal C_Pal C2	49.33	0.78	4.11	8.6	0.28	13.33	21.75	0.53	0.02	98.73
1202	11	T-08	Pal C_Pal C2	49.33	0.81	4.11	8.76	0.25	13.13	21.73	0.46	0.02	98.6
1203	12	T-08	Pal C_Pal C2	49.4	0.79	3.95	8.63	0.27	13.38	21.75	0.51	0	98.68
1204	1	T-08	Pal C_Pal C2	50.73	0.59	3.93	7.3	0.15	14.59	22.55	0.33	0.05	100.22
1205	2	T-08	Pal C_Pal C2	50.55	0.55	3.71	7.08	0.25	14.95	22.41	0.42	0.1	100.02
1206	3	T-08	Pal C_Pal C2	51.08	0.5	3.63	6.88	0.15	14.8	22.53	0.28	0.07	99.92
1207	4	T-08	Pal C_Pal C2	50.63	0.51	3.6	6.62	0.12	14.97	22.5	0.32	0.1	99.37
1208	5	T-08	Pal C_Pal C2	49.96	0.77	4.13	7.12	0.13	14.35	22.47	0.44	0.11	99.48
1209	6	T-08	Pal C_Pal C2	49.86	0.66	4.08	7.39	0.16	14.24	22.4	0.39	0.03	99.21
1210	7	T-08	Pal C_Pal C2	49.67	0.64	4.26	8.27	0.15	13.67	22.23	0.4	0	99.29
1211	8	T-08	Pal C_Pal C2	49.71	0.61	3.57	8.69	0.3	13.57	21.95	0.49	0	98.89
1212	9	T-08	Pal C_Pal C2	50.43	0.59	3.68	8.66	0.21	13.5	21.77	0.51	0.02	99.37
1213	10	T-08	Pal C_Pal C2	49.67	0.63	3.66	8.69	0.26	13.48	21.96	0.43	0	98.78
1214	1	T-08	Pal C_Pal C2	50.39	0.73	3.67	8.95	0.28	13.65	21.91	0.42	0	100
1215	2	T-08	Pal C_Pal C2	50.25	0.78	3.71	9.03	0.22	13.62	21.85	0.53	0	99.99
1216	3	T-08	Pal C_Pal C2	50.22	0.77	3.7	8.84	0.22	13.48	21.89	0.45	0.02	99.59
1217	4	T-08	Pal C_Pal C2	50.21	0.83	4.42	9.15	0.28	13.42	21.84	0.47	0	100.62
1218	5	T-08	Pal C_Pal C2	50.57	0.71	3.72	8.86	0.27	13.73	21.88	0.47	0.02	100.23
1219	6	T-08	Pal C_Pal C2	50.82	0.66	3.59	8.91	0.31	13.66	21.91	0.54	0	100.4
1220	7	T-08	Pal C_Pal C2	51.14	0.67	3.62	8.82	0.3	13.68	21.97	0.52	0	100.72
1221	8	T-08	Pal C_Pal C2	50.82	0.68	3.55	8.78	0.29	13.86	21.86	0.49	0	100.33
1222	9	T-08	Pal C_Pal C2	50.89	0.69	3.64	8.93	0.22	13.61	22.06	0.55	0	100.59
1223	10	T-08	Pal C_Pal C2	50.78	0.61	3.38	8.84	0.31	13.8	21.93	0.54	0	100.19
1224	11	T-08	Pal C_Pal C2	50.91	0.68	3.43	9.14	0.23	13.79	21.88	0.47	0	100.53
1225	12	T-08	Pal C_Pal C2	51.05	0.61	3.37	9.23	0.3	13.71	21.74	0.5	0	100.51
1226	13	T-08	Pal C_Pal C2	50.72	0.65	3.53	9.27	0.28	13.71	21.81	0.52	0	100.49
1227	14	T-08	Pal C_Pal C2	50.84	0.67	3.59	9.27	0.25	13.68	21.94	0.42	0.02	100.68
1228	15	T-08	Pal C_Pal C2	50.82	0.69	3.65	9.3	0.28	13.49	21.84	0.57	0	100.64
1229	16	T-08	Pal C_Pal C2	50.62	0.65	3.51	9.12	0.25	13.54	21.81	0.39	0	99.89
1230	1	T-08	Pal C_Pal C2	50.15	0.7	4.1	8.5	0.2	13.63	22.21	0.5	0.03	100.02
1231	2	T-08	Pal C_Pal C2	49.31	0.8	4.76	8.92	0.2	13.34	22.41	0.38	0.11	100.23
1232	3	T-08	Pal C_Pal C2	50.36	0.68	3.77	8.74	0.31	13.93	22.3	0.43	0	100.52
1233	4	T-08	Pal C_Pal C2	50.3	0.61	3.54	8.86	0.24	13.89	22.14	0.41	0	99.99
1234	5	T-08	Pal C_Pal C2	50.39	0.66	3.71	8.98	0.23	13.56	22.15	0.51	0	100.19
1235	6	T-08	Pal C_Pal C2	50.43	0.67	3.63	8.94	0.28	13.66	22.08	0.44	0.02	100.15
1236	7	T-08	Pal C_Pal C2	50.57	0.68	3.62	8.98	0.26	13.65	22.11	0.44	0.02	100.33
1237	8	T-08	Pal C_Pal C2	49.1	0.78	4.59	9.37	0.26	13.16	22.04	0.46	0	99.76
1238	9	T-08	Pal C_Pal C2	50.55	0.64	3.72	8.92	0.24	13.72	22.1	0.44	0.02	100.35
1239	10	T-08	Pal C_Pal C2	49.61	0.79	4.5	9.43	0.29	13.24	22.07	0.42	0	100.35
1240	11	T-08	Pal C_Pal C2	51.24	0.47	2.74	9.55	0.33	13.95	21.64	0.53	0	100.45
1241	12	T-08	Pal C_Pal C2	51.69	0.5	2.4	9.49	0.36	14.19	21.47	0.46	0	100.56
1242	13	T-08	Pal C_Pal C2	50.89	0.59	3.14	9.08	0.26	14.09	21.98	0.48	0	100.51
1243	14	T-08	Pal C_Pal C2	50.88	0.49	2.95	8.09	0.22	14.58	22.4	0.35	0.04	100
1244	15	T-08	Pal C_Pal C2	50.8	0.61	3.43	9.02	0.24	13.83	21.95	0.41	0	100.29
1245	16	T-08	Pal C_Pal C2	50.5	0.68	3.64	9.34	0.26	13.75	21.9	0.56	0	100.63
1246	1	T-08	Pal C_Pal C2	50.28	0.67	3.61	8.98	0.21	13.64	22.2	0.52	0	100.11
1247	2	T-08	Pal C_Pal C2	49.77	0.75	3.69	9.14	0.23	13.72	22.17	0.51	0	99.98
1248	3	T-08	Pal C_Pal C2	50.04	0.71	3.74	9.14	0.25	13.76	22.19	0.51	0	100.34
1249	4	T-08	Pal C_Pal C2	50.66	0.71	3.58	9.02	0.22	13.54	22.24	0.44	0	100.41
1250	5	T-08	Pal C_Pal C2	50.72	0.71	3.58	8.91	0.24	13.71	22.18	0.46	0	100.51
1251	6	T-08	Pal C_Pal C2	50.78	0.72	3.6	8.87	0.21	13.7	22.29	0.52	0.02	100.71
1252	7	T-08	Pal C_Pal C2	50.63	0.7	3.47	8.95	0.27	13.67	22.26	0.45	0	100.4
1253	8	T-08	Pal C_Pal C2	50.37	0.71	3.69	8.92	0.25	13.55	22.2	0.44	0	100.13
1254	9	T-08	Pal C_Pal C2	50.14	0.7	3.9	9.18	0.24	13.43	22.04	0.51	0.02	100.16
1255	10	T-08	Pal C_Pal C2	50.78	0.64	3.49	9.12	0.3	13.7	21.92	0.51	0	100.46
1256	11	T-08	Pal C_Pal C2	50.58	0.64	3.69	9.37	0.27	13.39	21.67	0.58	0	100.19
1257	12	T-08	Pal C_Pal C2	50.72	0.67	3.56	9.31	0.24	13.43	22.04	0.49	0	100.46
1258	1	T-08	Pal C_Pal C2	50.97	0.64	3.54	8.07	0.2	14.21	22.15	0.46	0	100.24
1259	2	T-08	Pal C_Pal C2	50.95	0.67	3.55	8.43	0.29	14.08	22.1	0.46	0	100.53
1260	3	T-08	Pal C_Pal C2	50.89	0.66	3.56	8.71	0.26	13.87	21.99	0.46	0.04	100.44
1261	4	T-08	Pal C_Pal C2	50.43	0.79	4.12	9.01	0.21	13.47	22.06	0.46	0.02	100.57
1262	5	T-08	Pal C_Pal C2	50.46	0.74	3.78	9.04	0.24	13.56	22	0.51	0.02	100.35
1263	6	T-08	Pal C_Pal C2	50.63	0.76	3.71	9.1	0.21	13.6	21.84	0.48	0	100.33
1264	7	T-08	Pal C_Pal C2	50.53	0.77	3.8	8.85	0.24	13.69	21.91	0.5	0	100.29
1265	8	T-08	Pal C_Pal C2	50.26	0.77	3.89	9.01	0.27	13.5	21.87	0.44	0	100.01
1266	9	T-08	Pal C_Pal C2	50.42	0.77	3.95	9.18	0.28	13.41	21.7	0.53	0.03	100.27
1267	10	T-08	Pal C_Pal C2	50.85	0.7	3.6	9.35	0.24	13.55	21.49	0.58	0	100.36
1268	1	T-08	Pal C_Pal C2	50.87	0.65	3.85	7.36	0.2	14.44	22.38	0.4	0.13	100.28
1269	2	T-08	Pal C_Pal C2	51.52	0.58	2.93	6.6	0.12	14.95	22.57	0.36	0.63	100.26
1270	3	T-08	Pal C_Pal C2	50.97	0.51	2.99	7.31	0.27	14.34	22.29	0.44	0.23	99.35
1271	4	T-08	Pal C_Pal C2	51.2	0.63	3.37	8.02	0.22	14.23	22.15	0.42	0.02	100.26
1272	5	T-08	Pal C_Pal C2	51.08	0.67	3.41	8.71	0.29	14.02	21.85	0.5	0.03	100.56
1273	6	T-08	Pal C_Pal C2	50.91	0.62	3.68	9.1	0.3	13.74	21.81	0.52	0.02	100.7
1274	7	T-08	Pal C_Pal C2	50.7	0.62	3.65	9.11	0.23	13.71	21.83	0.51	0	100.36
1275	8	T-08	Pal C_Pal C2	50.54	0.69	3.68	9.06	0.22	13.59	21.99	0.58	0.02	100.37
1276	9	T-08	Pal C_Pal C2	50.34	0.76	3.88	9.26	0.24	13.46	22.02	0.47	0	100.43
1277	10	T-08	Pal C_Pal C2	50.28	0.79	4.07	9.29	0.22	13.56	21.97	0.47	0.02	100.67
1278	11	T-08	Pal C_Pal C2	51.1	0.69	3.6	8.99	0.2	13.65	22.02	0.51	0	100.76
1279	12	T-08	Pal C_Pal C2	50.83	0.69	3.82	9.09	0.23	13.65	22.18	0.5	0	100.99
1280	13	T-08	Pal C_Pal C2	50.49	0.74	3.82	9.02	0.26	13.48	22.14	0.46	0	100.41
1281	14	T-08	Pal C_Pal C2	50.7	0.7	3.77	9.06	0.28	13.61	22	0.47	0	100.59
1282	1	T-08	Pal C_Pal C2	51.61	0.56	3.14	8.36	0.28	14.25	22.18	0.47	0	100.85
1283	2	T-08	Pal C_Pal C2	51.53	0.54	3.22	8.44	0.3	14.09	22.21	0.45	0	100.78
1284	3	T-08	Pal C_Pal C2	51.08	0.64	3.68	8.51	0.22	13.95	22.26	0.41	0.02	100.77
1285	4	T-08	Pal C_Pal C2	50.2	0.79	4.27	8.08	0.21	14.06	22.35	0.38	0	100.34
1286	5	T-08	Pal C_Pal C2	50.81	0.64	3.94	7.14	0.1	14.61	22.79	0.25	0.05	100.33
1287	6	T-08	Pal C_Pal C2	50.95	0.6	4.05	7.21	0.16	14.51	22.83	0.33	0.05	100.69
1288	7	T-08	Pal C_Pal C2	50.11	0.62	4.17	8.36	0.24	13.76	22.37	0.36	0	99.99
1289	8	T-08	Pal C_Pal C2	51.84	0.47	2.67	8.52	0.28	14.52	21.82	0.4	0	100.52
1290	9	T-08	Pal C_Pal C2	51.83	0.49	2.68	8.64	0.28	14.5	21.85	0.48	0	100.75
1291	10	T-08	Pal C_Pal C2	51.74	0.55	3.01	8.86	0.33	14.09	21.86	0.47	0	100.91
1292	11	T-08	Pal C_Pal C2	51.64	0.5	2.97	8.82	0.25	14.22	21.93	0.55	0.03	100.91
1293	12	T-08	Pal C_Pal C2	51.5	0.54	3.07	8.93	0.29	14.22	21.95	0.44	0.02	100.96
1294	13	T-08	Pal C_Pal C2	50.99	0.6	3.53	8.99	0.28	13.83	21.98	0.42	0	100.62
1295	14	T-08	Pal C_Pal C2	50.67	0.71	3.92	9.51	0.31	13.63	21.84	0.48	0	101.07
1296	15	T-08	Pal C_Pal C2	50.7	0.63	3.68	9.14	0.2	13.64	22.01	0.48	0	100.48
1297	1	T-08	Pal C_Pal C2	50.22	0.72	3.94	8.6	0.25	13.72	22.17	0.38	0	100
1298	2	T-08	Pal C_Pal C2	51.37	0.49	3.17	7.11	0.17	14.32	22.68	0.38	0.27	99.96
1299	3	T-08	Pal C_Pal C2	50.69	0.66	4.15	7	0.14	14.33	22.74	0.32	0.22	100.25
1300	4	T-08	Pal C_Pal C2	51.61	0.49	3.29	6.05	0.14	15.14	22.95	0.38	0.36	100.41
1301	5	T-08	Pal C_Pal C2	52.77	0.27	2.29	4.76	0.06	15.97	23.26	0.21	0.42	100.01
1302	6	T-08	Pal C_Pal C2	52.59	0.32	2.6	5.09	0.12	15.88	23.12	0.33	0.21	100.26
1303	7	T-08	Pal C_Pal C2	51.29	0.46	3.6	6.76	0.18	14.85	22.68	0.33	0.07	100.22
1304	8	T-08	Pal C_Pal C2	50.18	0.61	4.43	8.27	0.16	13.82	22.57	0.36	0.02	100.42
1305	9	T-08	Pal C_Pal C2	50.31	0.66	4.48	8.36	0.2	13.67	22.57	0.42	0	100.67
1306	10	T-08	Pal C_Pal C2	51.62	0.42	3.19	7.52	0.18	14.34	22.79	0.43	0.08	100.57
1307	11	T-08	Pal C_Pal C2	51.4	0.53	3.19	8.83	0.27	13.84	22.05	0.56	0.03	100.7
1308	12	T-08	Pal C_Pal C2	51.24	0.61	3.36	9.25	0.26	13.69	22.02	0.46	0	100.89
1309	13	T-08	Pal C_Pal C2	51.23	0.59	3.36	9.08	0.26	13.66	22.05	0.45	0	100.68
1310	14	T-08	Pal C_Pal C2	50.8	0.66	3.54	9.1	0.24	13.41	22.18	0.44	0.03	100.4
1311	15	T-08	Pal C_Pal C2	50.12	0.67	4.41	9.24	0.19	13.3	22.24	0.47	0	100.64
1312	16	T-08	Pal C_Pal C2	50.09	0.75	4.28	9.3	0.2	12.96	22.09	0.44	0	100.11
1313	1	T-08	Pal C_Pal C2	50.78	0.62	3.42	9.01	0.21	13.85	21.2	0.48	0	99.57
1314	2	T-08	Pal C_Pal C2	50.89	0.6	3.19	9.2	0.25	13.82	21.09	0.43	0	99.47
1315	3	T-08	Pal C_Pal C2	51.05	0.58	3.16	8.95	0.24	13.98	21.13	0.5	0	99.59
1316	4	T-08	Pal C_Pal C2	50.97	0.59	3.21	9.09	0.26	13.94	21.27	0.45	0	99.78
1317	5	T-08	Pal C_Pal C2	51.14	0.6	3.17	8.86	0.28	13.87	21.3	0.53	0	99.75
1318	6	T-08	Pal C_Pal C2	50.83	0.64	3.29	9.13	0.26	13.83	21.36	0.42	0	99.76
1319	7	T-08	Pal C_Pal C2	51	0.63	3.21	9.01	0.3	13.89	21.25	0.45	0	99.74
1320	8	T-08	Pal C_Pal C2	50.9	0.65	3.2	9.13	0.31	13.77	21.36	0.46	0.03	99.81
1321	9	T-08	Pal C_Pal C2	51.03	0.63	3.2	8.97	0.3	13.84	21.33	0.46	0	99.76
1322	10	T-08	Pal C_Pal C2	50.35	0.7	3.95	9.05	0.21	13.53	21.48	0.48	0	99.75
1323	11	T-08	Pal C_Pal C2	50.68	0.66	3.64	8.81	0.2	13.6	21.52	0.47	0	99.58
1324	12	T-08	Pal C_Pal C2	50.69	0.64	3.68	8.86	0.25	13.68	21.56	0.4	0	99.76
1325	13	T-08	Pal C_Pal C2	50.79	0.64	3.66	8.86	0.23	13.67	21.62	0.47	0.02	99.96
1326	14	T-08	Pal C_Pal C2	50.55	0.67	3.69	8.87	0.21	13.6	21.69	0.44	0	99.72
1327	15	T-08	Pal C_Pal C2	50.11	0.64	3.78	8.94	0.3	13.59	22.14	0.44	0	99.94
1328	16	T-08	Pal C_Pal C2	50.1	0.67	3.88	9.01	0.2	13.41	21.92	0.55	0	99.74
1329	17	T-08	Pal C_Pal C2	50.3	0.63	3.59	9.12	0.26	13.78	21.95	0.52	0.02	100.17
1330	1	T-08	Pal C_Pal C2	50.47	0.6	3.32	9.27	0.28	13.84	21.82	0.44	0	100.04
1331	2	T-08	Pal C_Pal C2	50.39	0.63	3.39	9.17	0.22	13.75	21.81	0.49	0.02	99.87
1332	3	T-08	Pal C_Pal C2	50.59	0.61	3.3	9.27	0.31	13.67	21.77	0.46	0	99.98
1333	4	T-08	Pal C_Pal C2	50.38	0.62	3.43	9.18	0.25	13.59	21.88	0.46	0	99.79
1334	5	T-08	Pal C_Pal C2	50.54	0.62	3.42	9.08	0.26	13.65	21.97	0.46	0	100
1335	6	T-08	Pal C_Pal C2	49.66	0.68	4.06	9.3	0.23	13.13	21.86	0.41	0	99.33
1336	7	T-08	Pal C_Pal C2	50.17	0.68	3.87	9.13	0.26	13.44	22	0.5	0	100.05
1337	8	T-08	Pal C_Pal C2	49.94	0.71	4.19	9.24	0.28	13.3	21.9	0.5	0	100.06
1338	1	T-08	Pal C_Pal C2	50.64	0.65	3.38	8.95	0.27	13.76	22.01	0.42	0.03	100.11
1339	2	T-08	Pal C_Pal C2	50.53	0.65	3.46	8.99	0.25	13.67	21.95	0.49	0	99.99
1340	3	T-08	Pal C_Pal C2	50.1	0.67	3.5	9.06	0.28	13.88	22	0.48	0.02	99.99
1341	4	T-08	Pal C_Pal C2	50.59	0.59	3.44	9.03	0.24	13.84	22.02	0.56	0	100.31
1342	5	T-08	Pal C_Pal C2	50.86	0.61	3.18	8.86	0.26	13.95	22.08	0.49	0	100.29
1343	6	T-08	Pal C_Pal C2	51.24	0.52	2.94	8.78	0.27	14.15	22.13	0.46	0	100.49
1344	7	T-08	Pal C_Pal C2	50.66	0.61	3.29	8.92	0.31	13.82	22.06	0.44	0	100.11
1345	8	T-08	Pal C_Pal C2	50.8	0.62	3.39	8.93	0.29	13.74	21.89	0.49	0	100.15
1346	9	T-08	Pal C_Pal C2	50.79	0.67	3.49	9.04	0.28	13.82	21.84	0.47	0	100.4
1347	10	T-08	Pal C_Pal C2	51.58	0.6	3.24	8.58	0.21	13.99	22.13	0.43	0.02	100.78
1348	11	T-08	Pal C_Pal C2	51.11	0.51	2.9	8.34	0.22	14.36	22.29	0.42	0.05	100.2
1349	12	T-08	Pal C_Pal C2	51.28	0.7	3.56	8.49	0.23	13.89	22.34	0.48	0	100.97
1350	13	T-08	Pal C_Pal C2	51.1	0.62	3.35	8.52	0.25	13.77	22.29	0.44	0	100.34
1351	14	T-08	Pal C_Pal C2	51.38	0.54	3.07	8.44	0.25	14.01	22.27	0.38	0	100.34
1352	15	T-08	Pal C_Pal C2	51.17	0.65	3.44	8.97	0.22	13.6	22.31	0.46	0	100.82
1353	16	T-08	Pal C_Pal C2	51.89	0.53	2.58	8.42	0.28	13.93	22.17	0.47	0	100.27
1354	17	T-08	Pal C_Pal C2	51.46	0.64	3.09	8.8	0.32	13.66	22.19	0.39	0	100.55
1355	18	T-08	Pal C_Pal C2	50.91	0.65	3.43	8.85	0.23	13.59	21.99	0.42	0	100.07
1356	19	T-08	Pal C_Pal C2	51.17	0.65	3.28	8.82	0.24	13.5	22.2	0.39	0.05	100.3
1357	20	T-08	Pal C_Pal C2	51.62	0.57	3.03	8.67	0.26	13.76	22.24	0.42	0.03	100.6
1358	21	T-08	Pal C_Pal C2	51.26	0.64	3.32	8.65	0.26	13.53	22.22	0.46	0	100.34
1359	22	T-08	Pal C_Pal C2	51.16	0.58	3.2	8.76	0.28	13.62	22.11	0.44	0.02	100.17
1360	23	T-08	Pal C_Pal C2	51.3	0.64	3.24	8.8	0.27	13.49	22.1	0.45	0	100.29
1361	24	T-08	Pal C_Pal C2	51.18	0.6	3.27	8.73	0.22	13.53	22.26	0.44	0	100.23
1362	25	T-08	Pal C_Pal C2	51.29	0.64	3.39	8.67	0.26	13.63	22.19	0.44	0	100.51
1363	26	T-08	Pal C_Pal C2	50.93	0.62	3.5	8.5	0.22	13.66	22.28	0.44	0	100.15
1364	27	T-08	Pal C_Pal C2	51.32	0.6	3.18	8.54	0.26	13.81	22.16	0.41	0	100.28
1365	28	T-08	Pal C_Pal C2	51.07	0.63	3.43	8.89	0.18	13.71	22.12	0.45	0.04	100.52
1366	29	T-08	Pal C_Pal C2	51.25	0.62	3.41	8.59	0.21	13.77	22.24	0.46	0	100.55
1367	30	T-08	Pal C_Pal C2	51.29	0.6	3.32	8.43	0.21	13.66	22.34	0.43	0	100.28
1368	31	T-08	Pal C_Pal C2	51.28	0.63	3.54	8.72	0.24	13.52	22.24	0.51	0.03	100.71
1369	32	T-08	Pal C_Pal C2	51.34	0.63	3.62	8.74	0.24	13.5	22.2	0.39	0	100.66
1370	33	T-08	Pal C_Pal C2	51.72	0.62	3.49	8.75	0.2	13.27	22.02	0.43	0	100.5
1371	34	T-08	Pal C_Pal C2	50.92	0.64	3.34	8.99	0.27	13.44	22.04	0.44	0	100.08
1372	35	T-08	Pal C_Pal C2	49.21	0.61	3.66	8.86	0.3	13.88	22.11	0.47	0.02	99.12
1373	36	T-08	Pal C_Pal C2	49.19	0.6	3.44	8.13	0.23	14.2	22.55	0.39	0.03	98.76
1374	37	T-08	Pal C_Pal C2	50.06	0.51	3.25	7.73	0.21	14.62	22.78	0.38	0	99.54
1375	38	T-08	Pal C_Pal C2	49.61	0.62	3.83	8.53	0.19	14.12	22.27	0.43	0	99.6
1376	39	T-08	Pal C_Pal C2	49.26	0.65	3.98	8.74	0.22	13.93	22.23	0.48	0.03	99.52
1377	40	T-08	Pal C_Pal C2	49.62	0.63	3.65	9.02	0.3	13.93	22.09	0.4	0	99.64
1378	41	T-08	Pal C_Pal C2	50.08	0.57	3.02	8.89	0.28	14.19	22.02	0.6	0.04	99.69
1379	42	T-08	Pal C_Pal C2	52.25	0.56	3.45	8.61	0.26	14.69	22.1	0.52	0.02	102.46
1380	43	T-08	Pal C_Pal C2	49.82	0.55	3.5	8.36	0.25	14.19	22.12	0.4	0	99.19
1381	1	T-08	Pal C_Pal C2	50.03	0.67	4.51	7.58	0.16	14.1	22.86	0.43	0.03	100.37
1382	2	T-08	Pal C_Pal C2	50.03	0.66	4.21	8.35	0.16	13.93	22.7	0.41	0.09	100.54
1383	3	T-08	Pal C_Pal C2	50.46	0.61	3.63	8.73	0.19	13.84	22.37	0.41	0.13	100.37
1384	4	T-08	Pal C_Pal C2	50.61	0.64	3.44	8.96	0.3	13.79	22.37	0.43	0.02	100.56
1385	5	T-08	Pal C_Pal C2	50.39	0.72	3.75	9.08	0.19	13.75	22.26	0.44	0	100.58
1386	6	T-08	Pal C_Pal C2	49.78	0.7	4.31	9.23	0.25	13.38	22.28	0.47	0	100.4
1387	7	T-08	Pal C_Pal C2	50.35	0.68	3.76	9.12	0.2	13.67	22.27	0.41	0	100.46
1388	8	T-08	Pal C_Pal C2	51.12	0.55	3.22	9.38	0.21	13.77	21.73	0.48	0	100.46
1389	9	T-08	Pal C_Pal C2	50.15	0.61	3.5	9.51	0.28	13.47	21.74	0.46	0.03	99.75
1390	10	T-08	Pal C_Pal C2	51.86	0.59	3.43	9.21	0.26	14.12	21.98	0.49	0	101.94
1391	11	T-08	Pal C_Pal C2	50.68	0.6	3.56	9.24	0.24	13.87	22	0.47	0	100.66
1392	12	T-08	Pal C_Pal C2	50.45	0.61	3.62	9.24	0.29	13.82	21.86	0.49	0	100.38
1393	13	T-08	Pal C_Pal C2	50.57	0.67	4.02	9.17	0.25	13.5	22	0.52	0.03	100.73
1394	1	T-05	Pal C_Pal C2	50.57	0.71	3.63	9.07	0.26	13.71	22.06	0.47	0	100.48
1395	2	T-05	Pal C_Pal C2	50.61	0.66	3.58	8.85	0.27	13.69	21.99	0.46	0.02	100.13
1396	3	T-05	Pal C_Pal C2	49.89	0.84	4.22	9.15	0.27	13.21	22	0.47	0	100.05
1397	4	T-05	Pal C_Pal C2	50.42	0.65	3.64	8.94	0.26	13.65	21.9	0.46	0	99.92
1398	5	T-05	Pal C_Pal C2	50.67	0.66	3.71	8.83	0.25	13.68	21.96	0.44	0	100.2
1399	6	T-05	Pal C_Pal C2	50.6	0.68	3.66	9.05	0.26	13.62	21.9	0.5	0	100.27
1400	7	T-05	Pal C_Pal C2	50.44	0.77	4.41	9.17	0.23	13.43	22.05	0.55	0	101.05
1401	8	T-05	Pal C_Pal C2	50.6	0.71	3.74	8.95	0.24	13.61	22.08	0.43	0	100.36
1402	9	T-05	Pal C_Pal C2	49.62	0.77	4.49	9.01	0.21	13.14	22.18	0.41	0.02	99.85
1403	10	T-05	Pal C_Pal C2	50.73	0.68	3.68	8.82	0.24	13.62	22.13	0.51	0.02	100.43
1404	11	T-05	Pal C_Pal C2	50.43	0.65	3.77	8.7	0.16	13.64	22.33	0.46	0.04	100.18
1405	12	T-05	Pal C_Pal C2	50.08	0.72	4.16	9.05	0.27	13.38	22.21	0.43	0	100.3
1406	13	T-05	Pal C_Pal C2	49.59	0.79	4.17	9.11	0.21	13.08	22.17	0.49	0	99.61
1407	14	T-05	Pal C_Pal C2	49.44	0.77	4.11	9.16	0.23	13.11	22.02	0.49	0	99.33
1408	15	T-05	Pal C_Pal C2	50.21	0.66	3.74	8.86	0.27	13.29	21.99	0.49	0	99.51
1409	16	T-05	Pal C_Pal C2	49.97	0.68	3.88	8.83	0.27	13.35	21.94	0.46	0	99.38
1410	17	T-05	Pal C_Pal C2	49.66	0.72	4.69	8.72	0.22	13.26	22.3	0.45	0	100.02
1411	18	T-05	Pal C_Pal C2	50.45	0.57	4.23	7.69	0.19	14.02	22.46	0.39	0.05	100.05
1412	19	T-05	Pal C_Pal C2	51.15	0.6	3.32	8.64	0.24	13.8	21.98	0.39	0	100.12
1413	20	T-05	Pal C_Pal C2	51.33	0.57	3.09	8.8	0.26	13.81	21.8	0.41	0	100.07
1414	21	T-05	Pal C_Pal C2	51.04	0.59	3.29	9.02	0.26	13.69	21.96	0.47	0	100.32
1415	22	T-05	Pal C_Pal C2	50.77	0.61	3.44	9.1	0.26	13.38	21.9	0.46	0	99.92
1416	23	T-05	Pal C_Pal C2	50.05	0.74	4.22	9.31	0.3	13.14	21.96	0.52	0	100.24
1417	1	T-05	Pal C_Pal C2	51.02	0.67	3.41	9.04	0.23	13.41	21.88	0.45	0.03	100.14
1418	2	T-05	Pal C_Pal C2	50.53	0.8	3.83	9.2	0.25	13.17	21.83	0.5	0.02	100.13
1419	3	T-05	Pal C_Pal C2	50.42	0.73	3.95	9.03	0.19	13.13	22.03	0.47	0.05	100
1420	4	T-05	Pal C_Pal C2	49.95	0.84	4.45	9.22	0.23	12.95	22.07	0.43	0	100.14
1421	5	T-05	Pal C_Pal C2	50.08	0.78	4.14	8.98	0.23	13.13	22	0.42	0	99.76
1422	6	T-05	Pal C_Pal C2	49.62	0.93	4.9	9.25	0.23	12.82	22.13	0.49	0.03	100.4
1423	7	T-05	Pal C_Pal C2	49.66	0.88	4.55	9.4	0.28	12.84	21.99	0.46	0.04	100.1
1424	8	T-05	Pal C_Pal C2	50.71	0.68	3.86	9	0.29	13.41	21.88	0.53	0	100.36
1425	9	T-05	Pal C_Pal C2	50.29	0.76	4.12	8.89	0.27	13.27	22.12	0.44	0	100.16
1426	10	T-05	Pal C_Pal C2	50.12	0.73	4.37	9.09	0.22	13.1	22.08	0.43	0	100.14
1427	11	T-05	Pal C_Pal C2	50.62	0.66	3.88	8.74	0.28	13.51	22.12	0.51	0	100.32
1428	12	T-05	Pal C_Pal C2	50.58	0.69	4.02	8.61	0.25	13.46	22.18	0.49	0	100.28
1429	13	T-05	Pal C_Pal C2	51.01	0.59	3.44	8.13	0.23	13.93	22.19	0.46	0	99.98
1430	14	T-05	Pal C_Pal C2	51.61	0.46	3.13	6.45	0.18	15.12	22.66	0.29	0.14	100.04
1431	15	T-05	Pal C_Pal C2	50.57	0.58	3.88	8.23	0.2	13.93	22.31	0.39	0.05	100.14
1432	16	T-05	Pal C_Pal C2	50.64	0.65	3.6	8.65	0.25	13.52	21.98	0.48	0.03	99.8
1433	1	T-05	Pal C_Pal C2	50.58	0.65	3.4	8.45	0.24	13.83	21.75	0.48	0	99.38
1434	2	T-05	Pal C_Pal C2	50.63	0.61	3.27	8.61	0.24	13.87	21.86	0.49	0	99.58
1435	3	T-05	Pal C_Pal C2	50.59	0.66	3.43	8.65	0.23	13.71	21.89	0.46	0	99.62
1436	4	T-05	Pal C_Pal C2	50.42	0.62	3.44	8.59	0.32	13.58	22.07	0.48	0.02	99.54
1437	5	T-05	Pal C_Pal C2	50.59	0.59	3.38	8.61	0.26	13.84	21.94	0.5	0	99.71
1438	6	T-05	Pal C_Pal C2	50.38	0.7	3.84	8.84	0.25	13.4	21.94	0.5	0	99.85
1439	7	T-05	Pal C_Pal C2	50.16	0.71	3.92	8.59	0.24	13.43	21.98	0.43	0.05	99.51
1440	8	T-05	Pal C_Pal C2	50.56	0.62	3.62	8.67	0.27	13.52	21.88	0.48	0	99.62
1441	9	T-05	Pal C_Pal C2	50.35	0.7	3.77	8.67	0.23	13.53	21.99	0.41	0	99.65
1442	10	T-05	Pal C_Pal C2	50.27	0.7	3.87	8.76	0.23	13.44	22.23	0.46	0.04	100
1443	11	T-05	Pal C_Pal C2	50.45	0.68	3.69	8.67	0.22	13.44	21.9	0.41	0	99.46
1444	12	T-05	Pal C_Pal C2	50.05	0.7	3.96	8.75	0.24	13.41	22.01	0.44	0	99.56
1445	1	T-05	Pal C_Pal C2	51.2	0.57	2.92	8.54	0.24	13.95	21.9	0.51	0	99.83
1446	2	T-05	Pal C_Pal C2	51.32	0.56	2.95	8.6	0.25	13.87	21.94	0.45	0.02	99.96
1447	3	T-05	Pal C_Pal C2	50.99	0.61	3.18	8.7	0.3	13.85	21.84	0.46	0	99.93
1448	4	T-05	Pal C_Pal C2	50.97	0.64	3.39	8.76	0.2	13.88	21.84	0.55	0	100.23
1449	5	T-05	Pal C_Pal C2	50.98	0.62	3.36	8.73	0.28	13.79	21.96	0.56	0	100.28
1450	6	T-05	Pal C_Pal C2	50.83	0.61	3.08	8.61	0.27	14.06	22.07	0.48	0	100.01
1451	7	T-05	Pal C_Pal C2	51.19	0.67	3.25	8.59	0.27	13.91	21.99	0.48	0	100.35
1452	8	T-05	Pal C_Pal C2	50.87	0.7	3.59	8.81	0.27	13.7	21.96	0.51	0	100.41
1453	9	T-05	Pal C_Pal C2	50.51	0.67	3.55	8.87	0.28	13.66	21.85	0.53	0	99.92
1454	10	T-05	Pal C_Pal C2	50.69	0.67	3.41	8.81	0.25	13.58	21.83	0.48	0.02	99.74
1455	11	T-05	Pal C_Pal C2	50.32	0.73	3.47	9.06	0.26	13.3	21.82	0.53	0.04	99.53
1456	12	T-05	Pal C_Pal C2	49.81	0.76	3.58	9.08	0.29	13.17	21.82	0.52	0	99.03
1457	13	T-05	Pal C_Pal C2	50.17	0.62	3.46	9.19	0.25	13.42	21.68	0.52	0	99.31
1458	14	T-05	Pal C_Pal C2	50.34	0.65	3.53	9.29	0.26	13.46	21.64	0.51	0.04	99.72
1459	15	T-05	Pal C_Pal C2	50.99	0.57	3.17	7.51	0.24	14.28	22.38	0.43	0.15	99.72
1460	16	T-05	Pal C_Pal C2	51.59	0.42	2.76	5.31	0.1	15.59	23.07	0.3	0.27	99.41
1461	17	T-05	Pal C_Pal C2	50.82	0.49	3.16	7.23	0.17	14.51	22.66	0.32	0.08	99.44
1462	18	T-05	Pal C_Pal C2	49.79	0.7	3.89	9.14	0.3	13.27	21.71	0.45	0	99.25
1463	19	T-05	Pal C_Pal C2	49.15	0.72	4.44	9.13	0.23	12.87	21.96	0.49	0.03	99.02
1464	20	T-05	Pal C_Pal C2	50.35	0.61	3.43	8.87	0.27	13.54	21.92	0.49	0	99.48
1465	1	T-05	Pal C_Pal C2	50.36	0.64	3.24	8.72	0.21	13.6	22.01	0.44	0.03	99.25
1466	2	T-05	Pal C_Pal C2	50.13	0.68	3.44	8.65	0.23	13.52	22.07	0.52	0	99.24
1467	3	T-05	Pal C_Pal C2	50.36	0.64	3.25	8.81	0.26	13.53	22.04	0.47	0	99.36
1468	4	T-05	Pal C_Pal C2	50.54	0.62	3.25	8.7	0.21	13.68	21.99	0.49	0.03	99.51
1469	5	T-05	Pal C_Pal C2	50.45	0.62	3.28	8.58	0.26	13.66	22.01	0.44	0	99.3
1470	6	T-05	Pal C_Pal C2	50.51	0.65	3.24	8.63	0.25	13.7	21.99	0.43	0.03	99.43
1471	7	T-05	Pal C_Pal C2	50.52	0.69	3.23	8.77	0.26	13.51	21.91	0.43	0.04	99.36
1472	8	T-05	Pal C_Pal C2	50.55	0.65	3.27	8.84	0.26	13.6	21.87	0.47	0.02	99.53
1473	9	T-05	Pal C_Pal C2	50.36	0.68	3.37	9.03	0.27	13.54	21.91	0.53	0	99.69
1474	10	T-05	Pal C_Pal C2	50.57	0.78	3.39	8.76	0.25	13.52	21.81	0.57	0	99.65
1475	11	T-05	Pal C_Pal C2	50.34	0.64	3.37	8.99	0.26	13.52	21.93	0.52	0	99.57
1476	12	T-05	Pal C_Pal C2	50.11	0.67	3.83	8.93	0.22	13.29	22.01	0.48	0	99.54
1477	13	T-05	Pal C_Pal C2	50.54	0.7	3.44	9.03	0.31	13.52	22.02	0.56	0.03	100.15
1478	14	T-05	Pal C_Pal C2	50.03	0.71	3.6	9.06	0.26	13.5	22.1	0.49	0	99.75
1479	15	T-05	Pal C_Pal C2	49.46	0.81	4.47	9.18	0.22	12.99	22.15	0.41	0	99.69
1480	16	T-05	Pal C_Pal C2	50.48	0.67	3.74	9.11	0.23	13.53	21.95	0.39	0	100.1
1481	1	T-05	Pal C_Pal C2	51.59	0.44	2.66	9.55	0.38	13.98	21.47	0.43	0	100.5
1482	2	T-05	Pal C_Pal C2	51.75	0.44	2.61	9.46	0.33	14.07	21.56	0.38	0.03	100.63
1483	3	T-05	Pal C_Pal C2	51.43	0.52	2.83	9.49	0.33	13.93	21.47	0.48	0	100.48
1484	4	T-05	Pal C_Pal C2	52.28	0.39	2.02	9.31	0.33	14.43	21.34	0.49	0	100.59
1485	5	T-05	Pal C_Pal C2	51.69	0.47	2.73	9.65	0.33	14.01	21.4	0.43	0	100.71
1486	6	T-05	Pal C_Pal C2	51.57	0.52	2.97	9.2	0.36	14.16	21.7	0.44	0	100.92
1487	7	T-05	Pal C_Pal C2	50.07	0.71	4.23	9.36	0.26	13.38	22.09	0.4	0	100.5
1488	8	T-05	Pal C_Pal C2	50.78	0.61	3.32	9.07	0.29	13.81	21.83	0.47	0.03	100.21
1489	9	T-05	Pal C_Pal C2	51.09	0.56	3.41	8.29	0.26	14.4	22.09	0.43	0.02	100.55
1490	10	T-05	Pal C_Pal C2	50.72	0.61	3.73	9.2	0.33	13.58	21.87	0.48	0.03	100.55
1491	11	T-05	Pal C_Pal C2	50.72	0.62	3.6	9.01	0.28	13.65	21.94	0.42	0.04	100.28
1492	1	T-05	Pal C_Pal C2	51.23	0.58	3.14	8.46	0.27	14.32	22.03	0.46	0.03	100.52
1493	2	T-05	Pal C_Pal C2	50.8	0.71	3.59	8.56	0.26	13.92	21.99	0.44	0.04	100.31
1494	3	T-05	Pal C_Pal C2	51.02	0.66	3.53	8.65	0.24	13.94	22.05	0.52	0.02	100.63
1495	4	T-05	Pal C_Pal C2	51.42	0.57	3.2	8.74	0.24	14.25	21.91	0.46	0	100.79
1496	5	T-05	Pal C_Pal C2	50.8	0.58	3.57	8.88	0.24	13.78	21.75	0.54	0	100.14
1497	6	T-05	Pal C_Pal C2	50.64	0.66	3.84	9.18	0.25	13.82	21.64	0.47	0	100.5
1498	7	T-05	Pal C_Pal C2	50.41	0.66	3.98	9.42	0.25	13.69	21.56	0.56	0	100.53
1499	8	T-05	Pal C_Pal C2	50.39	0.7	3.88	9.31	0.26	13.62	21.61	0.53	0.02	100.32
1500	9	T-05	Pal C_Pal C2	50.92	0.63	3.52	9.23	0.32	13.69	21.88	0.53	0	100.72
1501	10	T-05	Pal C_Pal C2	50.62	0.62	3.61	9.16	0.2	13.57	22.02	0.49	0	100.29
1502	11	T-05	Pal C_Pal C2	50.37	0.63	3.58	9.36	0.26	13.85	21.91	0.43	0	100.39
1503	12	T-05	Pal C_Pal C2	49.83	0.74	4.18	9.65	0.32	13.21	21.81	0.49	0	100.23
1504	13	T-05	Pal C_Pal C2	50.58	0.63	3.46	9.02	0.3	13.79	21.83	0.47	0	100.08
1505	14	T-05	Pal C_Pal C2	50.33	0.68	3.72	9.14	0.25	13.29	21.95	0.5	0	99.86
1506	15	T-05	Pal C_Pal C2	50.58	0.61	3.4	9.02	0.27	13.5	22.07	0.45	0	99.9
1507	1	T-05	Pal C_Pal C2	50.89	0.59	3.07	9.22	0.25	13.89	21.61	0.48	0	100
1508	2	T-05	Pal C_Pal C2	50.97	0.61	3.24	9.12	0.26	13.7	21.51	0.43	0	99.84
1509	3	T-05	Pal C_Pal C2	50.85	0.63	3.34	9.28	0.32	13.67	21.45	0.55	0	100.09
1510	4	T-05	Pal C_Pal C2	50.78	0.65	3.35	9.2	0.26	13.68	21.48	0.48	0.03	99.91
1511	5	T-05	Pal C_Pal C2	50.85	0.65	3.36	9.05	0.26	13.64	21.59	0.57	0.03	100
1512	6	T-05	Pal C_Pal C2	51.03	0.6	3.11	8.96	0.29	13.9	21.64	0.47	0	100
1513	7	T-05	Pal C_Pal C2	51.13	0.61	3.21	8.97	0.28	13.81	21.75	0.5	0	100.26
1514	8	T-05	Pal C_Pal C2	50.99	0.57	3.03	8.76	0.26	13.84	21.85	0.47	0	99.77
1515	9	T-05	Pal C_Pal C2	50.97	0.65	3.23	8.76	0.28	13.73	21.82	0.46	0.02	99.92
1516	10	T-05	Pal C_Pal C2	51.01	0.63	3.29	8.88	0.2	13.87	21.86	0.41	0.02	100.17
1517	11	T-05	Pal C_Pal C2	51.28	0.61	3.02	8.7	0.25	13.99	21.8	0.52	0	100.17
1518	12	T-05	Pal C_Pal C2	51.18	0.61	3	8.58	0.27	14.04	21.74	0.5	0	99.92
1519	13	T-05	Pal C_Pal C2	51.4	0.61	2.94	7.7	0.17	14.75	22.22	0.44	0	100.23
1520	14	T-05	Pal C_Pal C2	52.34	0.31	2.2	6	0.15	15.38	22.78	0.3	0.28	99.74
1521	15	T-05	Pal C_Pal C2	52.62	0.33	2.26	5.65	0.11	15.63	22.99	0.33	0.4	100.32
1522	16	T-05	Pal C_Pal C2	50.88	0.61	3.81	6.91	0.16	14.7	22.66	0.24	0.09	100.06
1523	17	T-05	Pal C_Pal C2	50.71	0.61	3.9	7.83	0.21	14.13	22.35	0.4	0.02	100.16
1524	18	T-05	Pal C_Pal C2	50.32	0.72	3.78	8.29	0.24	13.91	22.05	0.5	0	99.81
1525	19	T-05	Pal C_Pal C2	50.83	0.64	3.53	9.02	0.24	13.68	21.73	0.48	0.03	100.18
1526	1	T-05	Pal C_Pal C2	50.56	0.67	3.51	8.6	0.17	13.59	22.16	0.41	0	99.67
1527	2	T-05	Pal C_Pal C2	50.56	0.7	3.71	8.75	0.24	13.54	22.09	0.44	0	100.03
1528	3	T-05	Pal C_Pal C2	50.46	0.71	3.61	8.7	0.24	13.61	22.06	0.44	0.02	99.85
1529	4	T-05	Pal C_Pal C2	50.25	0.68	3.67	8.84	0.23	13.4	22.09	0.43	0	99.59
1530	5	T-05	Pal C_Pal C2	49.54	0.79	4.23	9.09	0.27	13.2	22.15	0.44	0	99.71
1531	6	T-05	Pal C_Pal C2	50.49	0.68	3.78	8.97	0.27	13.53	22.15	0.46	0	100.33
1532	7	T-05	Pal C_Pal C2	49.74	0.76	4.19	9.06	0.21	13.21	22.19	0.45	0	99.81
1533	8	T-05	Pal C_Pal C2	49.57	0.75	4.26	9.06	0.27	13.31	22.16	0.46	0.02	99.86
1534	9	T-05	Pal C_Pal C2	49.62	0.76	4.45	8.88	0.18	13.28	22.38	0.32	0	99.87
1535	10	T-05	Pal C_Pal C2	51.28	0.5	3.05	8.61	0.24	13.99	22.05	0.48	0	100.2
1536	11	T-05	Pal C_Pal C2	51.38	0.48	2.68	8.69	0.27	14.11	21.84	0.45	0	99.9
1537	12	T-05	Pal C_Pal C2	50.74	0.51	3.2	9.02	0.27	13.66	21.91	0.51	0.02	99.84
1538	13	T-05	Pal C_Pal C2	51.24	0.47	2.69	8.96	0.31	13.95	21.76	0.46	0	99.84
1539	14	T-05	Pal C_Pal C2	50.26	0.65	3.9	9.25	0.25	13.42	21.97	0.47	0	100.17
1540	15	T-05	Pal C_Pal C2	50.29	0.63	3.75	9.18	0.25	13.53	21.98	0.42	0.04	100.07
1541	16	T-05	Pal C_Pal C2	50.57	0.59	3.47	9.08	0.31	13.76	22.07	0.42	0	100.27
1542	17	T-05	Pal C_Pal C2	50.53	0.58	3.44	9.15	0.24	13.51	21.84	0.52	0	99.81
1543	18	T-05	Pal C_Pal C2	49.6	0.72	4.19	9.41	0.28	13	22.01	0.5	0	99.71
1544	1	T-04	Pal C_Pal C3	51.88	0.44	2.46	7.38	0.27	14.96	22.63	0.34	0	100.36
1545	2	T-04	Pal C_Pal C3	51.92	0.4	2.42	7.61	0.27	14.95	22.32	0.41	0.02	100.32
1546	3	T-04	Pal C_Pal C3	50.53	0.67	3.68	8.41	0.25	13.88	22.12	0.45	0	99.99
1547	4	T-04	Pal C_Pal C3	50.76	0.64	3.41	8.33	0.22	14.05	22.14	0.44	0	99.99
1548	5	T-04	Pal C_Pal C3	50.38	0.65	3.71	8.48	0.22	13.92	22.2	0.4	0	99.96
1549	6	T-04	Pal C_Pal C3	50.71	0.55	3.58	7.85	0.22	14.44	22.62	0.35	0.05	100.37
1550	7	T-04	Pal C_Pal C3	50.21	0.74	4.1	8.47	0.17	13.82	22.38	0.38	0	100.27
1551	8	T-04	Pal C_Pal C3	50.52	0.64	3.6	8.68	0.24	13.87	22.26	0.44	0.03	100.28
1552	9	T-04	Pal C_Pal C3	50.2	0.7	3.8	8.95	0.25	13.6	22.14	0.48	0	100.12
1553	10	T-04	Pal C_Pal C3	50.22	0.67	4.05	8.82	0.27	13.45	22.21	0.43	0.03	100.15
1554	11	T-04	Pal C_Pal C3	50.86	0.59	3.63	7.13	0.1	14.72	22.96	0.4	0.07	100.46
1555	12	T-04	Pal C_Pal C3	50.56	0.61	3.61	7.41	0.18	14.42	22.83	0.36	0.04	100.02
1556	13	T-04	Pal C_Pal C3	49.85	0.75	4.08	9.18	0.25	13.28	21.96	0.5	0	99.85
1557	14	T-04	Pal C_Pal C3	50.49	0.63	3.55	8.5	0.19	13.93	22.32	0.45	0	100.06
1558	15	T-04	Pal C_Pal C3	50.59	0.66	3.64	8.92	0.22	13.88	22.19	0.37	0	100.47
1559	1	T-04	Pal C_Pal C3	50.89	0.66	3.27	9.11	0.22	13.76	21.95	0.44	0	100.3
1560	2	T-04	Pal C_Pal C3	50.74	0.63	3.4	9.02	0.26	13.84	21.96	0.51	0	100.36
1561	3	T-04	Pal C_Pal C3	50.58	0.75	3.54	9.05	0.29	13.55	21.95	0.48	0	100.19
1562	4	T-04	Pal C_Pal C3	51.03	0.58	3.17	8.63	0.22	13.78	21.98	0.43	0	99.82
1563	5	T-04	Pal C_Pal C3	50.93	0.63	3.08	8.71	0.25	13.81	21.94	0.46	0.02	99.83
1564	6	T-04	Pal C_Pal C3	50.87	0.6	3.1	8.74	0.25	13.74	21.82	0.49	0	99.61
1565	7	T-04	Pal C_Pal C3	50.92	0.62	3.11	8.85	0.24	13.78	21.88	0.48	0	99.88
1566	8	T-04	Pal C_Pal C3	50.64	0.61	3.41	8.78	0.33	13.75	21.95	0.47	0.02	99.96
1567	9	T-04	Pal C_Pal C3	50.59	0.63	3.21	8.77	0.29	13.74	21.89	0.47	0.02	99.61
1568	10	T-04	Pal C_Pal C3	50.75	0.63	3.17	8.73	0.3	13.76	21.91	0.5	0	99.75
1569	11	T-04	Pal C_Pal C3	50.63	0.61	3.32	8.75	0.27	13.75	21.9	0.44	0.02	99.69
1570	12	T-04	Pal C_Pal C3	50.66	0.61	3.35	8.83	0.3	13.76	21.91	0.49	0.03	99.94
1571	13	T-04	Pal C_Pal C3	50.2	0.67	3.51	8.94	0.27	13.38	21.76	0.48	0	99.21
1572	14	T-04	Pal C_Pal C3	50.31	0.68	3.34	8.9	0.23	13.44	21.9	0.53	0.03	99.36
1573	15	T-04	Pal C_Pal C3	50.23	0.68	3.61	9.04	0.31	13.5	21.8	0.57	0	99.74
1574	16	T-04	Pal C_Pal C3	50.35	0.64	3.5	9.08	0.3	13.58	21.68	0.47	0	99.6
1575	17	T-04	Pal C_Pal C3	49.51	0.82	4.07	9.24	0.26	13.16	21.93	0.55	0	99.54
1576	18	T-04	Pal C_Pal C3	50.05	0.74	3.89	9.17	0.3	13.37	22.16	0.39	0.03	100.1
1577	19	T-04	Pal C_Pal C3	49.45	0.74	3.93	8.87	0.23	13.22	22.08	0.41	0	98.93
1578	20	T-04	Pal C_Pal C3	49.61	0.71	4.19	9.16	0.28	13.38	22.13	0.39	0	99.85
1579	21	T-04	Pal C_Pal C3	50.04	0.71	4.04	8.92	0.24	13.43	22.27	0.48	0	100.13
1580	22	T-04	Pal C_Pal C3	50.33	0.68	3.58	8.73	0.25	13.54	22.14	0.51	0	99.76
1581	23	T-04	Pal C_Pal C3	49.76	0.72	4.01	9.04	0.24	13.37	21.98	0.47	0.02	99.61
1582	24	T-04	Pal C_Pal C3	49.87	0.7	4.01	9.07	0.25	13.48	21.92	0.5	0	99.8
1583	25	T-04	Pal C_Pal C3	50.07	0.68	3.88	8.92	0.28	13.48	22.18	0.43	0.02	99.94
1584	1	T-04	Pal C_Pal C3	51.06	0.59	3.06	8.67	0.27	13.59	22.23	0.48	0	99.95
1585	2	T-04	Pal C_Pal C3	50.97	0.61	3.16	8.63	0.18	13.79	22.07	0.46	0	99.87
1586	3	T-04	Pal C_Pal C3	50.59	0.6	3.12	8.43	0.33	13.75	22.1	0.42	0	99.34
1587	4	T-04	Pal C_Pal C3	50.63	0.63	3.19	8.56	0.24	13.68	22.19	0.42	0	99.54
1588	5	T-04	Pal C_Pal C3	50.67	0.62	3.27	8.59	0.28	13.78	22.23	0.41	0	99.85
1589	6	T-04	Pal C_Pal C3	50.93	0.6	2.81	8.31	0.29	14.02	22.03	0.48	0	99.47
1590	7	T-04	Pal C_Pal C3	50.53	0.63	3.26	8.44	0.25	13.69	22.05	0.49	0	99.34
1591	8	T-04	Pal C_Pal C3	50.35	0.61	3.35	8.56	0.28	13.62	22.31	0.5	0	99.58
1592	9	T-04	Pal C_Pal C3	50.63	0.64	3.44	8.6	0.22	13.59	22.18	0.47	0	99.77
1593	10	T-04	Pal C_Pal C3	50.07	0.69	3.63	8.68	0.29	13.47	22.13	0.48	0	99.44
1594	11	T-04	Pal C_Pal C3	49.42	0.77	3.95	8.73	0.29	13.21	22.15	0.44	0.02	98.98
1595	12	T-04	Pal C_Pal C3	50.03	0.69	3.56	8.5	0.26	13.59	22.37	0.43	0	99.43
1596	13	T-04	Pal C_Pal C3	49.95	0.71	3.6	8.7	0.25	13.5	22.23	0.37	0	99.31
1597	14	T-04	Pal C_Pal C3	50.1	0.72	3.76	8.65	0.27	13.48	22.22	0.43	0	99.63
1598	15	T-04	Pal C_Pal C3	49.82	0.69	3.86	8.66	0.22	13.45	22.07	0.5	0	99.27
1599	16	T-04	Pal C_Pal C3	50.16	0.67	3.76	8.74	0.25	13.45	22.04	0.5	0	99.57
1600	17	T-04	Pal C_Pal C3	51.27	0.49	2.58	8.47	0.31	14.08	21.9	0.53	0	99.63
1601	18	T-04	Pal C_Pal C3	51.51	0.44	2.52	8.63	0.3	14.03	21.67	0.44	0	99.54
1602	19	T-04	Pal C_Pal C3	51.33	0.46	2.47	8.51	0.31	14.04	21.69	0.45	0	99.26
1603	20	T-04	Pal C_Pal C3	50.11	0.55	3.15	8.44	0.31	13.59	21.96	0.45	0	98.56
1604	1	T-04	Pal C_Pal C3	49.82	0.6	4.26	7.22	0.17	14.15	22.64	0.37	0.02	99.25
1605	2	T-04	Pal C_Pal C3	49.28	0.62	4.24	7.5	0.19	13.86	22.53	0.44	0.03	98.69
1606	3	T-04	Pal C_Pal C3	49.39	0.7	4.51	7.94	0.2	13.72	22.44	0.3	0.05	99.25
1607	4	T-04	Pal C_Pal C3	48.81	0.73	4.81	8.6	0.17	13	22.34	0.4	0.02	98.88
1608	5	T-04	Pal C_Pal C3	50.18	0.61	3.4	8.62	0.22	13.63	22.04	0.48	0	99.18
1609	6	T-04	Pal C_Pal C3	50.03	0.64	3.38	8.72	0.24	13.45	21.95	0.46	0	98.87
1610	7	T-04	Pal C_Pal C3	49.89	0.63	3.54	8.64	0.25	13.38	21.89	0.44	0.02	98.68
1611	8	T-04	Pal C_Pal C3	50.1	0.67	3.56	9.13	0.23	13.23	21.91	0.48	0	99.31
1612	9	T-04	Pal C_Pal C3	50.13	0.65	3.57	8.94	0.27	13.09	21.9	0.45	0	99
1613	1	T-04	Pal C_Pal C3	50.34	0.67	3.64	8.95	0.26	13.36	21.89	0.47	0.02	99.6
1614	2	T-04	Pal C_Pal C3	50.32	0.66	3.67	8.9	0.32	13.28	21.84	0.5	0	99.49
1615	3	T-04	Pal C_Pal C3	50.55	0.64	3.8	8.82	0.26	13.32	21.96	0.54	0	99.89
1616	4	T-04	Pal C_Pal C3	50	0.56	3.48	8.36	0.21	13.26	21.86	0.87	0.19	98.79
1617	5	T-04	Pal C_Pal C3	50.21	0.52	3.64	8.7	0.2	13.17	22.09	0.47	0.11	99.11
1618	6	T-04	Pal C_Pal C3	50.05	0.63	4.32	9.06	0.23	13.03	22.15	0.52	0.06	100.05
1619	7	T-04	Pal C_Pal C3	50.62	0.53	3.65	8.92	0.29	13.25	22.07	0.58	0.06	99.97
1620	8	T-04	Pal C_Pal C3	50.34	0.67	3.39	9.03	0.19	13.13	21.91	0.49	0	99.15
1621	9	T-04	Pal C_Pal C3	50.21	0.69	3.87	9.05	0.23	13.03	22.06	0.5	0	99.64
1622	10	T-04	Pal C_Pal C3	50.09	0.69	3.82	8.91	0.29	13.2	22.27	0.41	0.02	99.7
1623	11	T-04	Pal C_Pal C3	50.82	0.59	3.32	8.93	0.28	13.42	22.05	0.41	0	99.82
1624	12	T-04	Pal C_Pal C3	50.41	0.56	3.36	8.99	0.27	13.52	21.96	0.48	0.08	99.63
1625	1	T-04	Pal C_Pal C3	50.43	0.64	3.48	8.97	0.22	13.41	22.2	0.48	0.02	99.85
1626	2	T-04	Pal C_Pal C3	50.54	0.63	3.39	8.75	0.26	13.36	22.25	0.45	0	99.63
1627	3	T-04	Pal C_Pal C3	50.57	0.64	3.63	8.95	0.23	13.35	22.22	0.45	0	100.04
1628	4	T-04	Pal C_Pal C3	50.66	0.64	3.53	8.89	0.27	13.38	22.2	0.47	0.02	100.06
1629	5	T-04	Pal C_Pal C3	50.84	0.59	3.24	8.68	0.27	13.59	22.12	0.45	0	99.78
1630	6	T-04	Pal C_Pal C3	50.45	0.63	3.55	8.89	0.24	13.31	22.04	0.46	0.03	99.6
1631	7	T-04	Pal C_Pal C3	50.74	0.61	3.32	9.01	0.2	13.44	22.14	0.48	0	99.94
1632	8	T-04	Pal C_Pal C3	50.57	0.6	3.4	8.87	0.26	13.44	22.21	0.46	0	99.81
1633	9	T-04	Pal C_Pal C3	50.59	0.65	3.31	8.8	0.22	13.5	22.14	0.47	0	99.68
1634	10	T-04	Pal C_Pal C3	50.54	0.61	3.29	9.04	0.27	13.5	22.06	0.45	0	99.76
1635	11	T-04	Pal C_Pal C3	50.59	0.61	3.13	8.96	0.26	13.89	21.94	0.43	0	99.81
1636	12	T-04	Pal C_Pal C3	50.29	0.57	3.25	8.93	0.25	13.69	21.97	0.46	0	99.41
1637	13	T-04	Pal C_Pal C3	50.63	0.62	3.26	9.04	0.3	13.66	21.97	0.49	0	99.97
1638	1	T-04	Pal C_Pal C3	49.87	0.54	3.45	7.65	0.14	14.3	22.85	0.37	0.11	99.28
1639	2	T-04	Pal C_Pal C3	49.95	0.72	3.8	8.08	0.2	13.95	22.6	0.38	0.1	99.78
1640	3	T-04	Pal C_Pal C3	49.55	0.76	4.12	8.44	0.17	13.61	22.41	0.45	0.05	99.56
1641	4	T-04	Pal C_Pal C3	49.64	0.7	4.11	8.63	0.21	13.68	22.43	0.43	0.06	99.89
1642	5	T-04	Pal C_Pal C3	49.59	0.69	3.81	8.65	0.23	13.57	22.26	0.39	0	99.19
1643	6	T-04	Pal C_Pal C3	49.9	0.62	3.34	8.81	0.26	14.03	21.98	0.46	0	99.4
1644	7	T-04	Pal C_Pal C3	50.04	0.65	3.31	9.07	0.28	13.61	21.95	0.47	0.03	99.41
1645	8	T-04	Pal C_Pal C3	50.04	0.69	3.34	9.11	0.27	13.71	22.07	0.5	0	99.73
1646	9	T-04	Pal C_Pal C3	49.93	0.66	3.33	9.06	0.26	13.62	22.01	0.47	0	99.34
1647	10	T-04	Pal C_Pal C3	50.07	0.61	3.4	9.13	0.22	13.54	22.01	0.5	0.02	99.5
1648	11	T-04	Pal C_Pal C3	50.07	0.67	3.44	9.18	0.26	13.64	22.1	0.45	0	99.81
1649	12	T-04	Pal C_Pal C3	50.24	0.66	3.41	9.14	0.27	13.64	22.06	0.55	0	99.97
1650	13	T-04	Pal C_Pal C3	50.01	0.63	3.54	9.2	0.3	13.55	21.97	0.51	0	99.71
1651	14	T-04	Pal C_Pal C3	49.9	0.69	3.71	9.19	0.26	13.5	22.05	0.45	0	99.75
1652	15	T-04	Pal C_Pal C3	50.61	0.5	3.64	7.53	0.24	14.58	22.65	0.38	0.04	100.17
1653	1	T-04	Pal C_Pal C3	49.77	0.75	4.05	7.92	0.17	14.01	22.62	0.37	0.1	99.76
1654	2	T-04	Pal C_Pal C3	50.22	0.66	3.73	7.56	0.16	14.34	22.78	0.35	0.06	99.86
1655	3	T-04	Pal C_Pal C3	50.26	0.6	3.66	7.56	0.19	14.23	22.86	0.41	0.06	99.83
1656	4	T-04	Pal C_Pal C3	50.36	0.62	3.58	7.83	0.15	14.16	22.69	0.34	0.05	99.78
1657	5	T-04	Pal C_Pal C3	48.49	0.76	4.4	8.93	0.21	13.46	22.35	0.45	0	99.05
1658	6	T-04	Pal C_Pal C3	49.98	0.52	2.73	8.73	0.34	14.1	21.82	0.51	0.04	98.77
1659	7	T-04	Pal C_Pal C3	50.1	0.49	2.75	8.79	0.31	14.1	21.73	0.49	0.03	98.79
1660	8	T-04	Pal C_Pal C3	50.27	0.54	2.77	8.8	0.32	14.14	21.83	0.46	0.03	99.16
1661	9	T-04	Pal C_Pal C3	50.39	0.49	2.7	8.69	0.29	14.16	21.86	0.42	0.03	99.03
1662	10	T-04	Pal C_Pal C3	49.42	0.57	3.71	8.92	0.25	13.65	22.1	0.38	0.09	99.09
1663	11	T-04	Pal C_Pal C3	50.3	0.54	2.89	9.09	0.28	14	21.65	0.48	0	99.23
1664	12	T-04	Pal C_Pal C3	50.24	0.48	2.71	9.04	0.31	14.02	21.75	0.52	0.03	99.1
1665	13	T-04	Pal C_Pal C3	50.05	0.59	3.13	9.38	0.28	13.99	21.7	0.44	0	99.56
1666	14	T-04	Pal C_Pal C3	49.6	0.61	3.39	9.23	0.26	13.63	21.99	0.56	0	99.27
1667	15	T-04	Pal C_Pal C3	49.48	0.64	3.53	9.23	0.23	13.57	21.85	0.48	0	99.01
1668	16	T-04	Pal C_Pal C3	48.94	0.68	3.99	8.93	0.25	13.46	22.28	0.47	0	99
1669	1	T-04	Pal C_Pal C3	49.89	0.63	3.7	8.92	0.25	13.65	22.27	0.41	0	99.72
1670	2	T-04	Pal C_Pal C3	49.96	0.67	3.74	9.19	0.29	13.56	22.16	0.4	0.02	99.99
1671	3	T-04	Pal C_Pal C3	50.07	0.66	3.66	9.07	0.29	13.64	22.09	0.44	0.02	99.94
1672	4	T-04	Pal C_Pal C3	49.83	0.75	3.74	9.09	0.26	13.35	22.12	0.46	0	99.6
1673	5	T-04	Pal C_Pal C3	49.7	0.67	3.78	9.2	0.31	13.53	22.18	0.48	0	99.85
1674	6	T-04	Pal C_Pal C3	49.58	0.73	4.09	9.1	0.25	13.25	22.11	0.47	0	99.58
1675	7	T-04	Pal C_Pal C3	49.21	0.88	4.62	9.37	0.2	12.9	22.26	0.46	0	99.9
1676	8	T-04	Pal C_Pal C3	49.96	0.68	3.86	9.01	0.25	13.37	22.16	0.47	0	99.76
1677	9	T-04	Pal C_Pal C3	50.29	0.71	3.68	8.92	0.28	13.73	22.26	0.4	0	100.27
1678	10	T-04	Pal C_Pal C3	50.14	0.74	3.88	8.99	0.24	13.58	22.25	0.46	0	100.28
1679	11	T-04	Pal C_Pal C3	50.1	0.68	3.89	9.67	0.32	13.24	21.91	0.43	0	100.24
1680	12	T-04	Pal C_Pal C3	51.42	0.45	2.18	9.29	0.37	14.02	21.74	0.52	0.02	100.01
1681	13	T-04	Pal C_Pal C3	50.58	0.58	3.34	9.42	0.32	13.73	21.72	0.49	0	100.18
1682	14	T-04	Pal C_Pal C3	50.84	0.49	2.79	9.17	0.26	14.04	21.71	0.43	0	99.73
1683	15	T-04	Pal C_Pal C3	50.75	0.56	3.13	9.17	0.27	14.06	21.9	0.44	0	100.28
1684	16	T-04	Pal C_Pal C3	51.06	0.52	2.84	9.07	0.31	14.06	21.89	0.44	0	100.19
1685	17	T-04	Pal C_Pal C3	50.27	0.65	3.66	9.25	0.3	13.61	21.93	0.5	0	100.17
1686	18	T-04	Pal C_Pal C3	50.41	0.57	3.41	9	0.28	13.77	21.98	0.5	0	99.92
1687	19	T-04	Pal C_Pal C3	50.06	0.73	4.02	9.28	0.28	13.36	21.96	0.52	0	100.21
1688	1	T-01	Pal C_Pal C3	50.5	0.68	3.83	8.27	0.21	13.86	22.32	0.42	0	100.09
1689	2	T-01	Pal C_Pal C3	50.8	0.55	3.11	7.38	0.19	14.67	22.72	0.43	0.2	100.05
1690	3	T-01	Pal C_Pal C3	51.43	0.43	2.87	6.89	0.18	14.99	23	0.31	0.1	100.2
1691	4	T-01	Pal C_Pal C3	49.87	0.66	3.98	8.69	0.28	13.72	22.36	0.43	0.02	100.01
1692	5	T-01	Pal C_Pal C3	50.72	0.6	3.49	9.13	0.24	13.55	22.11	0.44	0.05	100.33
1693	6	T-01	Pal C_Pal C3	50.59	0.62	3.47	9.13	0.29	13.63	22.03	0.46	0	100.22
1694	7	T-01	Pal C_Pal C3	50.53	0.63	3.62	9.08	0.25	13.66	21.91	0.57	0.02	100.27
1695	1	T-01	Pal C_Pal C3	50.65	0.54	3.38	7.38	0.16	14.6	22.97	0.31	0.09	100.08
1696	2	T-01	Pal C_Pal C3	50.31	0.6	3.94	8.07	0.21	13.89	22.8	0.37	0.05	100.24
1697	3	T-01	Pal C_Pal C3	50.64	0.66	3.71	8.52	0.23	13.84	22.34	0.39	0	100.33
1698	4	T-01	Pal C_Pal C3	50.45	0.65	3.64	8.78	0.21	13.7	22.41	0.45	0.03	100.32
1699	5	T-01	Pal C_Pal C3	50.3	0.66	3.68	8.91	0.27	13.63	22.29	0.43	0	100.17
1700	6	T-01	Pal C_Pal C3	48.21	0.89	4.44	9.34	0.27	12.89	22.14	0.47	0	98.65
1701	7	T-01	Pal C_Pal C3	50.47	0.72	3.85	8.65	0.22	13.68	22.35	0.48	0	100.42
1702	1	T-01	Pal C_Pal C3	51.2	0.53	3.09	8.14	0.2	14.21	22.31	0.41	0.05	100.14
1703	2	T-01	Pal C_Pal C3	50.99	0.6	3.24	8.34	0.21	14.01	22.24	0.44	0	100.07
1704	3	T-01	Pal C_Pal C3	50.75	0.64	3.36	8.47	0.25	13.95	22.18	0.38	0.04	100.02
1705	4	T-01	Pal C_Pal C3	50.1	0.73	3.9	8.52	0.19	13.77	22.13	0.42	0	99.76
1706	5	T-01	Pal C_Pal C3	49.77	0.83	4.42	8.78	0.2	13.48	22.16	0.46	0.14	100.24
1707	6	T-01	Pal C_Pal C3	50.72	0.69	3.61	8.7	0.26	13.91	21.97	0.47	0.02	100.35
1708	7	T-01	Pal C_Pal C3	50.24	0.71	3.93	9.07	0.24	13.47	22.04	0.46	0	100.16
1709	8	T-01	Pal C_Pal C3	49.65	0.82	4.07	9.26	0.19	13.22	21.89	0.5	0	99.6
1710	9	T-01	Pal C_Pal C3	50.26	0.71	3.58	9.26	0.22	13.51	21.94	0.46	0	99.94
1711	10	T-01	Pal C_Pal C3	50.24	0.69	3.81	9.11	0.22	13.41	22.09	0.49	0.04	100.1
1712	11	T-01	Pal C_Pal C3	50.71	0.57	3.14	8.99	0.28	13.86	21.94	0.44	0	99.93
1713	12	T-01	Pal C_Pal C3	50.75	0.6	3.53	9.01	0.29	13.68	22.14	0.43	0	100.43
1714	13	T-01	Pal C_Pal C3	50.43	0.65	3.61	9.09	0.26	13.77	22.08	0.47	0	100.36
1715	1	T-01	Pal C_Pal C3	50.94	0.71	3.6	9.2	0.32	13.67	21.99	0.49	0.03	100.95
1716	2	T-01	Pal C_Pal C3	50.84	0.67	3.53	9.13	0.3	13.76	21.95	0.56	0	100.74
1717	3	T-01	Pal C_Pal C3	50.78	0.69	3.69	9.14	0.25	13.76	21.87	0.5	0	100.68
1718	4	T-01	Pal C_Pal C3	50.9	0.63	3.62	8.88	0.21	13.72	21.85	0.54	0.02	100.37
1719	5	T-01	Pal C_Pal C3	52.82	0.44	3.11	7.04	0.16	15.43	23.25	0.34	0.12	102.71
1720	6	T-01	Pal C_Pal C3	50.99	0.5	3.83	7.75	0.18	14.58	22.72	0.34	0.1	100.99
1721	7	T-01	Pal C_Pal C3	49.26	0.73	5.27	8.91	0.2	13.36	22.28	0.46	0	100.47
1722	8	T-01	Pal C_Pal C3	50.82	0.64	3.72	8.85	0.23	13.75	22.02	0.49	0.04	100.56
1723	9	T-01	Pal C_Pal C3	50.79	0.63	3.58	8.96	0.22	13.72	22	0.47	0	100.37
1724	10	T-01	Pal C_Pal C3	51.18	0.63	3.53	9.03	0.28	13.68	21.96	0.47	0	100.76
1725	11	T-01	Pal C_Pal C3	50.8	0.63	3.58	9.14	0.25	13.64	22.04	0.5	0.02	100.6
1726	12	T-01	Pal C_Pal C3	50.83	0.63	3.57	9.16	0.23	13.73	21.87	0.45	0.02	100.49
1727	13	T-01	Pal C_Pal C3	50.7	0.64	3.65	9.15	0.22	13.57	21.98	0.42	0	100.33
1728	1	T-01	Pal C_Pal C3	50.34	0.73	3.99	9.31	0.21	13.67	21.99	0.51	0	100.75
1729	2	T-01	Pal C_Pal C3	50.66	0.63	3.67	9.16	0.26	13.71	21.91	0.43	0.02	100.45
1730	3	T-01	Pal C_Pal C3	50.36	0.64	3.63	9.25	0.27	13.69	21.99	0.47	0.03	100.33
1731	4	T-01	Pal C_Pal C3	51.23	0.58	3.27	8.73	0.27	13.93	22.27	0.5	0	100.78
1732	5	T-01	Pal C_Pal C3	51.18	0.56	3.22	8.91	0.24	13.99	22.19	0.45	0	100.74
1733	6	T-01	Pal C_Pal C3	50.93	0.61	3.48	9.05	0.24	13.91	22.12	0.44	0	100.78
1734	7	T-01	Pal C_Pal C3	50.6	0.62	3.61	8.9	0.23	13.89	22.13	0.46	0.02	100.46
1735	8	T-01	Pal C_Pal C3	49.62	0.8	4.81	8.67	0.19	13.44	22.34	0.38	0	100.25
1736	1	T-01	Pal C_Pal C3	50.25	0.68	4.29	8.76	0.23	13.44	22.38	0.43	0.04	100.5
1737	2	T-01	Pal C_Pal C3	50.05	0.78	4.37	8.75	0.25	13.56	22.4	0.38	0.08	100.62
1738	3	T-01	Pal C_Pal C3	50.11	0.73	4.31	8.59	0.17	13.69	22.54	0.38	0.05	100.57
1739	4	T-01	Pal C_Pal C3	49.92	0.77	4.26	8.42	0.15	13.43	22.56	0.37	0.05	99.93
1740	5	T-01	Pal C_Pal C3	49.86	0.74	4.3	8.29	0.26	13.66	22.58	0.39	0.05	100.13
1741	6	T-01	Pal C_Pal C3	50.06	0.78	4.28	8.46	0.15	13.53	22.52	0.45	0.07	100.3
1742	7	T-01	Pal C_Pal C3	49.91	0.75	4.25	8.49	0.25	13.44	22.52	0.41	0.09	100.11
1743	8	T-01	Pal C_Pal C3	50.01	0.78	4.25	8.51	0.22	13.59	22.33	0.42	0.05	100.16
1744	9	T-01	Pal C_Pal C3	50.48	0.73	3.8	8.5	0.28	13.72	22.17	0.44	0	100.12
1745	10	T-01	Pal C_Pal C3	50.74	0.65	3.69	8.58	0.23	13.7	22.16	0.41	0	100.16
1746	11	T-01	Pal C_Pal C3	50.59	0.65	3.6	8.69	0.23	13.7	22.11	0.44	0.03	100.04
1747	12	T-01	Pal C_Pal C3	50.49	0.68	3.86	8.86	0.26	13.47	22.08	0.47	0	100.17
1748	13	T-01	Pal C_Pal C3	50.21	0.68	3.7	8.8	0.28	13.72	22.1	0.46	0.02	99.97
1749	14	T-01	Pal C_Pal C3	50.76	0.62	3.76	8.94	0.26	13.7	22.08	0.46	0	100.58
1750	15	T-01	Pal C_Pal C3	50.73	0.6	3.66	8.88	0.26	13.5	21.95	0.49	0.02	100.09
1751	1	T-01	Pal C_Pal C3	51.37	0.57	2.87	7.93	0.22	14.38	22.45	0.41	0.05	100.25
1752	2	T-01	Pal C_Pal C3	50.18	0.62	3.86	8.42	0.2	13.72	22.54	0.43	0.04	100.01
1753	3	T-01	Pal C_Pal C3	50.96	0.6	3.12	8.42	0.24	14.03	22.32	0.45	0	100.14
1754	4	T-01	Pal C_Pal C3	50.41	0.68	3.67	8.55	0.28	13.76	22.17	0.39	0	99.91
1755	5	T-01	Pal C_Pal C3	50.16	0.71	4.05	8.77	0.26	13.58	22.32	0.38	0	100.23
1756	6	T-01	Pal C_Pal C3	50.33	0.72	4.16	8.56	0.26	13.61	22.32	0.48	0.09	100.53
1757	7	T-01	Pal C_Pal C3	50.5	0.64	3.75	8.46	0.17	13.78	22.35	0.4	0.03	100.08
1758	8	T-01	Pal C_Pal C3	49.84	0.83	4.3	8.82	0.28	13.5	22.32	0.5	0.02	100.41
1759	9	T-01	Pal C_Pal C3	49.92	0.69	3.88	8.9	0.23	13.55	22.27	0.42	0	99.86
1760	1	T-01	Pal C_Pal C3	49.97	0.63	3.5	8.99	0.24	13.97	22.16	0.5	0.02	99.98
1761	2	T-01	Pal C_Pal C3	50.72	0.7	3.43	8.78	0.24	13.78	22.05	0.49	0	100.19
1762	3	T-01	Pal C_Pal C3	50.16	0.71	3.82	8.9	0.24	13.59	22.11	0.46	0	99.99
1763	4	T-01	Pal C_Pal C3	50	0.74	3.98	8.78	0.27	13.48	22.19	0.47	0	99.91
1764	5	T-01	Pal C_Pal C3	49.89	0.77	4.29	9.08	0.23	13.47	22.13	0.42	0	100.28
1765	6	T-01	Pal C_Pal C3	50.27	0.76	3.95	9.09	0.24	13.65	22.13	0.47	0	100.56
1766	7	T-01	Pal C_Pal C3	50.82	0.65	3.68	8.9	0.28	13.7	22.34	0.48	0	100.85
1767	8	T-01	Pal C_Pal C3	50.22	0.74	4.15	9.32	0.24	13.45	21.93	0.54	0	100.59
1768	9	T-01	Pal C_Pal C3	50.26	0.76	4.16	9.06	0.25	13.45	22.34	0.51	0	100.79
1769	10	T-01	Pal C_Pal C3	50.44	0.64	3.82	9.04	0.27	13.71	21.92	0.56	0	100.4
1770	1	T-01	Pal C_Pal C3	50.87	0.62	3.68	8.81	0.29	13.77	22.24	0.41	0	100.69
1771	2	T-01	Pal C_Pal C3	51.29	0.6	3.34	8.92	0.22	13.82	22.17	0.45	0.03	100.84
1772	3	T-01	Pal C_Pal C3	50.6	0.6	3.2	8.87	0.25	13.91	22.13	0.45	0	100.01
1773	4	T-01	Pal C_Pal C3	50.8	0.64	3.79	9.02	0.21	13.64	22.21	0.42	0	100.73
1774	5	T-01	Pal C_Pal C3	51.43	0.57	3.23	8.65	0.26	13.87	22.2	0.45	0	100.66
1775	6	T-01	Pal C_Pal C3	51.51	0.6	3.18	8.56	0.27	13.99	22.18	0.44	0.03	100.76
1776	7	T-01	Pal C_Pal C3	51.39	0.59	3.16	8.64	0.24	14.13	22.24	0.46	0	100.85
1777	8	T-01	Pal C_Pal C3	51.12	0.64	3.3	8.73	0.25	14.02	22.22	0.47	0	100.75
1778	9	T-01	Pal C_Pal C3	51.03	0.65	3.32	8.73	0.28	13.81	22.22	0.48	0	100.52
1779	10	T-01	Pal C_Pal C3	50.52	0.69	3.73	8.93	0.23	13.67	22.21	0.51	0.02	100.51
1780	11	T-01	Pal C_Pal C3	50.46	0.7	3.85	8.82	0.25	13.64	22.14	0.43	0	100.29
1781	12	T-01	Pal C_Pal C3	50.79	0.69	3.63	8.96	0.26	13.83	22.19	0.45	0	100.8
1782	13	T-01	Pal C_Pal C3	50.52	0.63	3.74	8.83	0.27	13.71	22.33	0.47	0	100.5
1783	14	T-01	Pal C_Pal C3	50.04	0.83	4.37	8.73	0.17	13.65	22.31	0.37	0	100.47
1784	15	T-01	Pal C_Pal C3	51.01	0.54	3.37	7.71	0.2	14.37	22.75	0.35	0.36	100.66
1785	16	T-01	Pal C_Pal C3	50.57	0.67	3.73	8.89	0.24	13.95	22.19	0.38	0	100.62
1786	17	T-01	Pal C_Pal C3	50.39	0.69	3.88	9.17	0.24	13.56	22	0.41	0.03	100.37
1787	1	T-01	Pal C_Pal C3	50.56	0.64	3.68	9.05	0.26	13.42	21.99	0.49	0	100.09
1788	2	T-01	Pal C_Pal C3	50.47	0.67	3.65	9.13	0.31	13.38	22.01	0.45	0.02	100.09
1789	3	T-01	Pal C_Pal C3	50.69	0.65	3.66	8.98	0.23	13.47	22.07	0.47	0.02	100.24
1790	4	T-01	Pal C_Pal C3	50.67	0.67	3.79	9.13	0.26	13.56	22.1	0.53	0	100.71
1791	5	T-01	Pal C_Pal C3	51.25	0.52	2.65	8.92	0.26	14.06	21.87	0.47	0	100
1792	6	T-01	Pal C_Pal C3	51.39	0.53	2.8	9.15	0.32	13.83	21.78	0.49	0	100.29
1793	7	T-01	Pal C_Pal C3	51.35	0.55	2.8	9.2	0.19	13.92	21.73	0.44	0	100.18
1794	8	T-01	Pal C_Pal C3	51.42	0.58	2.98	9.09	0.25	13.93	21.78	0.48	0	100.51
1795	9	T-01	Pal C_Pal C3	51.39	0.53	3.15	9.06	0.35	13.81	21.89	0.44	0	100.62
1796	10	T-01	Pal C_Pal C3	51.35	0.55	3.05	8.92	0.31	13.77	21.91	0.43	0.02	100.31
1797	11	T-01	Pal C_Pal C3	51.04	0.58	3.03	8.72	0.28	13.86	22.08	0.48	0	100.07
1798	1	T-01	Pal C_Pal C3	49.76	0.61	4.19	8.6	0.22	13.59	22.53	0.4	0.1	100
1799	2	T-01	Pal C_Pal C3	50.82	0.61	3.86	8.61	0.22	13.83	22.43	0.44	0.09	100.91
1800	3	T-01	Pal C_Pal C3	50.38	0.58	3.67	8.49	0.25	13.77	22.35	0.37	0.13	99.99
1801	4	T-01	Pal C_Pal C3	50.84	0.58	3.58	8.72	0.25	13.72	22.28	0.41	0.06	100.44
1802	5	T-01	Pal C_Pal C3	50.94	0.64	3.57	8.68	0.28	13.85	22.39	0.42	0.04	100.81
1803	6	T-01	Pal C_Pal C3	50.78	0.64	3.47	8.5	0.26	13.7	22.28	0.49	0.02	100.14
1804	7	T-01	Pal C_Pal C3	50.17	0.74	4.18	8.78	0.23	13.43	22.39	0.46	0.13	100.51
1805	8	T-01	Pal C_Pal C3	49.52	0.92	4.61	9.13	0.2	12.99	22.36	0.47	0.03	100.23
1806	9	T-01	Pal C_Pal C3	50.59	0.69	3.66	8.66	0.19	13.62	22.26	0.44	0	100.11
1807	10	T-01	Pal C_Pal C3	50.28	0.82	4.15	8.99	0.25	13.22	22.35	0.45	0	100.51
1808	11	T-01	Pal C_Pal C3	50.64	0.73	3.92	9.03	0.25	13.32	22.41	0.41	0	100.71
1809	12	T-01	Pal C_Pal C3	50.47	0.73	3.67	8.92	0.25	13.4	22.28	0.49	0	100.21
1810	13	T-01	Pal C_Pal C3	50.63	0.67	3.73	8.86	0.29	13.47	22.2	0.51	0	100.36
1811	14	T-01	Pal C_Pal C3	50.5	0.72	3.67	8.84	0.2	13.56	22	0.45	0	99.94
1812	15	T-01	Pal C_Pal C3	49.47	0.72	4.38	8.77	0.22	13.62	22.27	0.49	0.07	100.01
1813	16	T-01	Pal C_Pal C3	51.24	0.56	3.26	9.07	0.31	14.13	21.97	0.47	0.03	101.04
1814	17	T-01	Pal C_Pal C3	50.92	0.64	3.47	9.19	0.33	13.75	21.85	0.46	0	100.61
1815	18	T-01	Pal C_Pal C3	50.81	0.64	3.63	9.24	0.25	13.6	22	0.53	0	100.7
1816	19	T-01	Pal C_Pal C3	50.39	0.68	3.98	9.34	0.28	13.4	21.92	0.47	0	100.46
1817	20	T-01	Pal C_Pal C3	50.34	0.72	4.1	9.2	0.27	13.41	22.08	0.5	0.02	100.64
1818	21	T-01	Pal C_Pal C3	50.02	0.76	4.37	9.48	0.2	13.37	22.13	0.51	0.03	100.87
1819	1	17t Pal D	Pal D	49.99	0.68	3.46	8.04	0.25	14.1	22.29	0.42	0.03	99.26
1820	2	17t Pal D	Pal D	49.81	0.72	3.53	8.31	0.26	14.11	22.28	0.44	0.04	99.5
1821	3	17t Pal D	Pal D	47.85	1.1	5.19	9.56	0.24	12.97	21.67	0.49	0.02	99.09
1822	4	17t Pal D	Pal D	49.82	0.84	3.81	8.64	0.35	13.81	21.85	0.42	0	99.54
1823	5	17t Pal D	Pal D	50.03	0.71	3.36	8.64	0.24	14.1	21.93	0.41	0	99.42
1824	6	17t Pal D	Pal D	50.53	0.65	2.88	8.33	0.22	13.99	22.02	0.4	0	99.02
1825	7	17t Pal D	Pal D	50.19	0.71	3.23	9.07	0.32	13.71	21.83	0.39	0	99.45
1826	1	17t Pal D	Pal D	51.09	0.55	2.81	8.79	0.28	13.99	22.01	0.45	0	99.97
1827	2	17t Pal D	Pal D	51.19	0.6	2.9	8.81	0.31	13.88	21.99	0.45	0	100.13
1828	3	17t Pal D	Pal D	50.94	0.63	3.15	8.97	0.3	13.84	22.02	0.46	0	100.31
1829	4	17t Pal D	Pal D	50.52	0.66	3.48	9.21	0.28	13.66	21.98	0.52	0	100.31
1830	5	17t Pal D	Pal D	51.04	0.6	3.13	9.03	0.31	13.7	21.83	0.42	0.02	100.08
1831	6	17t Pal D	Pal D	49.73	0.85	4.06	9.66	0.23	13.13	21.68	0.49	0	99.83
1832	7	17t Pal D	Pal D	49.46	0.85	4.14	9.86	0.3	13.09	21.45	0.47	0	99.62
1833	8	17t Pal D	Pal D	50.51	0.64	3.26	8.91	0.28	13.85	22.06	0.5	0	100.01
1834	9	17t Pal D	Pal D	50.47	0.66	3.29	9.09	0.3	13.71	21.93	0.44	0.02	99.91
1835	10	17t Pal D	Pal D	49.96	0.72	3.68	9.23	0.27	13.43	21.83	0.48	0	99.6
1836	11	17t Pal D	Pal D	50.66	0.71	3.46	9.07	0.3	13.67	21.93	0.44	0	100.24
1837	12	17t Pal D	Pal D	50.86	0.58	2.97	8.72	0.33	13.94	21.99	0.37	0	99.76
1838	1	17t Pal D	Pal D	51.17	0.6	3.44	6.91	0.1	14.94	22.81	0.36	0.12	100.45
1839	2	17t Pal D	Pal D	50.71	0.65	3.75	6.82	0.14	14.91	22.75	0.35	0.13	100.21
1840	3	17t Pal D	Pal D	50.27	0.77	4	7.17	0.19	14.43	22.74	0.3	0.14	100.01
1841	4	17t Pal D	Pal D	50.55	0.74	4.01	6.96	0.13	14.65	22.91	0.29	0.14	100.38
1842	5	17t Pal D	Pal D	50.57	0.67	3.78	7.02	0.15	14.77	22.74	0.3	0.12	100.12
1843	6	17t Pal D	Pal D	50.06	0.59	3.81	8.11	0.18	13.96	22.61	0.4	0.03	99.75
1844	7	17t Pal D	Pal D	50.31	0.63	3.6	8	0.21	14.09	22.34	0.46	0.04	99.68
1845	8	17t Pal D	Pal D	50.58	0.62	3.33	8.84	0.25	13.65	22	0.45	0	99.72
1846	9	17t Pal D	Pal D	49.85	0.76	3.88	9.18	0.3	13.16	21.83	0.53	0	99.49
1847	10	17t Pal D	Pal D	49.97	0.75	3.89	9.19	0.26	13.22	21.97	0.54	0	99.79
1848	11	17t Pal D	Pal D	49.8	0.73	3.67	9.08	0.26	13.21	21.93	0.57	0	99.25
1849	12	17t Pal D	Pal D	50.08	0.72	3.62	9.17	0.27	13.23	22	0.44	0	99.53
1850	13	17t Pal D	Pal D	50.22	0.69	3.47	9.2	0.34	13.45	21.84	0.47	0.02	99.7
1851	14	17t Pal D	Pal D	50.63	0.62	2.86	8.6	0.31	13.96	22.07	0.37	0	99.42
1852	15	17t Pal D	Pal D	50.45	0.61	3.15	8.63	0.28	13.7	21.91	0.42	0	99.15
1853	16	17t Pal D	Pal D	50.4	0.67	3.31	8.99	0.29	13.39	21.97	0.49	0	99.51
1854	17	17t Pal D	Pal D	50.32	0.68	3.32	9.12	0.3	13.49	21.89	0.49	0.02	99.63
1855	18	17t Pal D	Pal D	51.07	0.61	2.89	8.49	0.31	14.18	22.05	0.42	0	100.02
1856	1	17t Pal D	Pal D	51.59	0.42	2.21	8.92	0.45	13.7	22.12	0.44	0	99.85
1857	2	17t Pal D	Pal D	51.24	0.49	2.66	9.17	0.5	13.45	22.08	0.54	0	100.13
1858	3	17t Pal D	Pal D	51.39	0.47	2.43	9	0.53	13.51	22.04	0.52	0	99.89
1859	4	17t Pal D	Pal D	50.87	0.6	3.09	9.46	0.49	13.11	21.94	0.52	0	100.08
1860	5	17t Pal D	Pal D	51.14	0.51	2.65	8.99	0.41	13.5	22.08	0.56	0	99.84
1861	6	17t Pal D	Pal D	51.05	0.52	2.66	8.67	0.43	13.78	22.06	0.45	0	99.62
1862	7	17t Pal D	Pal D	51.48	0.5	2.49	8.45	0.39	13.95	22.02	0.48	0	99.76
1863	8	17t Pal D	Pal D	51.42	0.56	2.63	8.11	0.28	14.47	22.11	0.43	0	100.01
1864	9	17t Pal D	Pal D	51.07	0.63	2.87	8.29	0.31	13.92	21.95	0.45	0	99.49
1865	10	17t Pal D	Pal D	51.36	0.65	2.89	8.22	0.35	14.03	22.04	0.46	0	100
1866	11	17t Pal D	Pal D	51.22	0.6	3.04	8.01	0.3	14.25	22.02	0.41	0	99.85
1867	12	17t Pal D	Pal D	50.9	0.68	3.38	8.16	0.33	14.01	21.99	0.33	0	99.78
1868	13	17t Pal D	Pal D	50.6	0.67	3.19	8.54	0.36	14.1	22.12	0.44	0	100.02
1869	14	17t Pal D	Pal D	50.67	0.59	3.05	8.47	0.22	14.16	22.08	0.45	0	99.69
1870	15	17t Pal D	Pal D	51.38	0.59	2.87	8.64	0.26	14.2	22.1	0.34	0	100.38
1871	16	17t Pal D	Pal D	50.43	0.66	3.22	8.67	0.3	14.1	21.92	0.45	0	99.75
1872	17	17t Pal D	Pal D	50.78	0.56	2.96	8.79	0.31	14	22.01	0.41	0	99.82
1873	1	17t Pal D	Pal D	51.32	0.51	2.77	8.62	0.28	14.31	21.96	0.48	0.03	100.28
1874	2	17t Pal D	Pal D	51.59	0.52	2.7	9.14	0.32	14.3	21.83	0.51	0	100.91
1875	3	17t Pal D	Pal D	51.46	0.47	2.63	9.05	0.26	14.06	21.77	0.48	0	100.18
1876	4	17t Pal D	Pal D	51.08	0.54	3.26	9.13	0.3	13.92	22	0.39	0.02	100.64
1877	5	17t Pal D	Pal D	50.58	0.57	3.52	8.94	0.26	14.02	22.11	0.46	0	100.46
1878	6	17t Pal D	Pal D	50.68	0.68	3.52	8.97	0.25	13.77	21.96	0.5	0	100.33
1879	7	17t Pal D	Pal D	51	0.62	3.24	9.02	0.22	14.04	22.06	0.39	0	100.59
1880	8	17t Pal D	Pal D	51.18	0.62	3.16	8.99	0.29	14.04	21.91	0.48	0	100.67
1881	9	17t Pal D	Pal D	51.13	0.56	2.99	8.88	0.31	14.04	21.97	0.47	0	100.35
1882	10	17t Pal D	Pal D	50.12	0.89	4.15	6.72	0.12	14.72	22.87	0.24	0.19	100.02
1883	11	17t Pal D	Pal D	51.07	0.59	3.41	6.4	0.13	15.22	23.05	0.28	0.13	100.28
1884	12	17t Pal D	Pal D	50.05	0.65	4.09	8.03	0.2	14.05	22.61	0.38	0.04	100.1
1885	13	17t Pal D	Pal D	49.75	0.86	4.57	8.17	0.14	13.77	22.59	0.4	0.07	100.32
1886	14	17t Pal D	Pal D	50.24	0.65	4.04	8.86	0.21	13.57	22.05	0.43	0	100.05
1887	15	17t Pal D	Pal D	49.77	0.78	4.49	9.6	0.2	13.19	21.93	0.56	0.03	100.55
1888	1	17t Pal D	Pal D	50.78	0.65	3.53	8.74	0.21	13.97	22.3	0.47	0.02	100.67
1889	2	17t Pal D	Pal D	50.46	0.69	3.45	8.8	0.21	13.92	22.31	0.48	0	100.32
1890	3	17t Pal D	Pal D	50.5	0.75	3.74	8.69	0.27	13.75	22.21	0.48	0	100.39
1891	4	17t Pal D	Pal D	49.68	0.66	4.47	8.98	0.25	13.48	22.26	0.47	0.09	100.34
1892	5	17t Pal D	Pal D	49.94	0.73	4.12	8.78	0.24	13.61	22.3	0.42	0.02	100.16
1893	6	17t Pal D	Pal D	50.4	0.62	3.67	8.72	0.24	13.6	22.07	0.42	0.02	99.76
1894	7	17t Pal D	Pal D	49.36	0.64	4.42	8.89	0.23	13.12	21.93	0.44	0.07	99.1
1895	8	17t Pal D	Pal D	50.79	0.7	3.79	9.03	0.26	13.57	22.21	0.45	0.02	100.82
1896	9	17t Pal D	Pal D	50.43	0.68	3.85	8.94	0.28	13.48	22.23	0.38	0	100.27
1897	10	17t Pal D	Pal D	50.12	0.68	3.83	8.86	0.21	13.7	22.16	0.4	0	99.96
1898	11	17t Pal D	Pal D	49.81	0.73	4.2	8.8	0.24	13.58	22.12	0.44	0.03	99.95
1899	12	17t Pal D	Pal D	50.15	0.56	3.98	7.92	0.18	13.84	22.35	0.36	0.03	99.37
1900	1	17t Pal D	Pal D	51.84	0.37	2.19	9.79	0.59	13	22.44	0.47	0	100.69
1901	2	17t Pal D	Pal D	51.59	0.42	2.21	9.96	0.63	12.99	22.31	0.49	0	100.6
1902	3	17t Pal D	Pal D	51.43	0.4	2.17	9.75	0.46	13.19	22.35	0.53	0	100.28
1903	4	17t Pal D	Pal D	50.68	0.65	3.51	9.53	0.35	13.38	22.05	0.48	0.02	100.65
1904	5	17t Pal D	Pal D	50.82	0.59	3.24	9.18	0.44	13.74	21.84	0.5	0	100.35
1905	6	17t Pal D	Pal D	51.2	0.57	2.97	9.4	0.46	13.69	21.89	0.46	0	100.64
1906	7	17t Pal D	Pal D	51.07	0.63	3.16	9.03	0.35	13.98	21.83	0.39	0	100.44
1907	8	17t Pal D	Pal D	51.62	0.48	2.57	8.7	0.35	14.08	22.02	0.42	0	100.24
1908	9	17t Pal D	Pal D	51.21	0.62	2.93	8.8	0.34	13.95	22.04	0.43	0	100.32
1909	10	17t Pal D	Pal D	50.85	0.74	3.42	8.72	0.32	14.17	21.89	0.46	0.02	100.59
1910	11	17t Pal D	Pal D	50.9	0.68	3.13	8.82	0.26	14.15	21.93	0.4	0.02	100.29
1911	1	17t Pal D	Pal D	51.61	0.5	2.38	8.04	0.31	14.85	22.09	0.33	0.04	100.15
1912	2	17t Pal D	Pal D	51.88	0.5	2.31	8	0.31	14.99	21.98	0.41	0	100.38
1913	3	17t Pal D	Pal D	52.06	0.49	2.29	8.14	0.38	14.8	22.06	0.36	0	100.58
1914	4	17t Pal D	Pal D	51.95	0.47	2.17	8.02	0.32	14.76	22.02	0.38	0	100.09
1915	5	17t Pal D	Pal D	52.11	0.48	2.2	7.98	0.32	14.86	22.07	0.38	0	100.4
1916	6	17t Pal D	Pal D	50.55	0.76	3.67	9.02	0.23	13.5	21.81	0.38	0	99.92
1917	7	17t Pal D	Pal D	50.05	0.83	4.36	9.27	0.32	12.74	21.46	0.44	0	99.47
1918	8	17t Pal D	Pal D	50.19	0.81	3.91	9.11	0.35	13.34	21.9	0.47	0	100.08
1919	9	17t Pal D	Pal D	50.47	0.79	3.83	9.13	0.34	13.29	21.96	0.44	0.02	100.27
1920	10	17t Pal D	Pal D	50.19	0.82	3.73	9.02	0.32	13.36	22.04	0.42	0	99.9
1921	11	17t Pal D	Pal D	50.36	0.83	3.65	9.13	0.25	13.26	21.96	0.41	0.02	99.87
1922	12	17t Pal D	Pal D	51.11	0.74	3.3	8.78	0.38	13.69	21.9	0.46	0	100.36
1923	13	17t Pal D	Pal D	51.35	0.67	2.93	8.41	0.33	14.1	22.08	0.43	0	100.3
1924	14	17t Pal D	Pal D	51.22	0.63	2.85	8.46	0.33	13.99	22.14	0.38	0	100
1925	15	17t Pal D	Pal D	50.84	0.61	3.07	8.81	0.23	13.56	22.03	0.41	0.02	99.58
1926	1	17t Pal D	Pal D	51.19	0.56	2.84	8.71	0.31	13.62	22.11	0.37	0.02	99.73
1927	2	17t Pal D	Pal D	52.13	0.32	1.47	9.99	0.76	12.46	22.6	0.47	0	100.2
1928	3	17t Pal D	Pal D	52.2	0.29	1.46	9.87	0.81	12.53	22.64	0.46	0	100.26
1929	4	17t Pal D	Pal D	51.67	0.36	1.98	9.54	0.66	12.75	22.54	0.51	0	100.01
1930	5	17t Pal D	Pal D	51.54	0.37	2.08	9.88	0.67	12.56	22.26	0.57	0	99.93
1931	6	17t Pal D	Pal D	50.77	0.52	2.64	9.79	0.5	12.85	22.2	0.48	0	99.75
1932	7	17t Pal D	Pal D	50.82	0.51	2.65	9.1	0.44	13.13	22.12	0.51	0	99.28
1933	8	17t Pal D	Pal D	50.17	0.77	3.57	9.33	0.4	13.1	21.91	0.38	0	99.63
1934	9	17t Pal D	Pal D	50.92	0.63	2.97	8.62	0.37	13.49	22.36	0.46	0.02	99.84
1935	10	17t Pal D	Pal D	51.31	0.64	2.78	8.52	0.29	13.76	22.15	0.45	0	99.9
1936	11	17t Pal D	Pal D	50.9	0.64	2.83	8.61	0.36	13.67	22.03	0.48	0	99.52
1937	12	17t Pal D	Pal D	50.8	0.61	2.95	8.85	0.28	13.53	22.05	0.44	0	99.51
1938	13	17t Pal D	Pal D	50.84	0.61	2.95	8.83	0.32	13.56	21.99	0.41	0	99.51
1939	1	17t Pal D	Pal D	50.95	0.57	3.08	8.72	0.27	13.61	22.07	0.42	0.02	99.71
1940	2	17t Pal D	Pal D	50.2	0.64	4.15	7.26	0.09	13.96	22.76	0.3	0.09	99.45
1941	3	17t Pal D	Pal D	50.96	0.6	3.7	6.71	0.12	14.45	22.74	0.35	0.17	99.8
1942	4	17t Pal D	Pal D	51.16	0.62	3.33	8.94	0.28	13.3	22.18	0.33	0	100.14
1943	5	17t Pal D	Pal D	51.17	0.6	3.34	8.98	0.26	13.48	22.04	0.44	0.02	100.33
1944	6	17t Pal D	Pal D	51.19	0.6	3.22	8.78	0.32	13.44	22.2	0.38	0.02	100.15
1945	7	17t Pal D	Pal D	51.18	0.59	3.16	8.72	0.22	13.5	21.86	0.47	0	99.7
1946	1	17t Pal D	Pal D	51.95	0.53	2.54	8.18	0.34	14.08	22.13	0.42	0	100.17
1947	2	17t Pal D	Pal D	51.35	0.62	2.75	8.28	0.31	14.09	22.03	0.46	0	99.89
1948	3	17t Pal D	Pal D	51.47	0.64	2.84	8.56	0.33	13.92	22.1	0.37	0	100.23
1949	4	17t Pal D	Pal D	51.51	0.57	2.81	8.64	0.29	13.71	22	0.43	0	99.96
1950	5	17t Pal D	Pal D	51.51	0.52	2.74	8.62	0.31	13.85	22.03	0.41	0	99.99
1951	6	17t Pal D	Pal D	51.56	0.56	2.72	8.71	0.36	13.94	21.95	0.41	0	100.21
1952	7	17t Pal D	Pal D	51.77	0.5	2.6	8.47	0.31	13.82	22.19	0.47	0	100.13
1953	8	17t Pal D	Pal D	52.14	0.53	2.47	8.23	0.3	14.19	22.21	0.4	0	100.47
1954	9	17t Pal D	Pal D	51.03	0.72	3.32	8.63	0.35	13.74	21.98	0.41	0	100.18
1955	10	17t Pal D	Pal D	51.21	0.66	3.38	9.09	0.3	13.43	22.04	0.38	0	100.49
1956	1	17t Pal D	Pal D	52.43	0.34	1.56	9.79	0.73	12.69	22.62	0.44	0.02	100.62
1957	2	17t Pal D	Pal D	52.63	0.29	1.51	9.58	0.78	12.92	22.77	0.45	0	100.93
1958	3	17t Pal D	Pal D	52.52	0.31	1.47	9.53	0.76	12.85	22.78	0.48	0	100.7
1959	4	17t Pal D	Pal D	52.42	0.3	1.49	9.49	0.85	12.78	22.46	0.48	0	100.27
1960	5	17t Pal D	Pal D	51.74	0.43	2.03	9.82	0.67	12.49	22.6	0.57	0	100.35
1961	6	17t Pal D	Pal D	51.83	0.41	2.12	9.63	0.69	12.41	22.56	0.51	0	100.16
1962	7	17t Pal D	Pal D	51.82	0.37	2.06	9.6	0.59	12.44	22.55	0.56	0	99.99
1963	8	17t Pal D	Pal D	51.47	0.43	2.27	9.38	0.47	13.31	22.52	0.52	0	100.37
1964	9	17t Pal D	Pal D	51.48	0.49	2.49	8.55	0.4	13.82	22.2	0.38	0	99.81
1965	10	17t Pal D	Pal D	51.41	0.55	2.63	8.29	0.34	14.21	22.27	0.47	0	100.17
1966	11	17t Pal D	Pal D	51.32	0.58	2.81	8.48	0.29	14.18	22.15	0.47	0	100.28
1967	1	17t Pal D	Pal D	50.44	0.63	3.51	8.46	0.26	13.91	22.23	0.42	0.02	99.88
1968	2	17t Pal D	Pal D	50.56	0.67	3.42	8.32	0.2	14.06	22.22	0.42	0	99.87
1969	3	17t Pal D	Pal D	50.5	0.63	3.45	8.49	0.17	13.85	22.18	0.47	0	99.74
1970	4	17t Pal D	Pal D	49.28	0.79	4.52	8.84	0.19	13.24	22.21	0.47	0.04	99.58
1971	5	17t Pal D	Pal D	49.11	0.76	4.7	9.18	0.29	13.16	22.14	0.46	0.02	99.82
1972	6	17t Pal D	Pal D	50.45	0.54	3.17	8.79	0.28	13.79	21.87	0.45	0	99.34
1973	7	17t Pal D	Pal D	50.48	0.58	3.27	8.87	0.3	13.79	21.9	0.46	0.02	99.67
1974	8	17t Pal D	Pal D	50.23	0.6	3.35	8.83	0.26	13.72	21.93	0.5	0	99.42
1975	9	17t Pal D	Pal D	49.8	0.7	3.88	9.17	0.25	13.48	21.99	0.49	0	99.76
1976	10	17t Pal D	Pal D	50.1	0.67	4.29	8.91	0.21	13.33	21.39	0.68	0	99.58
1977	1	17t Pal D	Pal D	50.33	0.58	3	9.92	0.67	12.36	22.47	0.56	0	99.89
1978	2	17t Pal D	Pal D	51.93	0.31	1.71	8.67	0.67	13.6	22.84	0.46	0.03	100.22
1979	3	17t Pal D	Pal D	51.18	0.5	2.45	9.36	0.66	12.95	22.64	0.56	0	100.3
1980	4	17t Pal D	Pal D	51.32	0.45	2.26	9.26	0.67	13.09	22.67	0.55	0	100.27
1981	5	17t Pal D	Pal D	51.04	0.47	2.45	9.85	0.74	12.66	22.54	0.55	0	100.3
1982	6	17t Pal D	Pal D	51.82	0.39	1.96	8.98	0.65	13.49	22.83	0.49	0	100.61
1983	7	17t Pal D	Pal D	51.36	0.44	2.11	9.54	0.74	12.89	22.57	0.53	0	100.18
1984	8	17t Pal D	Pal D	51.76	0.39	2.12	9.74	0.48	13.04	22.35	0.49	0	100.37
1985	9	17t Pal D	Pal D	51.41	0.53	2.54	9.03	0.47	13.66	22.23	0.42	0.02	100.31
1986	10	17t Pal D	Pal D	51.45	0.58	3.98	8.63	0.3	13.34	21.01	0.68	0	99.97
			average	50.5728	0.641626	3.5527	8.71568	0.252251	13.7394	22.1021	0.449411	0.0241088	100.05
			SD	0.64831	0.100621	0.524821	0.694716	0.0678398	0.490204	0.305493	0.0602715	0.0662461	0.458826

## Sheet: analyses for HC - no outlier
		profile position (1=core)	sample	Unit	crystal zone	Assigned Cluster	SiO2	TiO2	Al2O3	FeO	MnO	MgO	CaO	Na2O	Cr2O3	Total	Si	Ti	AlIV	AlVI	Fe	Mn	Mg	Ca	Na	Cr	XWo	XEn	XFs	Mg#	Di	Hd	En	Fs	Jd	CaTs	CaTi	CrCaTs	CaFeTs	DiHd	EnFs
		1	T-21	Pal A	core	1	50.66	0.66	3.6	8.76	0.29	13.73	21.93	0.52	0	100.15	1.89126	0.0185336	0.108737	0.0496602	0.273493	0.00917001	0.764128	0.8772	0.0376389	0	0.46	0.4	0.15	73.64	0.596256	0.220565	0.0805889	0.0298112	0.0376389	0.0120213	0.0483576	0	0.029824	0.816821	0.1104
		2	T-21	Pal A	core	1	50.07	0.62	3.89	8.85	0.3	13.69	22.1	0.48	0	100	1.87577	0.0174712	0.124227	0.0475284	0.277269	0.00951939	0.764566	0.887091	0.0348651	0	0.46	0.39	0.15	73.39	0.595336	0.223311	0.0811537	0.0304408	0.0348651	0.0126633	0.0557816	0	0.0383104	0.818646	0.111594
		3	T-21	Pal A	core	2	49.89	0.7	4.18	8.83	0.22	13.6	22.08	0.38	0.02	99.9	1.8695	0.0197306	0.1305	0.054106	0.276712	0.00698264	0.75973	0.886511	0.0276085	0.000592508	0.46	0.39	0.15	73.3	0.588108	0.219609	0.0832692	0.031094	0.0276085	0.0264975	0.0520011	0.000296254	0.0322705	0.807716	0.114363
		4	T-21	Pal A	core	2	49.84	0.68	4.35	8.73	0.2	13.55	22.33	0.35	0.02	100.05	1.8649	0.0191389	0.1351	0.056733	0.273179	0.00633859	0.755832	0.89524	0.0253918	0.000591643	0.46	0.39	0.14	73.45	0.592579	0.219144	0.079313	0.0293311	0.0253918	0.0313412	0.0518795	0.000295822	0.0327406	0.811723	0.108644
		6	T-21	Pal A	mantle	1	50.46	0.66	3.66	8.65	0.27	13.81	21.96	0.51	0.02	100	1.88658	0.018561	0.113416	0.047859	0.270459	0.00855023	0.769717	0.8797	0.0369697	0.000591169	0.46	0.4	0.14	74	0.599825	0.217426	0.0818082	0.029654	0.0369697	0.0108893	0.0512633	0.000295584	0.0327023	0.817251	0.111462
		7	T-21	Pal A	mantle	2	50.68	0.67	3.71	8.7	0.25	13.81	22	0.39	0	100.21	1.88926	0.0187871	0.110737	0.0522628	0.271226	0.00789371	0.767464	0.878722	0.0281882	0	0.46	0.4	0.14	73.89	0.594942	0.216375	0.0833669	0.0303198	0.0281882	0.0240745	0.0433312	0	0.0245441	0.811317	0.113687
		8	T-21	Pal A	rim	2	50.03	0.7	4.25	9.05	0.29	13.44	21.88	0.43	0	100.07	1.87219	0.0197036	0.127814	0.0596271	0.283219	0.00919182	0.749767	0.877282	0.0311985	0	0.46	0.39	0.15	72.58	0.574934	0.224226	0.08411	0.0328031	0.0311985	0.0284285	0.0496927	0	0.029989	0.79916	0.116913
		9	T-21	Pal A	rim	1	50.41	0.62	3.5	9.14	0.3	13.49	21.67	0.55	0	99.68	1.89393	0.0175214	0.106074	0.0489049	0.287176	0.00954669	0.755556	0.872325	0.0400642	0	0.45	0.39	0.15	72.46	0.585091	0.229777	0.0818055	0.0321268	0.0400642	0.00884071	0.0486164	0	0.0310951	0.814868	0.113932
		10	T-21	Pal A	rim	1	50.34	0.61	3.46	9.06	0.25	13.66	21.77	0.46	0	99.61	1.89203	0.0172454	0.107973	0.0452938	0.284773	0.00795865	0.765374	0.876689	0.0335212	0	0.45	0.4	0.15	72.88	0.590839	0.225977	0.0843887	0.032276	0.0335212	0.0117726	0.0481	0	0.0308546	0.816817	0.116665
		1	T-21	Pal A	core	2	50.23	0.68	3.38	9.25	0.31	13.5	21.9	0.43	0	99.68	1.88996	0.0192455	0.110039	0.0398483	0.291063	0.00987954	0.757237	0.882891	0.0313693	0	0.45	0.39	0.16	72.23	0.589394	0.234238	0.0803868	0.0319475	0.0313693	0.00847896	0.0507798	0	0.0315343	0.823632	0.112334
		2	T-21	Pal A	core	1	50.16	0.68	3.45	9.2	0.29	13.63	21.78	0.53	0	99.72	1.8863	0.0192349	0.113703	0.039204	0.289332	0.0092371	0.764112	0.877573	0.0386434	0	0.45	0.39	0.15	72.53	0.589932	0.23051	0.0837691	0.0327319	0.0386434	0.000560583	0.0565714	0	0.0373365	0.820441	0.116501
		4	T-21	Pal A	core	2	49.99	0.68	3.42	9.06	0.22	13.54	22.06	0.48	0	99.45	1.88524	0.0192896	0.114755	0.0372534	0.285739	0.00702736	0.761223	0.891381	0.0350972	0	0.46	0.39	0.15	72.71	0.601564	0.231361	0.0772918	0.0297264	0.0350972	0.00215612	0.0562995	0	0.0370099	0.832925	0.107018
		5	T-21	Pal A	mantle	2	49.77	0.69	3.69	9.17	0.22	13.36	21.7	0.52	0	99.12	1.88252	0.0196314	0.11748	0.0470164	0.290066	0.00704823	0.753333	0.879437	0.0381349	0	0.46	0.39	0.15	72.2	0.585382	0.230875	0.0814482	0.0321232	0.0381349	0.00888148	0.0542991	0	0.0346677	0.816257	0.113571
		6	T-21	Pal A	mantle	1	50.1	0.65	3.76	9.23	0.27	13.42	21.74	0.57	0.02	99.76	1.88289	0.0183751	0.117112	0.0494331	0.290098	0.0085948	0.751879	0.875426	0.0415345	0.00059425	0.45	0.39	0.16	72.16	0.581583	0.231041	0.0820723	0.0326042	0.0415345	0.00789861	0.0546066	0.000297125	0.0362315	0.812624	0.114676
		7	T-21	Pal A	mantle	2	49.82	0.64	3.85	8.75	0.24	13.39	22.29	0.46	0.05	99.49	1.87671	0.0181343	0.123294	0.0476324	0.275649	0.00765753	0.751937	0.899654	0.0335968	0.00148907	0.46	0.39	0.15	73.18	0.603039	0.227206	0.0716683	0.0270024	0.0335968	0.0140356	0.0546294	0.000744535	0.036495	0.830245	0.0986707
		8	T-21	Pal A	mantle	2	49.19	0.75	4.39	8.82	0.2	13.24	22.46	0.4	0	99.45	1.85617	0.0212878	0.143832	0.0514053	0.278333	0.00639228	0.744796	0.908079	0.0292649	0	0.47	0.38	0.15	72.8	0.596904	0.228189	0.0716336	0.0273846	0.0292649	0.0221404	0.0608456	0	0.0395578	0.825093	0.0990181
		1	T-21	Pal A	core	2	49.74	0.72	4.02	9.06	0.23	13.57	22.04	0.44	0	99.82	1.86861	0.0203458	0.131393	0.0465967	0.28464	0.00731855	0.759977	0.88715	0.0320488	0	0.46	0.39	0.15	72.75	0.588208	0.225971	0.0832407	0.0319784	0.0320488	0.0145478	0.0584227	0	0.0380769	0.814179	0.115219
		2	T-21	Pal A	core	2	50.06	0.75	3.9	9.23	0.24	13.48	21.89	0.44	0	99.99	1.87677	0.02115	0.123235	0.0490874	0.289386	0.00762106	0.753386	0.879302	0.031983	0	0.46	0.39	0.15	72.25	0.580344	0.228788	0.0837879	0.0330316	0.031983	0.0171044	0.0530651	0	0.0319151	0.809132	0.11682
		4	T-21	Pal A	core	2	49.61	0.76	3.99	9.12	0.27	13.38	21.89	0.47	0.03	99.52	1.87014	0.02155	0.129859	0.047411	0.287512	0.00862093	0.751917	0.884146	0.0343519	0.000894085	0.46	0.39	0.15	72.34	0.582737	0.229503	0.0814976	0.0320968	0.0343519	0.0130591	0.0583999	0.000447043	0.0368499	0.81224	0.113594
		5	T-21	Pal A	mantle	1	50.17	0.67	3.61	8.95	0.26	13.7	21.96	0.52	0.12	99.96	1.88098	0.0188949	0.119023	0.0404923	0.28062	0.00825653	0.765717	0.882155	0.0377998	0.00355691	0.46	0.4	0.15	73.18	0.595034	0.224484	0.082344	0.0310653	0.0377998	0.00269247	0.0581655	0.00177846	0.0392706	0.819518	0.113409
		6	T-21	Pal A	mantle	2	50.42	0.67	3.48	8.92	0.23	13.65	21.81	0.47	0	99.65	1.89279	0.0189193	0.10721	0.0467602	0.28004	0.00731329	0.763908	0.87726	0.0342093	0	0.45	0.4	0.15	73.17	0.593956	0.223424	0.0823187	0.0309652	0.0342093	0.0125508	0.0473295	0	0.0284102	0.81738	0.113284
		7	T-21	Pal A	mantle	2	49.89	0.67	3.74	9.08	0.25	13.48	21.94	0.45	0	99.5	1.87975	0.0189885	0.120248	0.0458315	0.286107	0.00797833	0.757156	0.885721	0.0328736	0	0.46	0.39	0.15	72.58	0.589969	0.229149	0.0807204	0.0313524	0.0328736	0.012958	0.0536449	0	0.0346564	0.819118	0.112073
		9	T-21	Pal A	rim	1	50.06	0.68	3.75	9.35	0.25	13.39	21.9	0.53	0	99.91	1.88026	0.0192117	0.119735	0.0462682	0.293695	0.00795341	0.749751	0.881344	0.0385968	0	0.46	0.39	0.16	71.85	0.583059	0.234582	0.0805107	0.0323919	0.0385968	0.00767136	0.0560318	0	0.0368201	0.817641	0.112903
		10	T-21	Pal A	rim	2	50.11	0.7	3.76	9.24	0.27	13.6	21.92	0.5	0.02	100.12	1.87742	0.0197272	0.12258	0.0434485	0.289511	0.00856813	0.759599	0.879935	0.0363207	0.000592406	0.45	0.39	0.15	72.4	0.585159	0.229626	0.0841432	0.0330192	0.0363207	0.00712779	0.057726	0.000296203	0.0379988	0.814785	0.117162
		1	T-21	Pal A	core	1	50.62	0.63	3.52	9.14	0.28	13.6	21.87	0.47	0.02	100.15	1.8926	0.0177176	0.107403	0.0477059	0.285784	0.00886705	0.758025	0.876109	0.0340707	0.000591179	0.45	0.39	0.15	72.62	0.587088	0.228206	0.0822761	0.0319815	0.0340707	0.0136352	0.0468837	0.000295589	0.0291661	0.815294	0.114258
		2	T-21	Pal A	core	2	50.58	0.55	3.76	8.53	0.28	14.1	22.3	0.36	0.05	100.51	1.88115	0.0153864	0.118848	0.0459638	0.265308	0.0088204	0.781758	0.888634	0.0259594	0.00147017	0.46	0.4	0.14	74.66	0.605982	0.212491	0.0846233	0.0296736	0.0259594	0.0200044	0.049422	0.000735085	0.0340356	0.818472	0.114297
		3	T-21	Pal A	core	2	51.29	0.51	3.36	7.6	0.19	14.66	22.48	0.29	0.09	100.47	1.89808	0.0141965	0.101925	0.044622	0.235207	0.00595552	0.808767	0.891354	0.0208078	0.00263315	0.46	0.42	0.12	77.47	0.637172	0.189996	0.0835035	0.0248995	0.0208078	0.0238142	0.0390554	0.00131658	0.0248589	0.827168	0.108403
		4	T-21	Pal A	mantle	2	50.95	0.56	3.46	8.13	0.21	14.3	22.54	0.36	0.07	100.58	1.89011	0.0156265	0.10989	0.0413881	0.252226	0.00659853	0.790838	0.895921	0.0258936	0.00205302	0.46	0.41	0.13	75.82	0.626999	0.205203	0.0794336	0.0259969	0.0258936	0.0154945	0.0471978	0.00102651	0.0315713	0.832203	0.10543
		8	T-21	Pal A	rim	2	50.46	0.68	3.79	9.25	0.3	13.52	21.98	0.4	0	100.38	1.8837	0.0190942	0.116302	0.0504462	0.288776	0.00948572	0.752401	0.879154	0.0289515	0	0.46	0.39	0.15	72.26	0.58024	0.230015	0.0826838	0.032777	0.0289515	0.0214947	0.0474034	0	0.0283092	0.810256	0.115461
		9	T-21	Pal A	rim	2	50.46	0.75	4.02	9.33	0.31	13.36	21.71	0.46	0	100.4	1.88232	0.0210444	0.117679	0.0590584	0.291061	0.00979475	0.742953	0.867719	0.0332699	0	0.45	0.39	0.16	71.85	0.56656	0.229426	0.0847109	0.0343033	0.0332699	0.0257885	0.0459454	0	0.024901	0.795986	0.119014
		1	T-21	Pal A	core	1	51.26	0.59	3.01	8.96	0.33	13.96	22.05	0.55	0	100.71	1.90474	0.0164906	0.095265	0.0365544	0.278433	0.0103862	0.773303	0.877885	0.0396247	0	0.45	0.4	0.15	73.53	0.604485	0.225767	0.0806281	0.0301135	0.0365544	0	0.0476325	0	0.032677	0.830253	0.110742
		3	T-21	Pal A	core	1	51.2	0.6	3.04	9.04	0.31	13.82	21.92	0.49	0	100.42	1.90733	0.0168126	0.0926737	0.0407969	0.28163	0.00978142	0.767488	0.874921	0.0353914	0	0.45	0.4	0.15	73.16	0.598597	0.227284	0.0809009	0.0307177	0.0353914	0.00540542	0.0436341	0	0.0268215	0.825881	0.111619
		4	T-21	Pal A	core	1	51.12	0.6	3.02	9.01	0.25	13.78	22.04	0.5	0	100.32	1.90663	0.0168328	0.0933736	0.0393776	0.281032	0.00789769	0.766183	0.880764	0.036157	0	0.45	0.4	0.15	73.16	0.604506	0.227961	0.077971	0.0294031	0.036157	0.00322066	0.0450765	0	0.0282437	0.832467	0.107374
		5	T-21	Pal A	core	1	51.06	0.59	3.1	9.15	0.29	13.93	22.04	0.53	0	100.69	1.89955	0.0165101	0.100453	0.0354682	0.284673	0.00913802	0.772554	0.878525	0.0382289	0	0.45	0.4	0.15	73.07	0.600081	0.228217	0.0829266	0.0315379	0.0354682	0	0.0502266	0	0.0350968	0.828298	0.114465
		6	T-21	Pal A	mantle	1	50.75	0.61	3.16	8.92	0.22	13.74	21.93	0.44	0.02	99.79	1.90217	0.0171978	0.0978316	0.0417593	0.279598	0.00698427	0.767729	0.880693	0.0319752	0.000592646	0.46	0.4	0.15	73.3	0.601906	0.224683	0.0803686	0.0300004	0.0319752	0.00978409	0.0440237	0.000296323	0.026826	0.826589	0.110369
		7	T-21	Pal A	mantle	1	50.82	0.62	3.1	8.94	0.28	13.81	21.91	0.45	0	99.93	1.90259	0.0174595	0.0974116	0.0393703	0.279901	0.00887878	0.770748	0.878872	0.032664	0	0.45	0.4	0.15	73.36	0.601461	0.225352	0.081414	0.0305037	0.032664	0.00670627	0.0453527	0	0.0278932	0.826813	0.111918
		8	T-21	Pal A	mantle	1	50.72	0.64	3.15	9.19	0.27	13.68	21.96	0.45	0	100.06	1.8991	0.0180251	0.100905	0.0381016	0.287766	0.00856281	0.763593	0.880994	0.0326683	0	0.45	0.39	0.15	72.63	0.596385	0.23144	0.0805197	0.0312474	0.0326683	0.00543322	0.0477358	0	0.0297108	0.827825	0.111767
		9	T-21	Pal A	mantle	2	50.57	0.62	3.16	9.06	0.2	13.98	21.98	0.42	0.02	100.01	1.89368	0.0174637	0.106319	0.0331437	0.283725	0.0063435	0.780422	0.881891	0.0304937	0.000592102	0.45	0.4	0.15	73.34	0.60299	0.22412	0.0864039	0.0321148	0.0304937	0.00265	0.0518345	0.000296051	0.0343708	0.82711	0.118519
		10	T-21	Pal A	rim	1	50.6	0.63	3.3	9.06	0.29	13.81	21.97	0.48	0	100.14	1.89281	0.0177266	0.107193	0.0382949	0.283426	0.00918838	0.770119	0.88056	0.0348132	0	0.45	0.4	0.15	73.1	0.598005	0.227218	0.082728	0.0314333	0.0348132	0.00348173	0.0518556	0	0.034129	0.825223	0.114161
		12	T-21	Pal A	rim	2	50.14	0.77	3.78	9.31	0.25	13.48	22.14	0.43	0	100.3	1.87611	0.0216718	0.123887	0.0428085	0.291327	0.00792319	0.751923	0.887617	0.0311954	0	0.46	0.39	0.15	72.08	0.586465	0.233401	0.0798948	0.0317965	0.0311954	0.0116132	0.0561368	0	0.034465	0.819867	0.111691
		13	T-21	Pal A	rim	2	49.95	0.71	3.57	9.16	0.25	13.29	22.16	0.42	0	99.51	1.88355	0.0201386	0.116449	0.0422112	0.288864	0.00798486	0.747094	0.895334	0.0307071	0	0.46	0.39	0.15	72.12	0.594958	0.236399	0.0732111	0.0290895	0.0307071	0.0115041	0.0524723	0	0.0323337	0.831357	0.102301
		1	T-21	Pal A	core	1	50.88	0.66	3.47	8.85	0.26	13.83	21.86	0.45	0.02	100.28	1.89606	0.0185002	0.103944	0.0484577	0.275806	0.00820659	0.768307	0.872825	0.0325135	0.000589232	0.45	0.4	0.15	73.58	0.593276	0.21931	0.0845196	0.0312435	0.0325135	0.0159442	0.044	0.000294616	0.0254998	0.812586	0.115763
		3	T-21	Pal A	core	1	50.98	0.6	3.51	8.96	0.28	14.06	21.74	0.49	0	100.62	1.89368	0.0167644	0.106319	0.0473448	0.278337	0.00880948	0.778576	0.865246	0.0352899	0	0.45	0.4	0.15	73.67	0.588876	0.217183	0.091632	0.0337948	0.0352899	0.0120549	0.047132	0	0.0303676	0.806059	0.125427
		4	T-21	Pal A	core	2	50.84	0.62	3.55	8.95	0.21	14	21.66	0.47	0	100.3	1.89366	0.0173707	0.106344	0.0494962	0.278788	0.00662521	0.777378	0.864424	0.0339422	0	0.45	0.4	0.15	73.6	0.587701	0.215774	0.0924152	0.0339301	0.0339422	0.0155539	0.0453953	0	0.0280246	0.803475	0.126345
		5	T-21	Pal A	core	1	50.88	0.6	3.2	8.38	0.28	14.14	21.82	0.45	0.03	99.78	1.90211	0.0168721	0.0978889	0.0431035	0.261992	0.00886609	0.788037	0.874011	0.0326173	0.000886671	0.45	0.41	0.14	75.05	0.609788	0.209592	0.0858256	0.0294994	0.0326173	0.0104862	0.0437014	0.000443336	0.0268292	0.81938	0.115325
		7	T-21	Pal A	core	1	50.64	0.66	3.48	8.41	0.27	13.89	22.03	0.49	0.03	99.9	1.89299	0.0185578	0.107014	0.0463027	0.262909	0.00854875	0.774042	0.882351	0.0355138	0.0008866	0.46	0.4	0.14	74.65	0.609317	0.213689	0.0791977	0.0277748	0.0355138	0.0107889	0.0481126	0.0004433	0.0295548	0.823006	0.106972
		8	T-21	Pal A	core	1	50.75	0.62	3.38	8.32	0.25	14.08	21.89	0.46	0.03	99.78	1.89716	0.0174337	0.102843	0.0460728	0.260104	0.00791576	0.784654	0.876771	0.0333405	0.000886627	0.45	0.41	0.14	75.1	0.610133	0.208407	0.0843106	0.0287985	0.0333405	0.0127323	0.0450553	0.000443314	0.0276217	0.81854	0.113109
		9	T-21	Pal A	core	2	50.84	0.64	3.7	8.57	0.23	13.99	21.82	0.49	0	100.28	1.89166	0.0179121	0.108345	0.0539092	0.266669	0.00724852	0.776002	0.86989	0.0353492	0	0.45	0.4	0.14	74.42	0.596043	0.210395	0.0873008	0.030816	0.0353492	0.01856	0.0448923	0	0.0269803	0.806438	0.118117
		10	T-21	Pal A	core	2	50.64	0.62	3.81	8.47	0.24	14.03	21.75	0.45	0.04	100.05	1.88793	0.0173866	0.112069	0.0553381	0.264078	0.0075786	0.779756	0.86881	0.0325276	0.00117898	0.45	0.41	0.14	74.7	0.593881	0.2069	0.0901273	0.0313991	0.0325276	0.0228105	0.0446293	0.000589488	0.0272428	0.800781	0.121526
		13	T-21	Pal A	mantle	2	50.57	0.61	3.93	8.5	0.26	14.02	21.78	0.46	0	100.13	1.8844	0.0170978	0.115599	0.0569962	0.264884	0.00820614	0.77882	0.869583	0.0332342	0	0.45	0.41	0.14	74.62	0.592237	0.207666	0.0902533	0.0316469	0.0332342	0.023762	0.0459187	0	0.028821	0.799903	0.1219
		14	T-21	Pal A	mantle	2	50.57	0.66	3.88	8.33	0.25	13.99	21.78	0.45	0.04	99.95	1.8864	0.0185189	0.113598	0.0569822	0.259862	0.00789889	0.777978	0.870507	0.0325462	0.00117965	0.45	0.41	0.14	74.96	0.59583	0.20507	0.0881359	0.0303342	0.0325462	0.0244359	0.0445813	0.000589826	0.0260624	0.8009	0.11847
		15	T-21	Pal A	mantle	2	50.46	0.66	3.77	8.25	0.26	13.95	21.7	0.39	0.04	99.48	1.89025	0.0185971	0.109753	0.0566919	0.258453	0.00824954	0.77903	0.870972	0.0283259	0.00118463	0.45	0.41	0.14	75.09	0.596953	0.204368	0.0879659	0.0301153	0.0283259	0.028366	0.0406933	0.000592317	0.0220962	0.80132	0.118081
		16	T-21	Pal A	mantle	1	50.75	0.62	3.55	8.04	0.25	14.2	21.82	0.43	0.02	99.68	1.89563	0.0174196	0.10437	0.0519094	0.251148	0.00790938	0.790705	0.873264	0.031141	0.000590609	0.45	0.41	0.13	75.89	0.610411	0.199988	0.0871681	0.0285587	0.031141	0.0207683	0.041801	0.000295304	0.0243814	0.810399	0.115727
		18	T-21	Pal A	mantle	2	50.56	0.62	3.87	8.32	0.17	14.17	21.95	0.44	0.05	100.15	1.88277	0.0173664	0.117233	0.0526133	0.259101	0.00536196	0.786625	0.875784	0.031768	0.00147201	0.45	0.41	0.14	75.22	0.60321	0.202799	0.0897011	0.0301575	0.031768	0.0208453	0.0481941	0.000736007	0.0308276	0.806009	0.119859
		19	T-21	Pal A	mantle	2	50.66	0.65	3.89	8.34	0.23	13.96	21.92	0.44	0.05	100.14	1.88646	0.0182064	0.113543	0.0571787	0.259719	0.00725429	0.774954	0.874572	0.0317674	0.00147199	0.46	0.4	0.14	74.9	0.598258	0.206101	0.0856503	0.0295067	0.0317674	0.0254113	0.0440657	0.000735994	0.0258593	0.804359	0.115157
		20	T-21	Pal A	mantle	2	50.35	0.66	3.97	8.36	0.21	13.83	21.9	0.53	0.05	99.86	1.88182	0.0185547	0.118176	0.056699	0.261301	0.00664789	0.770567	0.876994	0.0384063	0.00147741	0.46	0.4	0.14	74.68	0.599543	0.208479	0.0830458	0.0288775	0.0384063	0.0182927	0.0499415	0.000738707	0.0313868	0.808022	0.111923
		21	T-21	Pal A	rim	2	50.66	0.69	3.78	8.48	0.22	14.02	21.9	0.49	0.03	100.27	1.88567	0.0193188	0.114328	0.0514969	0.263969	0.006936	0.77796	0.87341	0.0353626	0.000882825	0.45	0.4	0.14	74.67	0.599112	0.208626	0.0868519	0.030244	0.0353626	0.0161343	0.0490968	0.000441413	0.0297781	0.807738	0.117096
		22	T-21	Pal A	rim	1	50.87	0.59	3.48	8.38	0.26	13.87	21.99	0.44	0	99.88	1.89964	0.0165726	0.100362	0.0527976	0.261703	0.0082237	0.772136	0.879848	0.0318573	0	0.46	0.4	0.14	74.69	0.606999	0.212197	0.0795221	0.0277997	0.0318573	0.0209403	0.039711	0	0.0231384	0.819196	0.107322
		23	T-21	Pal A	rim	2	50.43	0.67	3.85	8.47	0.24	13.69	21.97	0.5	0	99.82	1.88648	0.0188524	0.11352	0.0562191	0.264974	0.00760431	0.763441	0.880575	0.0362644	0	0.46	0.4	0.14	74.23	0.599716	0.214122	0.0790605	0.0282277	0.0362644	0.0199547	0.0467824	0	0.02793	0.813838	0.107288
		24	T-21	Pal A	rim	2	50.51	0.68	3.99	8.77	0.22	13.57	21.94	0.54	0	100.22	1.88379	0.0190762	0.116214	0.0591674	0.273533	0.00694963	0.754471	0.876726	0.0390477	0	0.46	0.39	0.15	73.39	0.589432	0.219127	0.0799866	0.0297359	0.0390477	0.0201197	0.0480472	0	0.028971	0.808559	0.109722
		25	T-21	Pal A	rim	2	50.33	0.71	3.99	8.67	0.16	13.47	21.92	0.44	0.02	99.71	1.88519	0.020004	0.114806	0.0613343	0.271584	0.00507615	0.752151	0.879717	0.0319543	0.000592259	0.46	0.39	0.14	73.47	0.590227	0.2171	0.0791066	0.0290974	0.0319543	0.02938	0.042713	0.000296129	0.022709	0.807327	0.108204
		26	T-21	Pal A	rim	1	50.59	0.69	3.59	8.63	0.26	13.68	22.06	0.5	0	100	1.89102	0.0194004	0.108981	0.0491737	0.269773	0.0082317	0.7623	0.883507	0.0362367	0	0.46	0.4	0.14	73.86	0.602735	0.219812	0.0767664	0.0279961	0.0362367	0.0129371	0.048022	0	0.0286217	0.822548	0.104762
		27	T-21	Pal A	rim	1	50.84	0.68	3.36	8.63	0.27	13.73	22.01	0.48	0	100	1.89932	0.0191087	0.100682	0.0472587	0.269624	0.0085436	0.764665	0.881019	0.0347681	0	0.46	0.4	0.14	73.93	0.604521	0.219911	0.0769395	0.0279888	0.0347681	0.0124906	0.0440958	0	0.0249871	0.824433	0.104928
		28	T-21	Pal A	rim	2	50.5	0.71	3.8	8.77	0.27	13.49	21.87	0.5	0.02	99.93	1.88902	0.0199772	0.110978	0.0565499	0.274348	0.0085545	0.752257	0.876532	0.0362629	0.000591464	0.46	0.39	0.15	73.28	0.589071	0.221533	0.0784847	0.0295158	0.0362629	0.020287	0.0453453	0.000295732	0.0253681	0.810604	0.108
		29	T-21	Pal A	rim	1	50.83	0.68	3.76	8.68	0.26	13.45	21.73	0.54	0	99.93	1.89822	0.0191014	0.10178	0.0637103	0.271083	0.00822404	0.748785	0.86948	0.0390992	0	0.46	0.39	0.15	73.42	0.587237	0.219047	0.0777793	0.0290127	0.0390992	0.0246111	0.0385842	0	0.0194828	0.806284	0.106792
		1	T-18	Pal A	core	1	50.6	0.66	3.63	9.04	0.27	13.49	22.02	0.5	0.02	100.23	1.89028	0.0185459	0.109721	0.0501022	0.282423	0.00854327	0.75127	0.881386	0.0362153	0.000590688	0.46	0.39	0.15	72.68	0.590562	0.228724	0.0772747	0.0299284	0.0362153	0.0138868	0.0479169	0.000295344	0.029371	0.819286	0.107203
		2	T-18	Pal A	core	3	51.86	0.53	2.9	8.84	0.3	14.12	22.09	0.4	0	101.04	1.91605	0.0147292	0.0839518	0.0423265	0.273138	0.00938816	0.777709	0.874466	0.0286537	0	0.45	0.4	0.15	74.01	0.605637	0.220016	0.0825926	0.0300042	0.0286537	0.0136728	0.0351395	0	0.0204103	0.825653	0.112597
		5	T-18	Pal A	mantle	1	51.28	0.5	2.93	8.76	0.26	13.94	21.92	0.38	0.03	100	1.91451	0.0140414	0.0854906	0.0434335	0.273508	0.00822182	0.775855	0.876846	0.0275068	0.000885489	0.45	0.4	0.15	73.94	0.605738	0.219956	0.0820429	0.0297915	0.0275068	0.0159267	0.0347819	0.000442745	0.0207406	0.825694	0.111834
		6	T-18	Pal A	mantle	3	51.53	0.51	2.87	9.06	0.29	13.97	21.75	0.44	0	100.42	1.91704	0.0142715	0.0829614	0.0428759	0.281874	0.00913806	0.774775	0.866968	0.0317373	0	0.45	0.4	0.15	73.32	0.59604	0.223878	0.0860459	0.0323196	0.0317373	0.0111386	0.0359114	0	0.0216399	0.819918	0.118365
		7	T-18	Pal A	mantle	1	51.11	0.55	2.97	9.12	0.22	13.7	21.84	0.44	0.02	99.97	1.91202	0.0154767	0.0879818	0.0429664	0.285323	0.00697098	0.764039	0.875411	0.0319143	0.000591519	0.45	0.4	0.15	72.81	0.59715	0.228448	0.0809233	0.0309584	0.0319143	0.0110521	0.0384649	0.000295759	0.0229882	0.825598	0.111882
		8	T-18	Pal A	rim	1	50.88	0.56	3.24	8.99	0.28	13.68	21.89	0.46	0	99.98	1.90349	0.0157587	0.0965136	0.0463444	0.281267	0.0088725	0.762952	0.877448	0.0333663	0	0.45	0.4	0.15	73.06	0.596038	0.226664	0.080243	0.0305152	0.0333663	0.0129781	0.0417678	0	0.0260091	0.822702	0.110758
		10	T-18	Pal A	rim	2	50.52	0.69	3.55	9.28	0.25	13.64	21.87	0.45	0	100.25	1.88825	0.0193988	0.111747	0.0446329	0.290069	0.00791447	0.760011	0.875828	0.0326104	0	0.45	0.39	0.15	72.38	0.584696	0.229246	0.0848144	0.0332538	0.0326104	0.0120225	0.0498624	0	0.0304636	0.813943	0.118068
		1	T-18	Pal A	core	4	52.39	0.38	2.01	8.02	0.25	14.94	22.21	0.38	0.04	100.62	1.93668	0.0105663	0.0633193	0.0242521	0.247936	0.00782771	0.82332	0.879693	0.0272358	0.00116902	0.45	0.42	0.13	76.86	0.646587	0.200862	0.0853803	0.0265233	0.0242521	0	0.0316597	0.00058451	0.0225852	0.847449	0.111904
		3	T-18	Pal A	core	4	52.07	0.41	2.32	8.04	0.24	14.78	22.19	0.37	0.04	100.46	1.92851	0.0114222	0.0714864	0.0297834	0.249027	0.0075289	0.816052	0.880573	0.0265695	0.00117124	0.45	0.42	0.13	76.62	0.641088	0.20155	0.0846183	0.0266029	0.0265695	0.00321383	0.0341363	0.000585622	0.0227141	0.842638	0.111221
		5	T-18	Pal A	core	4	52.04	0.43	2.34	7.96	0.22	14.62	22.37	0.38	0.05	100.41	1.92862	0.0119869	0.0713772	0.0308303	0.246706	0.00690586	0.807729	0.888278	0.0273049	0.00146498	0.46	0.41	0.13	76.6	0.646961	0.203133	0.0777563	0.024414	0.0273049	0.00352537	0.0339259	0.000732491	0.021939	0.850095	0.10217
		7	T-18	Pal A	core	4	51.69	0.44	2.68	8.33	0.25	14.33	22.22	0.4	0.04	100.38	1.91962	0.0122911	0.0803815	0.036919	0.258708	0.00786382	0.793347	0.884149	0.0288015	0.00117441	0.45	0.41	0.14	75.41	0.628224	0.211089	0.0796185	0.0267525	0.0288015	0.0081175	0.036132	0.000587207	0.0238409	0.839313	0.106371
		8	T-18	Pal A	mantle	2	51.22	0.62	3.22	8.73	0.19	14.02	22.05	0.5	0	100.55	1.90247	0.017322	0.097534	0.0434241	0.271174	0.00597745	0.776308	0.877524	0.0360076	0	0.45	0.4	0.14	74.11	0.607989	0.217059	0.0819567	0.0292595	0.0360076	0.0074165	0.0450587	0	0.0277367	0.825049	0.111216
		9	T-18	Pal A	mantle	2	50.91	0.68	3.3	8.9	0.29	13.95	21.99	0.45	0	100.47	1.89539	0.019043	0.104607	0.0401929	0.277104	0.00914491	0.774246	0.877192	0.032483	0	0.45	0.4	0.15	73.64	0.59942	0.221613	0.0840746	0.0310834	0.032483	0.0077099	0.0484484	0	0.0294054	0.821034	0.115158
		11	T-18	Pal A	mantle	2	50.22	0.74	3.77	9.12	0.25	13.6	21.95	0.49	0	100.14	1.87944	0.0208311	0.120563	0.045721	0.285432	0.00792458	0.75875	0.880154	0.0355545	0	0.46	0.39	0.15	72.66	0.587604	0.227186	0.0827155	0.0319804	0.0355545	0.0101665	0.055198	0	0.0343669	0.81479	0.114696
		12	T-18	Pal A	mantle	2	50.54	0.68	3.58	9.09	0.22	13.72	22	0.43	0.03	100.29	1.88702	0.0190976	0.11298	0.0445569	0.283832	0.00695743	0.763667	0.88011	0.0311284	0.000885554	0.45	0.39	0.15	72.9	0.591306	0.225158	0.0836611	0.0318565	0.0311284	0.0134285	0.0497756	0.000442777	0.030678	0.816464	0.115518
		14	T-18	Pal A	mantle	1	50.55	0.68	3.7	9.06	0.26	13.59	22.11	0.51	0	100.46	1.88497	0.0190731	0.115034	0.0475736	0.282531	0.00821185	0.755458	0.883373	0.0368723	0	0.46	0.39	0.15	72.78	0.592484	0.228021	0.0785221	0.0302198	0.0368723	0.0107013	0.0521664	0	0.0330933	0.820506	0.108742
		15	T-18	Pal A	rim	2	50.57	0.66	3.57	9.02	0.22	13.84	22.22	0.42	0.03	100.55	1.88394	0.0184947	0.116064	0.040683	0.281019	0.00694194	0.768631	0.886932	0.0303368	0.000883582	0.46	0.4	0.15	73.23	0.598909	0.224376	0.0823359	0.0308464	0.0303368	0.0103462	0.0528588	0.000441791	0.0343641	0.823286	0.113182
		16	T-18	Pal A	rim	2	50.4	0.71	4.01	8.78	0.25	13.72	22.27	0.5	0	100.64	1.87464	0.0198644	0.125358	0.0504294	0.27311	0.00787613	0.760765	0.887526	0.0360583	0	0.46	0.39	0.15	73.58	0.597117	0.220544	0.0789478	0.0291592	0.0360583	0.0143712	0.0554937	0	0.0356292	0.817661	0.108107
		17	T-18	Pal A	rim	2	50.01	0.65	4.3	8.56	0.26	13.64	22.47	0.41	0.02	100.32	1.86594	0.0182424	0.134062	0.0550263	0.267098	0.00821672	0.758688	0.89829	0.02966	0.00058996	0.46	0.39	0.14	73.96	0.600404	0.217876	0.0761273	0.0276252	0.02966	0.0253662	0.0543481	0.00029498	0.0361057	0.81828	0.103753
		18	T-18	Pal A	rim	1	51.11	0.59	3.15	8.98	0.27	13.92	22.11	0.45	0	100.58	1.90127	0.0165089	0.0987325	0.0393711	0.279364	0.00850719	0.771943	0.88125	0.0324561	0	0.45	0.4	0.15	73.43	0.603406	0.22502	0.0811702	0.0302697	0.0324561	0.00691491	0.0459088	0	0.0293999	0.828427	0.11144
		19	T-18	Pal A	rim	2	50.8	0.54	3.21	8.15	0.19	14.42	22.2	0.48	0	99.99	1.89538	0.015155	0.104622	0.0365321	0.2543	0.00600442	0.802058	0.887479	0.0347233	0	0.46	0.41	0.13	75.93	0.629849	0.204414	0.0838379	0.0272092	0.0347233	0.00180881	0.0514067	0	0.0362517	0.834264	0.111047
		1	T-18	Pal A	core	1	50.77	0.65	3.45	8.78	0.25	13.76	22.06	0.47	0	100.19	1.89468	0.0182462	0.105316	0.0464264	0.274019	0.00790232	0.76552	0.882081	0.0340075	0	0.46	0.4	0.15	73.64	0.601644	0.22157	0.0790505	0.0291122	0.0340075	0.0124189	0.0464484	0	0.0282022	0.823214	0.108163
		2	T-18	Pal A	core	2	50.87	0.67	3.3	8.61	0.23	14	22.16	0.46	0	100.3	1.89534	0.0187771	0.104661	0.0402483	0.268278	0.00725835	0.77761	0.884643	0.03323	0	0.46	0.4	0.14	74.35	0.611963	0.216841	0.080144	0.028398	0.03323	0.00701829	0.0488213	0	0.0300442	0.828803	0.108542
		3	T-18	Pal A	core	2	50.44	0.61	3.44	8.51	0.21	14.12	22.2	0.45	0.02	100	1.88596	0.0171561	0.114035	0.0375559	0.266099	0.00665063	0.787049	0.889374	0.0326226	0.000591209	0.46	0.4	0.14	74.73	0.61609	0.213505	0.08301	0.028767	0.0326226	0.00493337	0.0545509	0.000295605	0.0373949	0.829594	0.111777
		4	T-18	Pal A	core	2	49.62	0.75	4.44	8.98	0.21	13.31	22.37	0.44	0.02	100.14	1.85882	0.0211335	0.141179	0.0548499	0.281328	0.00666324	0.743306	0.897883	0.0319581	0.000592329	0.47	0.39	0.15	72.54	0.587807	0.227744	0.0753478	0.0291933	0.0319581	0.0228919	0.0591437	0.000296165	0.0380102	0.815552	0.104541
		5	T-18	Pal A	core	2	50.49	0.67	3.66	8.89	0.27	13.46	22.17	0.47	0	100.08	1.88869	0.0188521	0.111312	0.0500474	0.278108	0.00855468	0.7506	0.888574	0.0340879	0	0.46	0.39	0.15	72.97	0.596955	0.227984	0.0737271	0.0281572	0.0340879	0.0159595	0.047676	0	0.0288239	0.824939	0.101884
		6	T-18	Pal A	core	2	49.82	0.73	4.27	9.36	0.23	12.87	22.1	0.42	0	99.8	1.87315	0.0206453	0.126854	0.0623593	0.294306	0.00732455	0.721365	0.890294	0.0306171	0	0.47	0.38	0.16	71.02	0.571873	0.239122	0.0721635	0.0301744	0.0306171	0.0317422	0.0475561	0	0.0269109	0.810995	0.102338
		7	T-18	Pal A	mantle	2	49.91	0.76	3.99	9.22	0.29	13.22	22.03	0.45	0	99.87	1.87489	0.0214749	0.125112	0.0515395	0.289651	0.00922722	0.740334	0.886697	0.0327754	0	0.46	0.38	0.16	71.88	0.580434	0.234325	0.0766633	0.0309495	0.0327754	0.0187642	0.053174	0	0.0316991	0.814759	0.107613
		8	T-18	Pal A	mantle	2	49.53	0.74	4.47	9.16	0.25	12.93	22.06	0.45	0.04	99.63	1.86503	0.0209594	0.134969	0.0634033	0.288449	0.00797339	0.725813	0.890013	0.0328532	0.00119078	0.47	0.38	0.15	71.56	0.572747	0.23391	0.0737022	0.0301	0.0328532	0.0305502	0.0522096	0.000595388	0.0312502	0.806658	0.103802
		9	T-18	Pal A	mantle	2	50.43	0.68	3.88	9	0.21	13.23	22.03	0.46	0.03	99.95	1.88811	0.0191504	0.111886	0.0593233	0.281798	0.00665953	0.738427	0.883745	0.0333921	0.000888	0.46	0.39	0.15	72.38	0.585625	0.228767	0.0740067	0.0289098	0.0333921	0.0259312	0.0429775	0.000444	0.0238271	0.814392	0.102916
		10	T-18	Pal A	mantle	2	50.07	0.67	4.22	9	0.28	13.03	22.18	0.38	0.02	99.85	1.87817	0.0189043	0.121831	0.0647326	0.282329	0.00889611	0.728635	0.891439	0.0276368	0.000593116	0.47	0.38	0.15	72.07	0.579901	0.231778	0.0711891	0.0284533	0.0276368	0.0370958	0.0423675	0.000296558	0.0234631	0.811679	0.0996423
		11	T-18	Pal A	mantle	2	50.35	0.67	3.8	9.1	0.2	13.27	22.19	0.48	0	100.06	1.88543	0.0188719	0.11457	0.0531368	0.284976	0.00634346	0.740782	0.89031	0.0348497	0	0.46	0.39	0.15	72.22	0.591334	0.232548	0.0724475	0.0284907	0.0348497	0.018287	0.0481416	0	0.0292698	0.823881	0.100938
		12	T-18	Pal A	rim	2	50.24	0.67	4.14	8.73	0.22	13.37	22.28	0.48	0	100.13	1.8774	0.0188326	0.122604	0.0597283	0.27282	0.00696328	0.744811	0.892061	0.0347772	0	0.47	0.39	0.15	73.19	0.594837	0.223447	0.0724562	0.0272177	0.0347772	0.0249511	0.0488265	0	0.0299938	0.818284	0.0996739
		13	T-18	Pal A	rim	2	51.13	0.48	3.05	7.33	0.2	14.33	22.81	0.33	0.05	99.71	1.90718	0.0134675	0.0928184	0.0412644	0.228653	0.00631875	0.79684	0.911622	0.0238659	0.00147448	0.47	0.41	0.12	77.7	0.660893	0.194883	0.0655337	0.0193245	0.0238659	0.0173985	0.0377099	0.00073724	0.0242424	0.855776	0.0848582
		15	T-18	Pal A	rim	1	50.98	0.57	3.31	8.9	0.24	13.42	22.06	0.46	0	99.94	1.90694	0.0160377	0.0930602	0.0528622	0.278409	0.00760385	0.748339	0.884129	0.0333612	0	0.46	0.39	0.15	72.88	0.598937	0.228912	0.0719503	0.0274992	0.0333612	0.019501	0.0367796	0	0.0207419	0.827849	0.0994495
		1	T-18	Pal A	core	4	51.28	0.54	3.42	5.8	0.09	15.34	22.73	0.27	0.23	99.7	1.89806	0.0150344	0.101937	0.0472552	0.179534	0.00282157	0.846441	0.901437	0.0193764	0.00673043	0.47	0.44	0.09	82.5	0.685484	0.147679	0.0793175	0.017088	0.0193764	0.0278788	0.037029	0.00336522	0.0219946	0.833164	0.0964055
		2	T-18	Pal A	core	4	51.94	0.52	3.07	5.22	0.12	15.61	22.98	0.29	0.3	100.05	1.91089	0.0143902	0.0891108	0.0440048	0.160605	0.00373938	0.85614	0.905851	0.0206861	0.00872584	0.47	0.44	0.09	84.2	0.709146	0.136128	0.0719288	0.0138075	0.0206861	0.0233187	0.0328961	0.00436292	0.0185059	0.845273	0.0857363
		3	T-18	Pal A	core	4	52.16	0.4	2.71	5.15	0.08	15.73	23.04	0.24	0.26	99.77	1.92278	0.0110913	0.0772193	0.0405191	0.158765	0.00249786	0.864429	0.910013	0.0171534	0.00757736	0.47	0.45	0.08	84.48	0.721359	0.134573	0.0704823	0.0131488	0.0171534	0.0233657	0.0269268	0.00378868	0.0158355	0.855932	0.0836311
		4	T-18	Pal A	mantle	4	52.59	0.33	2.33	4.56	0.05	16.05	23.35	0.22	0.3	99.78	1.93386	0.0091278	0.0661365	0.0348435	0.140231	0.00155732	0.879845	0.919989	0.0156853	0.00872161	0.47	0.45	0.07	86.25	0.751824	0.121157	0.0633402	0.0102073	0.0156853	0.0191582	0.0234891	0.0043608	0.0143613	0.872981	0.0735475
		5	T-18	Pal A	mantle	4	51.85	0.41	2.77	4.91	0.07	15.63	23.18	0.25	0.44	99.51	1.91705	0.0114025	0.0829465	0.0377576	0.151818	0.00219214	0.861495	0.918273	0.0179214	0.0128615	0.47	0.45	0.08	85.02	0.729957	0.130495	0.0648396	0.0115914	0.0179214	0.0198362	0.0315552	0.00643074	0.0201527	0.860451	0.076431
		6	T-18	Pal A	mantle	4	52.94	0.38	2.34	4.64	0.12	15.99	23.34	0.26	0.23	100.24	1.93753	0.0104611	0.0624654	0.0384688	0.142017	0.00371991	0.872414	0.91525	0.0184496	0.00665497	0.47	0.45	0.08	86	0.746052	0.124628	0.0615873	0.0102881	0.0184496	0.0200192	0.0212231	0.00332748	0.0107619	0.87068	0.0718754
		7	T-18	Pal A	rim	4	52.58	0.35	2.55	5.46	0.15	15.55	23.16	0.26	0.18	100.24	1.93132	0.0096701	0.0686809	0.0417094	0.167719	0.0046667	0.851476	0.911476	0.0185163	0.00522707	0.47	0.44	0.09	83.54	0.717636	0.145289	0.0649794	0.0131554	0.0185163	0.0231931	0.0227439	0.00261354	0.0130738	0.862925	0.0781348
		8	T-18	Pal A	rim	2	50.87	0.55	3.66	7.38	0.17	14.24	22.71	0.4	0.03	100.01	1.8918	0.0153853	0.108196	0.0522214	0.229523	0.00535486	0.789465	0.904908	0.0288417	0.00088204	0.47	0.41	0.12	77.48	0.646373	0.192306	0.0694824	0.0206721	0.0288417	0.0233797	0.0424083	0.00044102	0.027023	0.838679	0.0901544
		1	T-18	Pal A	core	2	50.47	0.71	3.78	8.72	0.27	13.59	22.02	0.46	0.03	100.05	1.88619	0.019959	0.113813	0.0526814	0.272536	0.00854674	0.757146	0.881743	0.0333316	0.000886391	0.46	0.39	0.15	73.53	0.594147	0.220571	0.0783829	0.0290989	0.0333316	0.0193498	0.0472317	0.000443195	0.0272727	0.814718	0.107482
		2	T-18	Pal A	core	1	51.06	0.55	3.18	8.4	0.26	13.96	22.08	0.4	0.28	100.17	1.90282	0.0154174	0.097176	0.0424936	0.26179	0.00820685	0.775554	0.881637	0.0289018	0.00824951	0.46	0.4	0.14	74.76	0.609827	0.212302	0.0798195	0.0277879	0.0289018	0.0135918	0.0417921	0.00412476	0.0263748	0.822129	0.107607
		3	T-18	Pal A	core	3	51.45	0.4	2.5	7.98	0.27	14.49	22.02	0.53	0.35	99.99	1.91802	0.0112165	0.0819783	0.0278628	0.248787	0.00852544	0.805277	0.879546	0.0383081	0.0103155	0.45	0.41	0.13	76.4	0.631587	0.201812	0.0836145	0.0267175	0.0278628	0	0.0409892	0.00515773	0.0349953	0.833399	0.110332
		4	T-18	Pal A	core	2	50.82	0.59	3.4	8.56	0.22	13.86	21.96	0.49	0.11	100.01	1.89769	0.0165719	0.102313	0.0473192	0.267313	0.00695821	0.771546	0.878608	0.0354759	0.00324739	0.46	0.4	0.14	74.27	0.604882	0.215025	0.0807653	0.0287107	0.0354759	0.0118433	0.0452349	0.0016237	0.0286631	0.819906	0.109476
		5	T-18	Pal A	mantle	3	51.51	0.49	3.06	8.2	0.3	14.02	21.97	0.45	0.36	100.36	1.91271	0.0136862	0.0872864	0.0466309	0.254641	0.0094355	0.776095	0.874101	0.032398	0.0105685	0.46	0.41	0.14	75.3	0.610371	0.207687	0.0793423	0.0269972	0.032398	0.014233	0.0365267	0.00528425	0.0228405	0.818057	0.10634
		6	T-18	Pal A	mantle	2	50.51	0.73	3.97	8.89	0.22	13.62	21.89	0.44	0.06	100.33	1.8822	0.0204617	0.117798	0.0565575	0.277043	0.00694379	0.756614	0.873993	0.0317899	0.00176764	0.46	0.4	0.15	73.2	0.583002	0.218823	0.0842814	0.0316341	0.0317899	0.0247677	0.0465153	0.000883818	0.0260536	0.801826	0.115916
		1	T-18	Pal A	core	1	51.18	0.59	3.1	8.6	0.26	13.85	21.85	0.48	0	99.91	1.91132	0.0165735	0.0886808	0.0477623	0.268588	0.00822416	0.771065	0.874294	0.0347553	0	0.45	0.4	0.14	74.17	0.605924	0.217527	0.0795452	0.0285567	0.0347553	0.013007	0.0378369	0	0.0212634	0.82345	0.108102
		2	T-18	Pal A	core	2	50.81	0.61	3.41	8.76	0.25	13.56	21.98	0.39	0	99.77	1.90244	0.0171799	0.0975628	0.052915	0.274297	0.00792841	0.756884	0.881783	0.0283122	0	0.46	0.39	0.15	73.4	0.597796	0.222905	0.0766567	0.0285836	0.0283122	0.0246028	0.03648	0	0.0193001	0.820701	0.10524
		3	T-18	Pal A	core	2	51.08	0.63	3.12	8.54	0.19	13.82	22.05	0.37	0	99.8	1.90938	0.0177138	0.0906207	0.0468319	0.266966	0.00601562	0.770119	0.883127	0.0268158	0	0.46	0.4	0.14	74.26	0.61117	0.216639	0.0772542	0.027384	0.0268158	0.0200161	0.0353023	0	0.0175885	0.827808	0.104638
		4	T-18	Pal A	core	1	50.93	0.63	3.26	8.64	0.23	13.85	22.01	0.44	0	99.99	1.90218	0.0176989	0.0978244	0.0456755	0.269865	0.00727595	0.771144	0.880785	0.0318623	0	0.46	0.4	0.14	74.08	0.606865	0.218101	0.0794629	0.0285581	0.0318623	0.0138132	0.0420056	0	0.0243067	0.824967	0.108021
		5	T-18	Pal A	core	1	51.29	0.57	3.09	8.56	0.26	13.87	22.01	0.49	0	100.14	1.91127	0.0159769	0.0887331	0.0469744	0.266759	0.00820629	0.770502	0.878783	0.0354023	0	0.46	0.4	0.14	74.28	0.610695	0.217936	0.0768793	0.0274355	0.0354023	0.0115721	0.0385805	0	0.0226036	0.828631	0.104315
		6	T-18	Pal A	core	1	51.09	0.59	3.15	8.49	0.23	14.01	22.08	0.4	0	100.04	1.90561	0.0165531	0.0943949	0.0440779	0.264826	0.00726624	0.779011	0.882408	0.028927	0	0.46	0.4	0.14	74.63	0.61339	0.214244	0.0801178	0.0279835	0.028927	0.0151508	0.039622	0	0.023069	0.827635	0.108101
		7	T-18	Pal A	core	1	50.76	0.6	3.41	8.71	0.23	13.69	22.08	0.44	0	99.92	1.89848	0.0168798	0.101516	0.0487976	0.272433	0.00728615	0.763304	0.884826	0.0319069	0	0.46	0.4	0.15	73.7	0.604206	0.221416	0.0768828	0.0281743	0.0319069	0.0168906	0.0423124	0	0.0254327	0.825622	0.105057
		8	T-18	Pal A	core	1	51.15	0.57	3.17	8.4	0.27	13.93	22.21	0.39	0.02	100.11	1.90645	0.0159802	0.0935547	0.0456952	0.261827	0.00852369	0.773995	0.886953	0.0281832	0.000589334	0.46	0.4	0.14	74.72	0.615971	0.215154	0.0758537	0.0264951	0.0281832	0.017512	0.0380213	0.000294667	0.0220411	0.831125	0.102349
		9	T-18	Pal A	core	1	51.13	0.6	3.04	8.36	0.31	14.01	22.3	0.44	0	100.19	1.90551	0.0168196	0.0944917	0.0390342	0.260554	0.00978547	0.778362	0.890457	0.0317932	0	0.46	0.4	0.14	74.92	0.623157	0.216434	0.0739711	0.0256915	0.0317932	0.00724099	0.0436253	0	0.0268057	0.839591	0.0996625
		10	T-18	Pal A	mantle	2	50.91	0.66	3.49	8.62	0.2	13.79	22.13	0.46	0	100.26	1.89637	0.0184925	0.103625	0.0495906	0.268525	0.0063101	0.765762	0.883234	0.033222	0	0.46	0.4	0.14	74.04	0.60581	0.217427	0.0776545	0.0278705	0.033222	0.0163686	0.0436283	0	0.0251358	0.823237	0.105525
		12	T-18	Pal A	mantle	1	51.4	0.54	3.06	8.5	0.25	13.87	22.06	0.44	0.02	100.14	1.91427	0.0151274	0.0857279	0.0485853	0.264737	0.00788616	0.770062	0.880277	0.0317717	0.000588875	0.46	0.4	0.14	74.42	0.612034	0.216677	0.0761017	0.0269422	0.0317717	0.0168136	0.0344572	0.000294437	0.0193298	0.828711	0.103044
		13	T-18	Pal A	mantle	1	50.99	0.56	3.33	8.6	0.29	13.98	22.08	0.51	0	100.34	1.8986	0.0156843	0.101404	0.0447295	0.267795	0.00914599	0.776003	0.880886	0.0368184	0	0.46	0.4	0.14	74.34	0.608918	0.217311	0.0801724	0.028612	0.0368184	0.00791106	0.0467463	0	0.031062	0.826229	0.108784
		14	T-18	Pal A	mantle	1	51.19	0.59	3.27	8.54	0.28	13.76	22	0.41	0	100.04	1.90877	0.0165482	0.0912298	0.0524757	0.266307	0.00884325	0.764884	0.87895	0.0296415	0	0.46	0.4	0.14	74.17	0.604473	0.217446	0.0769538	0.0276824	0.0296415	0.0228342	0.0341978	0	0.0176496	0.821918	0.104636
		15	T-18	Pal A	mantle	1	50.92	0.63	3.6	8.8	0.31	13.65	22.07	0.49	0	100.47	1.89476	0.0176334	0.105242	0.0526371	0.273844	0.0097704	0.757193	0.879915	0.0353516	0	0.46	0.39	0.15	73.44	0.595573	0.223078	0.0772559	0.0289371	0.0353516	0.0172855	0.0439783	0	0.0263449	0.818651	0.106193
		16	T-18	Pal A	mantle	2	50.98	0.62	3.56	8.06	0.18	14.19	22.32	0.37	0	100.28	1.89392	0.0173253	0.106085	0.0497871	0.25041	0.00566394	0.785872	0.88844	0.0266508	0	0.46	0.41	0.13	75.84	0.621361	0.202469	0.0801195	0.0261067	0.0266508	0.0231364	0.0414742	0	0.0241488	0.823829	0.106226
		17	T-18	Pal A	mantle	2	51.04	0.54	3.4	7.88	0.18	14.07	22.63	0.29	0.03	100.06	1.89994	0.01512	0.100062	0.0491018	0.245308	0.00567527	0.780785	0.902581	0.0209302	0.000882882	0.47	0.4	0.13	76.09	0.63417	0.203853	0.0711602	0.0228744	0.0209302	0.0281716	0.0359454	0.000441441	0.0208254	0.838023	0.0940347
		18	T-18	Pal A	mantle	4	52.68	0.34	1.98	6.34	0.17	15.55	22.81	0.28	0.09	100.24	1.94132	0.00942452	0.0586828	0.0273121	0.195387	0.00530621	0.854259	0.900636	0.0200058	0.00262208	0.46	0.44	0.1	81.39	0.70152	0.16481	0.0742212	0.017437	0.0200058	0.00730629	0.0256883	0.00131104	0.0162638	0.86633	0.0916581
		19	T-18	Pal A	rim	4	52.35	0.35	2.25	6.62	0.13	15.04	22.84	0.29	0.04	99.91	1.93803	0.00974631	0.0619748	0.036196	0.204954	0.00407635	0.83004	0.905966	0.0208155	0.00117073	0.47	0.43	0.11	80.2	0.692348	0.174355	0.067218	0.0169276	0.0208155	0.0153805	0.0232971	0.000585363	0.0135508	0.866703	0.0841456
		20	T-18	Pal A	rim	2	50.8	0.59	3.74	7.69	0.17	14.1	22.75	0.35	0	100.19	1.88837	0.016497	0.11163	0.052222	0.239059	0.00535251	0.78136	0.906104	0.0252254	0	0.47	0.4	0.13	76.57	0.637407	0.199383	0.0699376	0.0218767	0.0252254	0.0269966	0.0423167	0	0.0258197	0.83679	0.0918143
		21	T-18	Pal A	rim	2	52.19	0.39	2.58	6.82	0.18	15.02	22.84	0.28	0.06	100.36	1.92595	0.0108256	0.0740463	0.0381646	0.210474	0.00562621	0.826299	0.903083	0.0200338	0.0017505	0.46	0.42	0.11	79.7	0.678637	0.177483	0.071601	0.0187257	0.0200338	0.0181308	0.0279577	0.00087525	0.0171321	0.856119	0.0903267
		22	T-18	Pal A	rim	2	51.57	0.45	3.12	7.65	0.16	14.31	22.57	0.31	0.03	100.17	1.91334	0.0125585	0.0866627	0.049766	0.237362	0.00502805	0.791485	0.89722	0.0222999	0.000879971	0.46	0.41	0.13	76.93	0.642846	0.19687	0.0723949	0.0221708	0.0222999	0.0274661	0.0295983	0.000439985	0.0170399	0.839716	0.0945656
		23	T-18	Pal A	rim	3	51.24	0.48	3.22	8.37	0.27	14.11	22.22	0.41	0	100.32	1.90527	0.0134251	0.0947288	0.046382	0.260273	0.00850348	0.782138	0.885248	0.0295582	0	0.46	0.4	0.14	75.03	0.61733	0.212141	0.0792395	0.0272301	0.0295582	0.0168238	0.0389525	0	0.0255274	0.829472	0.10647
		24	T-18	Pal A	rim	3	51.52	0.46	2.93	8.45	0.29	14.11	22.17	0.43	0	100.36	1.91489	0.0128604	0.0851113	0.0432376	0.262652	0.00912958	0.781814	0.88289	0.0309873	0	0.46	0.4	0.14	74.85	0.61902	0.215189	0.0780097	0.0271185	0.0309873	0.0122503	0.0364305	0	0.0235701	0.834209	0.105128
		25	T-18	Pal A	rim	3	51.65	0.5	2.65	8.81	0.29	13.97	21.89	0.43	0	100.19	1.92428	0.0140119	0.0757203	0.0406389	0.274492	0.00915126	0.775895	0.87381	0.0310609	0	0.45	0.4	0.15	73.87	0.608655	0.222506	0.0802693	0.029344	0.0310609	0.00957801	0.0330711	0	0.0190592	0.83116	0.109613
		26	T-18	Pal A	rim	3	51.48	0.48	2.82	9.09	0.33	13.92	21.65	0.5	0	100.27	1.91872	0.0134569	0.0812754	0.0425986	0.283331	0.0104177	0.773432	0.86458	0.0361319	0	0.45	0.4	0.15	73.19	0.594803	0.225906	0.0855391	0.0324877	0.0361319	0.00646663	0.0374044	0	0.0239475	0.820709	0.118027
		27	T-18	Pal A	rim	1	51.1	0.57	3.37	8.95	0.26	13.76	22.05	0.48	0	100.54	1.90052	0.0159462	0.0994763	0.0482437	0.278376	0.00819051	0.762921	0.878687	0.0346131	0	0.46	0.4	0.15	73.27	0.597647	0.224487	0.0796599	0.0299216	0.0346131	0.0136305	0.0429229	0	0.0269767	0.822133	0.109581
		1	T-18	Pal A	core	1	50.93	0.59	3.25	9.01	0.27	13.63	22.07	0.52	0	100.27	1.90124	0.016567	0.0987632	0.0442259	0.281283	0.00853712	0.75852	0.882751	0.0376368	0	0.46	0.39	0.15	72.95	0.600595	0.229479	0.0758738	0.0289903	0.0376368	0.00658902	0.0460871	0	0.0295201	0.830074	0.104864
		2	T-18	Pal A	core	1	50.63	0.68	3.57	9.12	0.26	13.6	22.02	0.49	0	100.37	1.88936	0.0190874	0.110635	0.0463767	0.284616	0.008218	0.756581	0.880437	0.0354528	0	0.46	0.39	0.15	72.66	0.590936	0.228721	0.0798598	0.0309096	0.0354528	0.0109239	0.0498557	0	0.0307684	0.819657	0.110769
		3	T-18	Pal A	core	2	51.45	0.57	2.91	8.71	0.2	13.91	22.08	0.39	0	100.22	1.91587	0.0159656	0.0841285	0.0435832	0.271241	0.00630806	0.772177	0.880954	0.0281574	0	0.46	0.4	0.14	74	0.611412	0.219764	0.078062	0.0280584	0.0281574	0.0154258	0.0343514	0	0.0183858	0.831177	0.10612
		4	T-18	Pal A	core	1	51.34	0.58	3.16	8.81	0.26	13.85	22.06	0.45	0	100.51	1.908	0.0162136	0.0919991	0.0464106	0.273813	0.00818429	0.767328	0.878418	0.0324252	0	0.46	0.4	0.15	73.7	0.6036	0.221826	0.0788718	0.0289859	0.0324252	0.0139854	0.0390069	0	0.0227932	0.825426	0.107858
		5	T-18	Pal A	core	1	50.5	0.6	3.36	8.93	0.31	13.41	21.87	0.5	0	99.48	1.8999	0.0169793	0.100097	0.0488863	0.280962	0.00987841	0.752103	0.881581	0.0364718	0	0.46	0.39	0.15	72.8	0.595171	0.230154	0.0749043	0.0289657	0.0364718	0.0124145	0.0438411	0	0.0268617	0.825325	0.10387
		6	T-18	Pal A	mantle	1	50.75	0.54	3.23	8.93	0.28	13.43	21.96	0.4	0	99.52	1.90711	0.0152638	0.0928892	0.0501646	0.280639	0.00891216	0.752358	0.88419	0.0291439	0	0.46	0.39	0.15	72.83	0.597343	0.229892	0.0742899	0.028591	0.0291439	0.0210208	0.0359342	0	0.0206704	0.827235	0.102881
		9	T-18	Pal A	mantle	1	50.86	0.62	3.26	9.07	0.3	13.4	21.87	0.46	0	99.84	1.90594	0.0174765	0.0940606	0.0499211	0.284247	0.00952224	0.748594	0.878122	0.0334224	0	0.46	0.39	0.15	72.48	0.59094	0.231902	0.0754074	0.029592	0.0334224	0.0164987	0.0387809	0	0.0213045	0.822842	0.104999
		10	T-18	Pal A	mantle	1	50.56	0.64	3.38	9.12	0.29	13.34	21.74	0.47	0	99.54	1.90115	0.0181017	0.0988497	0.0509403	0.286787	0.00923618	0.74778	0.875875	0.0342653	0	0.46	0.39	0.15	72.28	0.586095	0.232017	0.077534	0.0306934	0.0342653	0.016675	0.0410873	0	0.0229857	0.818112	0.108227
		11	T-18	Pal A	rim	1	50.74	0.68	3.24	9.1	0.26	13.57	21.78	0.47	0	99.84	1.90177	0.019171	0.0982345	0.0448882	0.285236	0.00825401	0.758219	0.874656	0.0341548	0	0.45	0.39	0.15	72.66	0.591295	0.228877	0.0804867	0.0311546	0.0341548	0.0107334	0.0437506	0	0.0245795	0.820173	0.111641
		14	T-18	Pal A	rim	1	50.89	0.61	3.16	9.01	0.31	13.45	21.88	0.46	0.02	99.79	1.90783	0.0172015	0.092167	0.0474544	0.282481	0.00984362	0.75169	0.878878	0.0334359	0.000592776	0.46	0.39	0.15	72.69	0.594351	0.231137	0.0751256	0.0292155	0.0334359	0.0140185	0.0390742	0.000296388	0.0218727	0.825488	0.104341
		3	T-18	Pal A	core	2	49.85	0.78	4.57	9.11	0.29	13.33	22.35	0.46	0.03	100.77	1.85641	0.0218491	0.143587	0.0569912	0.283716	0.00914729	0.740028	0.891785	0.0332135	0.000883249	0.46	0.38	0.15	72.29	0.578659	0.229002	0.0774076	0.0306338	0.0332135	0.0237777	0.0599044	0.000441625	0.0380553	0.807661	0.108041
		4	T-18	Pal A	core	2	50.42	0.75	3.98	8.82	0.24	13.56	22.22	0.4	0.1	100.49	1.87769	0.0210094	0.122306	0.0523816	0.274692	0.00757039	0.752818	0.886623	0.0288821	0.00294425	0.46	0.39	0.15	73.27	0.590751	0.221497	0.0782805	0.0293506	0.0288821	0.0234994	0.0494033	0.00147212	0.0283939	0.812249	0.107631
		5	T-18	Pal A	mantle	2	50.2	0.75	4.03	8.81	0.31	13.66	22.27	0.43	0.06	100.52	1.87085	0.0210245	0.129148	0.0478624	0.274579	0.00978549	0.758918	0.889261	0.0310707	0.00176783	0.46	0.39	0.15	73.43	0.593154	0.222253	0.079323	0.0297221	0.0310707	0.0167917	0.0561779	0.000883913	0.0351534	0.815407	0.109045
		6	T-18	Pal A	mantle	2	49.75	0.88	4.21	8.72	0.25	13.55	22.15	0.43	0	99.94	1.86423	0.0248038	0.135775	0.0501533	0.273261	0.0079347	0.756926	0.889308	0.0312407	0	0.46	0.39	0.15	73.47	0.592028	0.219937	0.0795562	0.0295549	0.0312407	0.0189126	0.058431	0	0.0336272	0.811964	0.109111
		7	T-18	Pal A	mantle	4	50.63	0.65	3.83	7.71	0.14	14.46	22.81	0.3	0.1	100.63	1.87541	0.0181105	0.124593	0.04261	0.238835	0.00439239	0.798481	0.905287	0.0215455	0.00292847	0.46	0.41	0.12	76.98	0.636966	0.194028	0.0790741	0.024087	0.0215455	0.0210645	0.0517641	0.00146423	0.0336536	0.830994	0.103161
		8	T-18	Pal A	mantle	2	50.34	0.68	4.2	8.01	0.24	14.21	22.64	0.34	0.05	100.71	1.86605	0.0189605	0.133946	0.0495458	0.248313	0.00753542	0.78526	0.899209	0.0244364	0.00146532	0.46	0.4	0.13	75.98	0.617695	0.201253	0.0809408	0.0263716	0.0244364	0.0251094	0.0544184	0.000732662	0.0354579	0.818948	0.107312
		9	T-18	Pal A	rim	3	51.68	0.49	2.51	9	0.33	14.61	21.7	0.48	0	100.8	1.91601	0.0136647	0.083992	0.0256824	0.279044	0.0103627	0.807483	0.862001	0.0345035	0	0.44	0.41	0.15	74.32	0.603652	0.216353	0.0981013	0.0351601	0.0256824	0	0.041996	0	0.0327419	0.820005	0.133261
		10	T-18	Pal A	rim	1	50.76	0.62	3.42	9.49	0.28	13.78	21.71	0.51	0	100.57	1.89202	0.017383	0.107979	0.0422619	0.295819	0.0088399	0.765706	0.867036	0.0368571	0	0.45	0.4	0.16	72.13	0.579695	0.230649	0.0898435	0.0357469	0.0368571	0.00540474	0.051287	0	0.033904	0.810345	0.12559
		11	T-18	Pal A	rim	2	50.46	0.69	3.81	9.36	0.28	13.7	21.96	0.5	0	100.76	1.87821	0.0193186	0.121786	0.045354	0.29136	0.00882757	0.760198	0.875797	0.036084	0	0.45	0.39	0.15	72.29	0.580888	0.229381	0.0864911	0.0341536	0.036084	0.00926993	0.0562579	0	0.0369393	0.810269	0.120645
		1	T-18	Pal A	core	4	51.75	0.43	2.8	7.22	0.15	15.02	22.51	0.38	0.12	100.38	1.91333	0.0119585	0.0866675	0.0353423	0.223241	0.00469739	0.827863	0.89172	0.0272402	0.00350763	0.46	0.43	0.12	78.76	0.660676	0.181906	0.081752	0.022509	0.0272402	0.00810211	0.0392827	0.00175382	0.0273242	0.842582	0.104261
		2	T-18	Pal A	core	4	52.15	0.31	2.62	6.71	0.13	15.22	22.91	0.3	0.15	100.5	1.9217	0.00859254	0.0783034	0.0354825	0.20678	0.0040575	0.836091	0.904542	0.0214338	0.00436993	0.46	0.43	0.11	80.17	0.683757	0.172424	0.0745468	0.0187985	0.0214338	0.0140488	0.0321273	0.00218496	0.0235348	0.856181	0.0933453
		3	T-18	Pal A	core	4	51.79	0.4	2.9	7.08	0.15	15.04	22.74	0.38	0.15	100.63	1.91003	0.0110964	0.0899719	0.0360798	0.218365	0.00468565	0.826895	0.898581	0.0271722	0.00437359	0.46	0.42	0.11	79.11	0.667028	0.179927	0.0780885	0.021064	0.0271722	0.00890764	0.0405321	0.00218679	0.0294357	0.846955	0.0991524
		4	T-18	Pal A	core	2	50.65	0.48	3.39	7.79	0.18	14.6	22.51	0.37	0.03	100	1.88805	0.0134587	0.111955	0.0369779	0.242843	0.00568317	0.811324	0.899045	0.0267413	0.000884111	0.46	0.41	0.13	76.96	0.641119	0.196389	0.0829274	0.0254025	0.0267413	0.0102367	0.050859	0.000442056	0.0374002	0.837508	0.10833
		5	T-18	Pal A	core	2	50.84	0.66	3.63	8.43	0.2	14.09	22.26	0.42	0	100.53	1.88795	0.0184356	0.11205	0.0468222	0.261799	0.00629072	0.780018	0.885693	0.03024	0	0.46	0.4	0.14	74.87	0.611281	0.210096	0.0820275	0.0281926	0.03024	0.0165822	0.047734	0	0.0292984	0.821377	0.11022
		6	T-18	Pal A	core	2	50.24	0.69	4	8.88	0.28	13.57	22.15	0.48	0.05	100.34	1.87533	0.0193734	0.124671	0.051301	0.277202	0.0088526	0.75512	0.885879	0.0347389	0.00147554	0.46	0.39	0.15	73.15	0.59074	0.223784	0.0789797	0.0299191	0.0347389	0.0165621	0.0540546	0.000737769	0.0346812	0.814525	0.108899
		7	T-18	Pal A	core	1	51.06	0.59	3.29	8.89	0.22	14.02	22.16	0.44	0.02	100.69	1.89651	0.0164837	0.103492	0.0405298	0.276142	0.00692121	0.776302	0.881895	0.0316865	0.000587295	0.45	0.4	0.15	73.76	0.604878	0.220556	0.0831762	0.0303285	0.0316865	0.00884334	0.0473241	0.000293648	0.0308404	0.825434	0.113505
		8	T-18	Pal A	mantle	2	51.08	0.65	3.46	8.81	0.19	13.98	22.17	0.47	0.04	100.85	1.89324	0.0181216	0.106761	0.0443816	0.273078	0.00596476	0.77245	0.880427	0.0337753	0.00117211	0.46	0.4	0.14	73.88	0.60324	0.217917	0.0824137	0.0297714	0.0337753	0.0106062	0.0480775	0.000586053	0.0299559	0.821157	0.112185
		9	T-18	Pal A	mantle	1	50.54	0.67	3.87	9.16	0.24	13.63	22.02	0.49	0	100.62	1.88137	0.0187604	0.118634	0.0511536	0.285161	0.00756719	0.756384	0.878271	0.0353656	0	0.46	0.39	0.15	72.62	0.584754	0.226305	0.083087	0.0321554	0.0353656	0.015788	0.051423	0	0.0326626	0.81106	0.115242
		10	T-18	Pal A	mantle	1	50.63	0.69	3.67	9.21	0.31	13.65	22.07	0.5	0	100.73	1.88412	0.0193143	0.115876	0.045086	0.286627	0.00977121	0.757256	0.879988	0.036076	0	0.46	0.39	0.15	72.54	0.587566	0.22998	0.0813339	0.031835	0.036076	0.00901	0.0534332	0	0.0341188	0.817545	0.113169
		11	T-18	Pal A	mantle	1	50.16	0.62	3.94	9.3	0.31	13.51	21.96	0.51	0.06	100.37	1.87522	0.0174348	0.124778	0.0488211	0.29076	0.00981617	0.752938	0.879631	0.0369668	0.00177337	0.46	0.39	0.16	72.14	0.579207	0.231222	0.0833578	0.0332768	0.0369668	0.0118543	0.056462	0.000886684	0.0390272	0.810428	0.116635
		12	T-18	Pal A	mantle	1	50.75	0.67	3.62	9.18	0.29	13.71	22.01	0.53	0	100.76	1.88702	0.018739	0.112976	0.0456619	0.285457	0.00913323	0.759954	0.876869	0.0382089	0	0.45	0.39	0.15	72.69	0.58852	0.228135	0.0824264	0.0319519	0.0382089	0.00745305	0.0527614	0	0.0340225	0.816654	0.114378
		13	T-18	Pal A	mantle	2	50.54	0.68	3.6	9.05	0.24	13.73	22.27	0.4	0.02	100.53	1.88371	0.0190642	0.116287	0.0418525	0.282088	0.00757663	0.762884	0.889351	0.0289059	0.000589335	0.46	0.39	0.15	73.01	0.597551	0.226888	0.0799208	0.0303456	0.0289059	0.0129466	0.05167	0.000294667	0.0326058	0.824439	0.110266
		14	T-18	Pal A	rim	2	50.27	0.75	4.07	8.93	0.22	13.67	22.13	0.47	0	100.51	1.87268	0.0210157	0.127322	0.0513697	0.278203	0.00694164	0.759156	0.883301	0.0339468	0	0.46	0.39	0.15	73.18	0.589506	0.221423	0.0823022	0.0309133	0.0339468	0.0174229	0.0549497	0	0.033934	0.810928	0.113215
		15	T-18	Pal A	rim	2	50.07	0.76	4.1	9.11	0.26	13.56	22.11	0.42	0	100.39	1.86965	0.0213465	0.130346	0.0500909	0.284484	0.00822323	0.754835	0.884597	0.0304075	0	0.46	0.39	0.15	72.63	0.583367	0.226216	0.0827714	0.0320968	0.0304075	0.0196835	0.0553311	0	0.0339846	0.809583	0.114868
		16	T-18	Pal A	rim	2	49.74	0.8	4.38	9.26	0.18	13.27	22.15	0.47	0	100.25	1.86183	0.0225244	0.138171	0.055055	0.289869	0.00570679	0.74048	0.888344	0.0341098	0	0.46	0.38	0.15	71.87	0.578048	0.230738	0.0791769	0.0316048	0.0341098	0.0209452	0.0586128	0	0.0360884	0.808786	0.110782
		18	T-18	Pal A	rim	1	51.03	0.53	3.16	9.02	0.29	14.11	21.97	0.41	0	100.52	1.89932	0.0148381	0.100675	0.037942	0.280761	0.00914233	0.782905	0.876147	0.0295873	0	0.45	0.4	0.15	73.6	0.599604	0.222028	0.0883149	0.0327022	0.0295873	0.00835473	0.0461603	0	0.0313222	0.821632	0.121017
		19	T-18	Pal A	rim	2	50.55	0.63	3.56	9.27	0.24	13.74	21.97	0.48	0.03	100.47	1.88595	0.0176799	0.11405	0.0424863	0.289231	0.00758412	0.764195	0.878238	0.0347214	0.000884877	0.45	0.39	0.15	72.54	0.588365	0.228522	0.0851836	0.0330855	0.0347214	0.0077649	0.0531427	0.000442438	0.0354628	0.816888	0.118269
		1	T-18	Pal A	core	2	49.34	0.75	4.25	8.79	0.22	13.46	22.18	0.4	0	99.39	1.86098	0.0212781	0.139018	0.049907	0.27726	0.00702831	0.756827	0.89635	0.0292516	0	0.46	0.39	0.15	73.19	0.593555	0.222959	0.0790814	0.0297055	0.0292516	0.0206554	0.0591812	0	0.037903	0.816514	0.108787
		3	T-18	Pal A	core	2	50.05	0.68	3.84	8.63	0.18	13.72	22.18	0.42	0.02	99.72	1.87769	0.0191893	0.122306	0.0474833	0.270762	0.00571977	0.767332	0.89157	0.0305504	0.000593203	0.46	0.4	0.14	73.92	0.604018	0.217637	0.079555	0.0286649	0.0305504	0.0169328	0.0526863	0.000296602	0.033497	0.821654	0.10822
		4	T-18	Pal A	core	2	50.35	0.66	3.67	8.72	0.21	13.81	22.03	0.45	0	99.9	1.88484	0.0185844	0.115162	0.0467567	0.27299	0.00665854	0.770685	0.883613	0.0326614	0	0.46	0.4	0.14	73.84	0.600932	0.218053	0.0824336	0.0299117	0.0326614	0.0140954	0.0505334	0	0.031949	0.818984	0.112345
		5	T-18	Pal A	core	2	50.32	0.74	3.73	8.75	0.21	13.82	22.03	0.41	0.02	100.03	1.88147	0.0208122	0.118531	0.0458383	0.273603	0.0066506	0.770323	0.882559	0.0297226	0.000591206	0.46	0.4	0.15	73.79	0.597546	0.217395	0.0839505	0.0305423	0.0297226	0.0161157	0.0512079	0.000295603	0.0303957	0.81494	0.114493
		6	T-18	Pal A	core	1	50.4	0.66	3.59	8.7	0.24	14.07	21.91	0.48	0	100.05	1.88371	0.0185548	0.116292	0.0418458	0.271931	0.00759765	0.783945	0.877402	0.0347834	0	0.45	0.4	0.14	74.25	0.601316	0.214409	0.0885143	0.0315612	0.0347834	0.00706241	0.0546146	0	0.0360598	0.815725	0.120076
		8	T-18	Pal A	core	2	50.06	0.79	4.15	9.12	0.31	13.51	22.08	0.47	0.02	100.51	1.86777	0.0221712	0.132227	0.0502625	0.284567	0.0097967	0.751445	0.882684	0.0339999	0.000589951	0.46	0.39	0.15	72.53	0.580676	0.227468	0.0818647	0.0320688	0.0339999	0.0162625	0.0579823	0.000294975	0.0358111	0.808144	0.113934
		10	T-18	Pal A	mantle	2	50.33	0.7	3.9	8.51	0.22	13.92	22.13	0.47	0	100.18	1.87764	0.0196433	0.122356	0.049122	0.265505	0.00695175	0.774166	0.884588	0.0339963	0	0.46	0.4	0.14	74.46	0.603466	0.212381	0.082779	0.0291328	0.0339963	0.0151258	0.053615	0	0.0339717	0.815847	0.111912
		11	T-18	Pal A	mantle	2	50.53	0.56	4.04	8.12	0.19	14.03	22.55	0.44	0.03	100.49	1.87687	0.015646	0.123131	0.053726	0.25223	0.00597755	0.776874	0.897438	0.0316872	0.000880965	0.46	0.4	0.13	75.49	0.618758	0.205655	0.0768152	0.0255309	0.0316872	0.0220388	0.0505462	0.000440482	0.0349003	0.824412	0.102346
		12	T-18	Pal A	mantle	2	50.75	0.61	3.93	8.51	0.21	13.87	22.46	0.45	0.06	100.85	1.88068	0.0170035	0.119316	0.0523284	0.263734	0.0065915	0.76624	0.89179	0.0323325	0.00175786	0.46	0.4	0.14	74.39	0.607081	0.214175	0.0771433	0.0272157	0.0323325	0.0199959	0.04966	0.000878929	0.0326565	0.821255	0.104359
		13	T-18	Pal A	mantle	2	50.58	0.66	3.92	8.69	0.28	13.75	22.33	0.37	0.03	100.61	1.88024	0.0184547	0.119763	0.0519787	0.270153	0.00881611	0.761982	0.889397	0.0266675	0.000881673	0.46	0.39	0.14	73.83	0.597623	0.218795	0.0789529	0.0289054	0.0266675	0.0253112	0.0472261	0.000440836	0.0287714	0.816419	0.107858
		14	T-18	Pal A	mantle	2	50.46	0.64	3.9	8.68	0.27	13.89	22.45	0.38	0	100.67	1.8759	0.0178967	0.124098	0.0467796	0.26986	0.00850182	0.769793	0.894237	0.0273901	0	0.46	0.4	0.14	74.04	0.604061	0.218432	0.079744	0.0288359	0.0273901	0.0193895	0.0523542	0	0.0344575	0.822493	0.10858
		15	T-18	Pal A	mantle	2	50.58	0.64	3.8	8.52	0.21	13.9	22.55	0.34	0	100.54	1.88081	0.0179009	0.119192	0.047343	0.264948	0.00661409	0.770529	0.898432	0.0245127	0	0.46	0.4	0.14	74.41	0.6118	0.215621	0.0769191	0.0271091	0.0245127	0.0228303	0.048181	0	0.0302801	0.827421	0.104028
		16	T-18	Pal A	mantle	2	50.16	0.8	4.2	9.16	0.26	13.4	22.26	0.46	0	100.7	1.86813	0.0224115	0.131865	0.0524908	0.2853	0.0082018	0.743985	0.888278	0.0332166	0	0.46	0.39	0.15	72.28	0.582796	0.229913	0.0776538	0.0306344	0.0332166	0.0192742	0.0562954	0	0.033884	0.812709	0.108288
		17	T-18	Pal A	mantle	2	50.24	0.73	3.96	9.04	0.24	13.56	22.27	0.49	0	100.53	1.87354	0.020477	0.12646	0.0475865	0.281928	0.00758071	0.753844	0.889829	0.0354288	0	0.46	0.39	0.15	72.78	0.592843	0.227677	0.0777619	0.0298639	0.0354288	0.0121577	0.0571511	0	0.0366742	0.82052	0.107626
		18	T-18	Pal A	rim	1	50.9	0.65	3.45	8.7	0.25	13.87	22.44	0.45	0.03	100.74	1.89036	0.0181581	0.10964	0.0413689	0.27021	0.00786415	0.767912	0.892941	0.0324031	0.000880847	0.46	0.4	0.14	73.97	0.611693	0.221505	0.0752231	0.0272396	0.0324031	0.00896577	0.0503372	0.000440424	0.0321791	0.833198	0.102463
		19	T-18	Pal A	rim	2	50.32	0.67	3.85	9.05	0.27	13.53	22.13	0.41	0	100.23	1.88077	0.0188365	0.119231	0.0503642	0.282878	0.00854759	0.753878	0.886236	0.0297116	0	0.46	0.39	0.15	72.72	0.588716	0.227579	0.0794991	0.0307319	0.0297116	0.0206526	0.049289	0	0.0304525	0.816295	0.110231
		20	T-18	Pal A	rim	1	50.46	0.69	3.82	9.07	0.31	13.49	21.79	0.51	0	100.14	1.88623	0.0194011	0.113771	0.0545227	0.283537	0.00981508	0.75174	0.872725	0.0369628	0	0.46	0.39	0.15	72.61	0.580522	0.226538	0.082079	0.0320298	0.0369628	0.0175599	0.0481055	0	0.0287044	0.80706	0.114109
		21	T-18	Pal A	rim	2	50.67	0.67	3.82	9.12	0.26	13.64	21.83	0.48	0.02	100.51	1.88643	0.0187627	0.113566	0.0540484	0.28395	0.00819878	0.757031	0.870798	0.0346481	0.000588672	0.45	0.39	0.15	72.72	0.580138	0.223883	0.0854887	0.0329912	0.0346481	0.0194003	0.0470828	0.000294336	0.0283201	0.804021	0.11848
		22	T-18	Pal A	rim	2	49.95	0.69	4.02	9.09	0.23	13.5	22	0.49	0	99.97	1.87296	0.0194613	0.127036	0.0506184	0.285045	0.00730477	0.754634	0.883873	0.0356235	0	0.46	0.39	0.15	72.58	0.585882	0.226975	0.0817431	0.0316678	0.0356235	0.0149948	0.0560208	0	0.0365594	0.812857	0.113411
		24	T-18	Pal A	rim	1	50.84	0.68	3.62	9.15	0.27	13.69	21.71	0.5	0	100.46	1.89304	0.0190455	0.106963	0.0518989	0.284925	0.00851535	0.759916	0.866137	0.036097	0	0.45	0.4	0.15	72.73	0.580569	0.224186	0.086602	0.0334412	0.036097	0.015802	0.0455804	0	0.0265349	0.804755	0.120043
		25	T-18	Pal A	rim	2	51.05	0.64	3.9	9.24	0.25	13.55	21.62	0.46	0	100.71	1.89417	0.0178621	0.105835	0.0647122	0.286715	0.00785683	0.749497	0.85951	0.0330923	0	0.45	0.39	0.15	72.33	0.567673	0.22311	0.0880921	0.0346225	0.0330923	0.0316199	0.0371074	0	0.0192453	0.790783	0.122715
		1	T-18	Pal A	core	4	52.09	0.36	2.34	6.71	0.15	14.95	22.42	0.4	0.6	100.02	1.9292	0.0100289	0.0708015	0.0313383	0.207827	0.00470543	0.825415	0.889675	0.028723	0.0175682	0.46	0.43	0.11	79.89	0.671326	0.172856	0.0751735	0.0193561	0.028723	0.00261534	0.0340931	0.00878408	0.0240642	0.844182	0.0945296
		2	T-18	Pal A	core	4	52.72	0.27	2	6.25	0.19	15.31	22.67	0.29	0.52	100.22	1.94323	0.00748585	0.0567739	0.0301091	0.192657	0.0059318	0.841263	0.895308	0.0207249	0.0151532	0.46	0.43	0.1	81.37	0.691433	0.16322	0.0725154	0.017118	0.0207249	0.00938414	0.0236949	0.00757659	0.016209	0.854653	0.0896334
		3	T-18	Pal A	core	2	49.66	0.86	4.72	8.66	0.21	13.41	22.22	0.4	0	100.14	1.8557	0.0241729	0.144301	0.0635733	0.270629	0.00664669	0.74703	0.889648	0.0289806	0	0.46	0.39	0.14	73.41	0.58359	0.216612	0.0792966	0.0294326	0.0289806	0.0345927	0.0548539	0	0.030681	0.800201	0.108729
		4	T-18	Pal A	core	2	50.2	0.77	3.99	8.85	0.24	13.48	22.12	0.34	0	99.99	1.87848	0.0216732	0.121518	0.0544501	0.276951	0.00760676	0.751972	0.886873	0.0246677	0	0.46	0.39	0.15	73.08	0.588519	0.222704	0.0789674	0.0298824	0.0246677	0.0297824	0.0458676	0	0.0241944	0.811223	0.10885
		5	T-18	Pal A	mantle	2	50.39	0.74	3.87	9.42	0.35	13.35	21.9	0.49	0.04	100.55	1.88025	0.0207698	0.119754	0.0504375	0.293953	0.0110617	0.742609	0.875563	0.0354498	0.00118	0.46	0.39	0.16	71.64	0.57247	0.235133	0.0811489	0.0333306	0.0354498	0.0149877	0.0523832	0.000590001	0.0316134	0.807602	0.114479
		6	T-18	Pal A	mantle	3	52.1	0.4	2.08	9.45	0.37	14.16	21.36	0.51	0	100.43	1.93939	0.0111999	0.0606144	0.0306385	0.294181	0.0116658	0.785775	0.851924	0.0368081	0	0.44	0.4	0.16	72.76	0.591419	0.230198	0.0929793	0.0361902	0.0306385	0	0.0303072	0	0.0221921	0.821617	0.12917
		7	T-18	Pal A	mantle	1	50.97	0.61	3.4	9.1	0.27	13.84	21.95	0.47	0	100.61	1.89581	0.0170663	0.104188	0.0448562	0.28306	0.00850608	0.767406	0.874759	0.0338942	0	0.45	0.4	0.15	73.05	0.592189	0.224994	0.0845264	0.0321147	0.0338942	0.010962	0.0466132	0	0.0295469	0.817183	0.116641
		8	T-18	Pal A	rim	2	51.27	0.54	3.17	7.19	0.18	14.73	22.78	0.31	0.19	100.36	1.89872	0.0150425	0.101279	0.0370819	0.222681	0.00564619	0.813222	0.903909	0.022259	0.00556293	0.46	0.42	0.12	78.5	0.658258	0.184818	0.0752776	0.0211356	0.022259	0.0148228	0.0432282	0.00278147	0.0281856	0.843076	0.0964132
		10	T-18	Pal A	rim	1	50.27	0.66	3.7	9.22	0.24	13.49	21.82	0.5	0	99.9	1.88557	0.0186212	0.114428	0.0491382	0.289215	0.00762484	0.754319	0.876924	0.0363623	0	0.45	0.39	0.15	72.29	0.583646	0.229677	0.0826006	0.032505	0.0363623	0.0127759	0.050826	0	0.0322048	0.813323	0.115106
		1	T-18	Pal A	core	2	50.51	0.67	3.87	9	0.21	13.56	21.98	0.41	0	100.21	1.88544	0.0188122	0.114557	0.0556994	0.280954	0.00663958	0.754578	0.879097	0.0296734	0	0.46	0.39	0.15	72.87	0.585611	0.223194	0.0820799	0.0312832	0.0296734	0.026026	0.0442656	0	0.0254533	0.808805	0.113363
		2	T-18	Pal A	core	2	49.9	0.78	4.04	9.11	0.24	13.38	22.01	0.51	0.02	99.99	1.87143	0.0220038	0.128571	0.0500005	0.285724	0.00762376	0.748062	0.884435	0.0370843	0.000593001	0.46	0.39	0.15	72.36	0.584275	0.22912	0.0791552	0.0310402	0.0370843	0.0129162	0.0578272	0.000296501	0.0358235	0.813395	0.110195
		3	T-18	Pal A	core	2	50.09	0.75	4.36	9.16	0.28	13.27	22	0.42	0.03	100.36	1.87007	0.0210619	0.129933	0.0619112	0.285994	0.0088542	0.73856	0.880039	0.030402	0.000885482	0.46	0.39	0.15	72.09	0.570943	0.227932	0.0806445	0.032195	0.030402	0.0315091	0.0492121	0.000442741	0.0281503	0.798875	0.11284
		4	T-18	Pal A	core	2	50.62	0.72	4.03	9.09	0.28	13.67	21.85	0.49	0	100.75	1.88002	0.0201142	0.119982	0.0564192	0.282332	0.00880812	0.756862	0.86949	0.0352844	0	0.45	0.39	0.15	72.83	0.576984	0.221947	0.0867584	0.0333731	0.0352844	0.0211347	0.0494237	0	0.0293096	0.798931	0.120131
		5	T-18	Pal A	mantle	2	50.8	0.66	3.71	8.95	0.24	13.6	22.06	0.46	0	100.48	1.89086	0.0184786	0.109138	0.0536147	0.278596	0.00756646	0.754647	0.879782	0.0331972	0	0.46	0.39	0.15	73.04	0.590925	0.224079	0.0791179	0.0300016	0.0331972	0.0204175	0.04436	0	0.0258814	0.815004	0.109119
		6	T-18	Pal A	mantle	2	50.44	0.67	4.46	9.05	0.22	13.32	22.02	0.39	0.04	100.61	1.87506	0.0187346	0.124944	0.0704584	0.281348	0.00692703	0.738162	0.87706	0.0281093	0.00117558	0.46	0.39	0.15	72.4	0.570161	0.222665	0.08151	0.0318321	0.0281093	0.042349	0.0412977	0.000587789	0.0225632	0.792826	0.113342
		7	T-18	Pal A	mantle	1	51.03	0.64	3.63	8.75	0.27	13.66	22.12	0.46	0.02	100.58	1.89561	0.0178827	0.104388	0.0545355	0.271824	0.00849518	0.756455	0.880404	0.0331306	0.000587363	0.46	0.39	0.15	73.57	0.596259	0.220955	0.076999	0.0285335	0.0331306	0.0214049	0.0414914	0.000293681	0.0236087	0.817214	0.105532
		8	T-18	Pal A	mantle	2	50.86	0.59	3.88	8.58	0.25	13.74	22.18	0.41	0.03	100.52	1.88913	0.0164841	0.110873	0.0589799	0.266519	0.0078652	0.760817	0.882713	0.0295268	0.000880965	0.46	0.4	0.14	74.06	0.596856	0.215253	0.0790899	0.0285233	0.0295268	0.0294531	0.04071	0.000440482	0.0242259	0.812109	0.107613
		9	T-18	Pal A	rim	1	50.9	0.59	3.61	9.09	0.28	13.65	21.69	0.49	0	100.3	1.89722	0.0165418	0.10278	0.0558061	0.283348	0.00883981	0.758475	0.866229	0.0354114	0	0.45	0.4	0.15	72.8	0.580872	0.22377	0.0856106	0.0329798	0.0354114	0.0203947	0.0411925	0	0.0246507	0.804642	0.11859
		10	T-18	Pal A	rim	1	50.68	0.57	3.23	8.88	0.3	13.43	21.87	0.48	0	99.44	1.90614	0.0161258	0.0938648	0.0493133	0.27931	0.00955704	0.753012	0.881331	0.035003	0	0.46	0.39	0.15	72.94	0.597885	0.229358	0.0741094	0.0284295	0.035003	0.0143103	0.0397772	0	0.0236514	0.827243	0.102539
		11	T-18	Pal A	rim	2	49.71	0.69	4.05	9.18	0.28	12.81	21.88	0.43	0	99.03	1.8819	0.0196485	0.118104	0.0625987	0.290637	0.00897832	0.722952	0.887508	0.0315622	0	0.46	0.38	0.16	71.33	0.574745	0.238193	0.0709298	0.0293956	0.0315622	0.0310365	0.0435336	0	0.023885	0.812938	0.100325
		1	T-18	Pal A	core	2	49.75	0.8	4.57	9.31	0.27	12.69	22.05	0.49	0	99.93	1.86778	0.0225918	0.132221	0.06999	0.292306	0.00858581	0.710236	0.88698	0.0356677	0	0.47	0.37	0.16	70.84	0.564541	0.239168	0.0698321	0.0295845	0.0356677	0.0343222	0.0489496	0	0.0263577	0.803709	0.0994166
		2	T-18	Pal A	core	2	49.43	0.81	4.62	9.39	0.24	12.75	22	0.49	0	99.73	1.86111	0.0229402	0.138888	0.0661251	0.295667	0.00765382	0.71565	0.887519	0.0357705	0	0.47	0.38	0.16	70.76	0.563896	0.239002	0.0731892	0.0310205	0.0357705	0.0303546	0.0542666	0	0.0313264	0.802898	0.10421
		3	T-18	Pal A	core	2	49.34	0.8	4.48	9.11	0.29	12.63	21.95	0.52	0.02	99.14	1.86726	0.0227733	0.132738	0.0670829	0.288324	0.00929585	0.712554	0.890049	0.0381555	0.000598396	0.47	0.38	0.16	71.19	0.570592	0.238325	0.0677027	0.028278	0.0381555	0.0289275	0.0519053	0.000299198	0.029132	0.808917	0.0959807
		5	T-18	Pal A	mantle	1	49.98	0.68	4.06	9.14	0.26	12.93	21.97	0.51	0	99.53	1.88208	0.0192611	0.117918	0.0622697	0.287836	0.00829279	0.725854	0.886432	0.0372357	0	0.46	0.38	0.16	71.61	0.578815	0.236141	0.0705744	0.0287924	0.0372357	0.0250339	0.0464421	0	0.027181	0.814956	0.0993668
		8	T-18	Pal A	mantle	3	51.07	0.49	3.14	8.6	0.28	13.57	22.18	0.44	0	99.77	1.9118	0.0137975	0.0882028	0.0503332	0.269234	0.00887808	0.757294	0.889633	0.0319357	0	0.46	0.39	0.14	73.77	0.611692	0.224641	0.0695544	0.0255435	0.0319357	0.0183976	0.0349026	0	0.0211051	0.836332	0.0950978
		10	T-18	Pal A	rim	1	50.97	0.56	3.11	8.87	0.32	13.51	21.37	0.42	0	99.13	1.9184	0.0158542	0.0815957	0.056361	0.279193	0.0102014	0.758035	0.861793	0.0306494	0	0.45	0.4	0.15	73.08	0.584859	0.223281	0.0828969	0.0316475	0.0306494	0.0257116	0.0279421	0	0.0120879	0.80814	0.114544
		11	T-18	Pal A	rim	1	50.97	0.53	3.05	8.83	0.25	13.56	22.09	0.49	0	99.77	1.91038	0.014942	0.0896237	0.0451053	0.276771	0.00793651	0.757657	0.887101	0.035608	0	0.46	0.39	0.15	73.24	0.608778	0.228763	0.0715551	0.0268886	0.035608	0.00949734	0.0400632	0	0.0251211	0.837541	0.0984437
		12	T-18	Pal A	rim	1	50.45	0.65	3.91	9.34	0.25	12.84	21.83	0.49	0	99.76	1.89402	0.0183555	0.105984	0.0670204	0.293241	0.00794964	0.718615	0.878111	0.0356669	0	0.46	0.38	0.16	71.02	0.57038	0.239062	0.0713163	0.0298906	0.0356669	0.0313534	0.0373151	0	0.0189596	0.809442	0.101207
		1	T-18	Pal A	core	2	50.85	0.6	3.63	7.26	0.18	14.04	22.59	0.39	0.11	99.65	1.89636	0.0168311	0.103636	0.055913	0.226424	0.00568576	0.78056	0.902651	0.0281996	0.00324322	0.47	0.41	0.12	77.51	0.643887	0.191468	0.0661455	0.0196693	0.0281996	0.0277134	0.0379613	0.00162161	0.0211303	0.835355	0.0858148
		2	T-18	Pal A	core	2	50.76	0.58	3.54	7.14	0.15	14.05	22.68	0.4	0.12	99.42	1.89728	0.0163067	0.102723	0.0532215	0.223184	0.00474882	0.782878	0.908292	0.0289879	0.00354603	0.47	0.41	0.12	77.82	0.652939	0.190102	0.0631305	0.0183803	0.0289879	0.0242336	0.0392446	0.00177302	0.0229378	0.843041	0.0815108
		4	T-18	Pal A	core	2	50.16	0.62	3.95	7.81	0.18	13.68	22.47	0.37	0.1	99.34	1.88258	0.0175031	0.117425	0.0572979	0.245133	0.00572206	0.765402	0.903589	0.0269243	0.0029672	0.47	0.4	0.13	75.74	0.62377	0.204436	0.068661	0.0225032	0.0269243	0.0303737	0.0435255	0.0014836	0.0260223	0.828207	0.0911642
		6	T-18	Pal A	mantle	2	49.45	0.8	4.49	8.8	0.18	12.97	22.15	0.41	0	99.25	1.86582	0.0227051	0.134178	0.0654899	0.277679	0.00575257	0.729546	0.89547	0.029994	0	0.47	0.38	0.15	72.43	0.583818	0.226815	0.0707926	0.0275032	0.029994	0.0354958	0.0493409	0	0.0266358	0.810633	0.0982958
		8	T-18	Pal A	mantle	2	50.65	0.71	3.77	8.36	0.26	13.49	22.33	0.42	0	99.99	1.89125	0.0199414	0.108753	0.0571548	0.261054	0.00822294	0.750912	0.893369	0.0304064	0	0.47	0.39	0.14	74.2	0.607697	0.21792	0.0685813	0.0245933	0.0304064	0.0267484	0.0410024	0	0.0210609	0.825618	0.0931745
		9	T-18	Pal A	mantle	2	50.27	0.63	3.9	8.08	0.23	13.53	22.43	0.35	0.03	99.45	1.88616	0.0177803	0.113838	0.0586233	0.253535	0.00730942	0.756792	0.901722	0.0254616	0.000889906	0.47	0.39	0.14	74.91	0.615598	0.212179	0.067879	0.0233959	0.0254616	0.0331617	0.0403381	0.000444953	0.0225578	0.827777	0.0912749
		10	T-18	Pal A	mantle	2	50.11	0.74	3.92	8.98	0.25	13.54	22.18	0.41	0.02	100.15	1.87496	0.020827	0.125045	0.0478213	0.280995	0.00792304	0.755255	0.889204	0.0297439	0.000591628	0.46	0.39	0.15	72.88	0.59119	0.226156	0.079167	0.0302848	0.0297439	0.0180774	0.0534836	0.000295814	0.0326566	0.817347	0.109452
		14	T-18	Pal A	rim	2	50.16	0.67	3.88	9.01	0.22	13.7	22.1	0.47	0.03	100.24	1.87511	0.0188397	0.124887	0.0460591	0.281677	0.00696591	0.763482	0.885188	0.0340655	0.000886633	0.46	0.39	0.15	73.05	0.592357	0.223947	0.0830351	0.0313923	0.0340655	0.0119935	0.0564466	0.000443316	0.0376069	0.816304	0.114427
		15	T-18	Pal A	rim	2	50.23	0.64	3.77	8.96	0.25	13.7	22.06	0.49	0	100.1	1.87978	0.0180158	0.12022	0.0460609	0.280419	0.00792445	0.764316	0.88455	0.0355539	0	0.46	0.39	0.15	73.16	0.594796	0.224391	0.0818832	0.030891	0.0355539	0.010507	0.0548564	0	0.0368406	0.819187	0.112774
		1	T-18	Pal A	core	2	50.28	0.66	3.7	8.7	0.24	13.87	22.32	0.44	0	100.21	1.87856	0.0185482	0.121442	0.0414835	0.271835	0.00759497	0.772528	0.893505	0.0318735	0	0.46	0.4	0.14	73.97	0.608044	0.219934	0.0794533	0.0287389	0.0318735	0.00961002	0.0559158	0	0.0373676	0.827979	0.108192
		6	T-18	Pal A	mantle	4	50.74	0.41	3.18	6.39	0.11	15.34	23.06	0.31	0.08	99.62	1.88944	0.0114841	0.110559	0.0290025	0.198994	0.00346945	0.851563	0.920058	0.0223816	0.00235519	0.47	0.43	0.1	81.06	0.695041	0.165249	0.0768595	0.0182737	0.0223816	0.00662089	0.0519692	0.00117759	0.0404852	0.86029	0.0951332
		7	T-18	Pal A	mantle	2	51.01	0.44	3.14	6.5	0.19	15.36	23.06	0.31	0.08	100.09	1.89123	0.0122708	0.108768	0.0284387	0.201539	0.00596662	0.848964	0.916056	0.0222843	0.00234494	0.46	0.43	0.11	80.82	0.689012	0.16841	0.0775785	0.0189619	0.0222843	0.00615443	0.0513069	0.00117247	0.0390361	0.857422	0.0965404
		8	T-18	Pal A	rim	1	50.27	0.58	3.35	8.96	0.28	13.83	22.02	0.47	0	99.76	1.88829	0.0163877	0.111706	0.0366015	0.281465	0.00890849	0.774447	0.88624	0.0342299	0	0.45	0.4	0.15	73.34	0.60308	0.226121	0.0824437	0.0309117	0.0342299	0.00237164	0.0546671	0	0.0382793	0.829201	0.113355
		1	Pal B B3	Pal B	core	2	50.5	0.69	3.7	8.88	0.2	13.93	22.18	0.45	0	100.53	1.88033	0.0193251	0.119673	0.0426955	0.27651	0.0063075	0.773218	0.884864	0.0324864	0	0.46	0.4	0.15	73.66	0.600339	0.219584	0.0841301	0.030772	0.0324864	0.0102091	0.0547318	0	0.0354067	0.819924	0.114902
		2	Pal B B3	Pal B	core	2	50.49	0.66	3.55	8.84	0.31	13.81	22.02	0.45	0.02	100.15	1.88695	0.0185536	0.113052	0.0433132	0.276289	0.00981299	0.769408	0.881749	0.0326073	0.000590932	0.46	0.4	0.15	73.58	0.597425	0.22215	0.0824152	0.0306458	0.0326073	0.010706	0.0511729	0.000295466	0.0326193	0.819575	0.113061
		3	Pal B B3	Pal B	core	2	50.17	0.71	3.61	8.89	0.25	13.75	22.19	0.43	0	100	1.87988	0.0200113	0.120115	0.0393079	0.278577	0.00793437	0.768066	0.890877	0.0312394	0	0.46	0.39	0.15	73.38	0.602161	0.224624	0.080063	0.0298659	0.0312394	0.00806849	0.0560234	0	0.0360121	0.826785	0.109929
		4	Pal B B3	Pal B	core	2	49.96	0.68	3.96	9.17	0.24	13.43	22.21	0.45	0	100.1	1.87268	0.0191726	0.127318	0.0476235	0.287453	0.0076197	0.750457	0.891997	0.032704	0	0.46	0.39	0.15	72.3	0.589207	0.231671	0.0778905	0.0306258	0.032704	0.0149195	0.0561994	0	0.0370269	0.820878	0.108516
		5	Pal B B3	Pal B	mantle	2	50.29	0.7	3.75	8.94	0.24	13.59	22.29	0.48	0.02	100.3	1.87914	0.0196746	0.12086	0.0442852	0.279364	0.00759581	0.757017	0.892402	0.0347749	0.000590827	0.46	0.39	0.15	73.04	0.599624	0.227298	0.0759424	0.0287873	0.0347749	0.00951028	0.0556748	0.000295413	0.0360003	0.826922	0.10473
		6	Pal B B3	Pal B	mantle	1	50.2	0.7	3.84	8.94	0.29	13.5	22.18	0.5	0.03	100.18	1.87811	0.019699	0.121892	0.0474272	0.279712	0.00918967	0.752938	0.889102	0.0362689	0.000887341	0.46	0.39	0.15	72.91	0.594156	0.227977	0.0760701	0.029188	0.0362689	0.0111584	0.0553666	0.000443671	0.0356676	0.822133	0.105258
		8	Pal B B3	Pal B	mantle	2	50.31	0.67	3.7	8.95	0.21	13.61	22.25	0.51	0.02	100.23	1.88099	0.0188425	0.119005	0.0440339	0.279842	0.00665025	0.758577	0.891326	0.0369701	0.000591175	0.46	0.39	0.15	73.05	0.601012	0.226984	0.0763694	0.0288424	0.0369701	0.00706382	0.0559707	0.000295587	0.0371282	0.827996	0.105212
		9	Pal B B3	Pal B	rim	2	50.07	0.67	3.92	9.09	0.2	13.48	22.13	0.42	0.03	100.01	1.87647	0.0188872	0.123532	0.0496112	0.284894	0.00634861	0.753116	0.888624	0.0305183	0.000888868	0.46	0.39	0.15	72.55	0.589065	0.227801	0.0797363	0.0308354	0.0305183	0.0190929	0.0522198	0.000444434	0.0333326	0.816867	0.110572
		10	Pal B B3	Pal B	rim	2	50.57	0.66	3.76	8.95	0.2	13.49	22.21	0.48	0.02	100.34	1.88658	0.0185206	0.113419	0.0519015	0.27923	0.00631972	0.750245	0.887778	0.0347193	0.000589882	0.46	0.39	0.15	72.88	0.595521	0.22666	0.0750729	0.0285734	0.0347193	0.0171822	0.0481185	0.000294941	0.0295979	0.822182	0.103646
		11	Pal B B3	Pal B	rim	2	50.34	0.69	3.82	9.37	0.25	13.43	21.92	0.43	0.03	100.28	1.88212	0.019405	0.117881	0.0504466	0.292974	0.00791697	0.748546	0.878107	0.0311709	0.000886763	0.46	0.39	0.16	71.87	0.577107	0.231979	0.0828958	0.0333214	0.0311709	0.0192757	0.0493024	0.000443382	0.0298975	0.809086	0.116217
		2	Pal B B3	Pal B	core	2	50.89	0.63	3.36	8.95	0.21	13.82	22.09	0.38	0	100.33	1.89688	0.0176635	0.10312	0.0444864	0.278989	0.00662998	0.767934	0.882219	0.0274624	0	0.46	0.4	0.15	73.35	0.599263	0.222884	0.0819195	0.0304684	0.0274624	0.017024	0.0430478	0	0.0253842	0.822147	0.112388
		3	Pal B B3	Pal B	core	2	50.79	0.62	3.5	8.94	0.24	13.49	22.14	0.38	0	100.1	1.89774	0.0174253	0.102262	0.0518662	0.279352	0.00759546	0.751413	0.886357	0.0275289	0	0.46	0.39	0.15	72.9	0.595608	0.227449	0.075154	0.0286996	0.0275289	0.0243373	0.0389625	0	0.0215373	0.823057	0.103854
		4	Pal B B3	Pal B	core	1	51.1	0.63	3.09	8.73	0.3	13.77	22	0.5	0	100.12	1.90731	0.0176877	0.0926886	0.0432417	0.272503	0.00948434	0.766202	0.879825	0.0361841	0	0.46	0.4	0.15	73.77	0.606676	0.223276	0.0762965	0.0280796	0.0361841	0.00705754	0.0428155	0	0.0251279	0.829952	0.104376
		5	Pal B B3	Pal B	core	1	51.22	0.56	2.99	8.7	0.27	14.06	22.09	0.49	0	100.38	1.90673	0.0156808	0.0932681	0.0379151	0.270848	0.00851332	0.780268	0.881087	0.0353666	0	0.45	0.4	0.14	74.23	0.613519	0.21966	0.08024	0.0287285	0.0353666	0.00254848	0.0453598	0	0.029679	0.833179	0.108969
		6	Pal B B3	Pal B	core	2	51.21	0.61	3.23	8.87	0.21	13.77	22.04	0.39	0.02	100.35	1.90622	0.0170796	0.0937792	0.0479235	0.27612	0.00662099	0.764119	0.879029	0.0281469	0.000588574	0.46	0.4	0.15	73.46	0.599959	0.221998	0.0796637	0.0294774	0.0281469	0.0197766	0.0370013	0.000294287	0.0199217	0.821957	0.109141
		7	Pal B B3	Pal B	core	2	50.85	0.61	3.35	8.77	0.19	13.85	22.02	0.46	0	100.1	1.89831	0.0171292	0.101686	0.0457074	0.273799	0.0060078	0.770789	0.88078	0.0332952	0	0.46	0.4	0.14	73.79	0.604345	0.219386	0.081018	0.0294107	0.0332952	0.0124122	0.0446371	0	0.0275079	0.823731	0.110429
		8	Pal B B3	Pal B	mantle	1	50.86	0.63	3.56	8.93	0.24	13.74	22.09	0.54	0	100.59	1.89179	0.0176265	0.108211	0.0478529	0.277782	0.00756123	0.761889	0.88037	0.0389437	0	0.46	0.4	0.15	73.28	0.597888	0.223921	0.0792498	0.0296807	0.0389437	0.00890916	0.0496511	0	0.0320246	0.82181	0.10893
		9	Pal B B3	Pal B	mantle	2	50.42	0.71	3.98	8.95	0.24	13.57	21.99	0.44	0	100.3	1.88076	0.0199214	0.119238	0.0557348	0.279197	0.00758276	0.754604	0.878879	0.0318222	0	0.46	0.39	0.15	72.99	0.584986	0.222318	0.0820617	0.0311867	0.0318222	0.0239125	0.0476628	0	0.0277415	0.807304	0.113248
		10	Pal B B3	Pal B	mantle	2	49.73	0.77	4.65	9.17	0.25	13.16	22.13	0.47	0	100.33	1.85901	0.0216513	0.14099	0.0638777	0.286674	0.00791568	0.733378	0.886376	0.034065	0	0.46	0.38	0.15	71.9	0.571435	0.229539	0.0781477	0.0313911	0.034065	0.0298127	0.0555886	0	0.0339373	0.800974	0.109539
		11	Pal B B3	Pal B	mantle	2	50.33	0.69	4.05	9	0.25	13.66	22.18	0.41	0	100.57	1.87423	0.0193274	0.125772	0.0519773	0.280281	0.00788534	0.758324	0.884973	0.0296024	0	0.46	0.39	0.15	73.01	0.587607	0.223293	0.0825016	0.031351	0.0296024	0.0223749	0.0516985	0	0.032371	0.8109	0.113853
		13	Pal B B3	Pal B	mantle	2	50.48	0.69	3.74	8.88	0.23	13.46	22.22	0.46	0.03	100.19	1.8861	0.019392	0.113905	0.0507873	0.277468	0.00727876	0.749718	0.889532	0.0333234	0.000886172	0.46	0.39	0.15	72.99	0.596754	0.22665	0.0738444	0.0280465	0.0333234	0.0174639	0.0482205	0.000443086	0.0288285	0.823404	0.101891
		14	Pal B B3	Pal B	mantle	1	50.76	0.6	3.53	8.57	0.3	13.7	22.15	0.46	0	100.07	1.89537	0.0168521	0.104631	0.0507169	0.267614	0.00948809	0.762608	0.886174	0.0333025	0	0.46	0.4	0.14	74.02	0.605233	0.219918	0.0752076	0.0273275	0.0333025	0.0174143	0.0436081	0	0.026756	0.825152	0.102535
		15	Pal B B3	Pal B	rim	2	50.05	0.67	4.26	8.34	0.22	13.87	22.27	0.51	0	100.19	1.86716	0.018801	0.132841	0.0544618	0.260195	0.0069516	0.771369	0.890165	0.0368888	0	0.46	0.4	0.14	74.78	0.605319	0.209639	0.0804433	0.0278598	0.0368888	0.017573	0.0576339	0	0.0388329	0.814958	0.108303
		16	Pal B B3	Pal B	rim	4	50.24	0.65	4.03	7.77	0.15	14.17	22.4	0.33	0.03	99.77	1.87594	0.0182563	0.124061	0.0532894	0.242631	0.00474401	0.788765	0.89617	0.0238908	0.000885611	0.46	0.41	0.13	76.48	0.623465	0.195533	0.0808445	0.0253547	0.0238908	0.0293987	0.0473309	0.000442805	0.0290747	0.818997	0.106199
		17	Pal B B3	Pal B	rim	1	51.14	0.61	3	8.79	0.29	13.89	21.75	0.45	0	99.92	1.91124	0.017148	0.0887591	0.0433805	0.274726	0.0091799	0.773866	0.870938	0.0326073	0	0.45	0.4	0.15	73.8	0.600769	0.220402	0.0831902	0.0305197	0.0326073	0.0107733	0.0389929	0	0.0218449	0.821172	0.11371
		18	Pal B B3	Pal B	rim	1	50.46	0.66	3.56	9.11	0.26	13.31	21.94	0.51	0.02	99.83	1.89328	0.0186269	0.106722	0.0507028	0.285852	0.00826277	0.744481	0.882017	0.0371009	0.000593266	0.46	0.39	0.15	72.26	0.588905	0.232653	0.0748266	0.029561	0.0371009	0.0136019	0.0465602	0.000296633	0.0279333	0.821558	0.104388
		19	Pal B B3	Pal B	rim	2	50.37	0.68	4.04	9.41	0.27	13.21	21.87	0.47	0.03	100.35	1.88158	0.0191069	0.118418	0.0594465	0.293966	0.0085428	0.735635	0.875333	0.0340405	0.000885982	0.46	0.38	0.16	71.45	0.568995	0.233983	0.0802934	0.0330183	0.0340405	0.0254059	0.0465061	0.000442991	0.0273992	0.802978	0.113312
		20	Pal B B3	Pal B	rim	2	50.33	0.74	4.06	9.45	0.29	13.23	21.78	0.49	0	100.37	1.87993	0.0207911	0.120067	0.0586635	0.295191	0.00917484	0.736688	0.871659	0.0354861	0	0.46	0.39	0.16	71.39	0.566135	0.233901	0.0820303	0.0338912	0.0354861	0.0231773	0.0484448	0	0.0276537	0.800037	0.115921
		1	Pal B B3	Pal B	core	2	49.59	0.89	4.61	8.64	0.21	13.5	22.23	0.39	0	100.06	1.85506	0.0250428	0.144942	0.0583034	0.270292	0.00665377	0.752845	0.890996	0.0282862	0	0.46	0.39	0.14	73.58	0.587424	0.216093	0.0802785	0.0295317	0.0282862	0.0300172	0.0574625	0	0.0324197	0.803517	0.10981
		2	Pal B B3	Pal B	core	4	50.4	0.64	3.7	7.52	0.15	14.39	22.72	0.31	0.18	100.01	1.87792	0.0179372	0.122081	0.0404009	0.234326	0.00473394	0.799311	0.907043	0.0223952	0.00530239	0.47	0.41	0.12	77.33	0.64226	0.192089	0.0767035	0.0229407	0.0223952	0.0180057	0.0520376	0.00265119	0.0341004	0.834348	0.0996442
		3	Pal B B3	Pal B	core	2	50.18	0.64	4.12	7.72	0.2	14.13	22.36	0.29	0.07	99.71	1.87451	0.0179832	0.125493	0.0558955	0.241174	0.00632807	0.786877	0.894955	0.021004	0.00206732	0.46	0.41	0.13	76.54	0.619024	0.194705	0.0815199	0.025641	0.021004	0.0348915	0.0453009	0.00103366	0.0273177	0.813729	0.107161
		4	Pal B B3	Pal B	core	2	49.83	0.66	4.22	8.23	0.19	13.69	22.19	0.38	0.06	99.45	1.87119	0.0186424	0.128808	0.0579579	0.258454	0.00604319	0.766372	0.892808	0.0276668	0.00178128	0.46	0.4	0.14	74.78	0.603933	0.208435	0.0789731	0.0272559	0.0276668	0.0302912	0.0492582	0.000890638	0.0306159	0.812368	0.106229
		5	Pal B B3	Pal B	mantle	2	50.09	0.66	3.73	8.51	0.21	13.74	22.02	0.48	0.02	99.46	1.88276	0.0186603	0.117238	0.0479996	0.267504	0.00668573	0.769909	0.886818	0.034981	0.000594329	0.46	0.4	0.14	74.21	0.605688	0.215705	0.0796457	0.0283644	0.034981	0.0130186	0.0521099	0.000297164	0.0334497	0.821393	0.10801
		6	Pal B B3	Pal B	mantle	2	49.35	0.72	4.58	9.07	0.21	13.26	21.99	0.47	0.04	99.69	1.85672	0.0203761	0.14328	0.0598064	0.285379	0.00669212	0.743723	0.886457	0.034285	0.00118979	0.46	0.39	0.15	72.27	0.575466	0.225994	0.0817257	0.0320949	0.034285	0.0255214	0.0588795	0.000594897	0.0385034	0.801461	0.113821
		7	Pal B B3	Pal B	mantle	2	50.22	0.7	3.73	8.87	0.31	13.53	22.02	0.46	0.02	99.86	1.88324	0.019745	0.116758	0.0480939	0.278169	0.00984637	0.756372	0.884748	0.0334452	0.000592942	0.46	0.39	0.15	73.11	0.592958	0.22579	0.0781415	0.0297551	0.0334452	0.0146487	0.0510549	0.000296471	0.0313099	0.818748	0.107897
		8	Pal B B3	Pal B	rim	2	49.89	0.73	4.18	9.18	0.26	13.22	21.93	0.42	0.03	99.84	1.87307	0.0206154	0.126933	0.0580244	0.288229	0.00826796	0.739911	0.882168	0.0305729	0.000890458	0.46	0.39	0.15	71.97	0.574369	0.230161	0.0798197	0.0319854	0.0305729	0.0274516	0.0497409	0.000445229	0.0291255	0.804531	0.111805
		10	Pal B B3	Pal B	rim	2	49.96	0.64	3.54	9.09	0.22	13.34	21.66	0.6	0.03	99.08	1.88955	0.0182073	0.11045	0.0473464	0.287512	0.00704764	0.752143	0.877743	0.0439981	0.000897036	0.46	0.39	0.15	72.35	0.589523	0.230873	0.0787779	0.0308516	0.0439981	0.00334823	0.0535507	0.000448518	0.0353434	0.820396	0.109629
		1	Pal B B3	Pal B	core	4	51.97	0.38	2.6	7.23	0.24	14.84	22.61	0.35	0.28	100.5	1.92034	0.0105618	0.0796609	0.0335675	0.223419	0.00751141	0.817462	0.895156	0.025075	0.00817967	0.46	0.42	0.12	78.54	0.660423	0.186567	0.0755913	0.0213543	0.025075	0.00849254	0.0355842	0.00408984	0.0250224	0.84699	0.0969455
		2	Pal B B3	Pal B	core	4	51.42	0.45	3.01	7.77	0.24	14.38	22.41	0.36	0.15	100.19	1.91017	0.0125742	0.0898343	0.0419496	0.241388	0.00755154	0.796354	0.891978	0.0259292	0.00440537	0.46	0.41	0.13	76.74	0.63755	0.199298	0.0765257	0.0239219	0.0259292	0.0160204	0.036907	0.00220269	0.0243328	0.836848	0.100448
		3	Pal B B3	Pal B	core	2	50.59	0.58	3.78	8.47	0.25	13.78	22.09	0.44	0.03	100.01	1.88882	0.0162886	0.111179	0.0551528	0.264463	0.0079059	0.76698	0.88368	0.0318512	0.000885523	0.46	0.4	0.14	74.36	0.602159	0.213838	0.0794934	0.0282297	0.0318512	0.0233016	0.0439386	0.000442762	0.02765	0.815997	0.107723
		4	Pal B B3	Pal B	core	2	51.02	0.63	3.34	8.8	0.21	13.9	21.92	0.38	0	100.2	1.9013	0.0176595	0.0987028	0.0479914	0.274251	0.00662848	0.772206	0.875232	0.0274562	0	0.45	0.4	0.15	73.79	0.598072	0.217541	0.0846364	0.0307853	0.0274562	0.0205352	0.0390838	0	0.0214242	0.815613	0.115422
		5	Pal B B3	Pal B	core	2	50.66	0.63	3.6	8.92	0.26	13.56	21.92	0.44	0	99.99	1.89455	0.0177219	0.105454	0.0532173	0.278972	0.00823566	0.755976	0.878322	0.0319036	0	0.46	0.39	0.15	73.04	0.59057	0.224367	0.0797188	0.0302865	0.0319036	0.0213137	0.0420703	0	0.0243484	0.814938	0.110005
		6	Pal B B3	Pal B	core	2	50.38	0.7	3.58	9.1	0.26	13.39	21.93	0.45	0.02	99.81	1.89054	0.0197586	0.109459	0.0488732	0.285578	0.00826393	0.749061	0.881739	0.0327407	0.00059335	0.46	0.39	0.15	72.4	0.587989	0.230657	0.0775681	0.0304285	0.0327407	0.0161326	0.046663	0.000296675	0.0269044	0.818646	0.107997
		7	Pal B B3	Pal B	mantle	2	49.62	0.88	4.61	9.66	0.27	13.08	22	0.47	0	100.59	1.8544	0.0247377	0.145598	0.0574529	0.301912	0.00854665	0.728725	0.880933	0.0340559	0	0.46	0.38	0.16	70.71	0.558498	0.237937	0.0821164	0.034984	0.0340559	0.023397	0.0611005	0	0.0363628	0.796436	0.1171
		8	Pal B B3	Pal B	mantle	2	50.81	0.67	3.45	8.94	0.24	13.59	22.15	0.48	0.02	100.35	1.89486	0.0187946	0.105141	0.0464956	0.278818	0.00758096	0.755537	0.885064	0.0347069	0.000589672	0.46	0.39	0.15	73.04	0.599176	0.227128	0.0754318	0.0285937	0.0347069	0.0117886	0.0466761	0.000294836	0.0278816	0.826304	0.104026
		9	Pal B B3	Pal B	mantle	1	51.15	0.58	3.22	8.95	0.24	13.83	21.78	0.49	0	100.24	1.90643	0.0162604	0.0935714	0.0478737	0.278968	0.00757655	0.768432	0.869773	0.0354094	0	0.45	0.4	0.15	73.37	0.594915	0.22184	0.0839995	0.031323	0.0354094	0.0124643	0.0405535	0	0.0242931	0.816755	0.115322
		10	Pal B B3	Pal B	mantle	1	51.12	0.54	3.05	9.13	0.3	13.87	21.71	0.44	0.02	100.18	1.90839	0.0151635	0.0916134	0.0425803	0.285038	0.00948597	0.771899	0.868377	0.0318475	0.00059028	0.45	0.4	0.15	73.03	0.591296	0.225613	0.0868685	0.0331453	0.0318475	0.0107328	0.0404403	0.00029514	0.0252768	0.816909	0.120014
		11	Pal B B3	Pal B	mantle	1	51.11	0.54	3.1	9.07	0.27	13.9	21.76	0.49	0	100.24	1.90664	0.0151526	0.0933611	0.0429343	0.282961	0.00853123	0.773011	0.86975	0.035441	0	0.45	0.4	0.15	73.2	0.594969	0.224354	0.0859238	0.0324006	0.035441	0.00749331	0.0429339	0	0.0277813	0.819323	0.118324
		12	Pal B B3	Pal B	mantle	2	49.98	0.68	4.17	9.51	0.22	13.45	21.83	0.45	0	100.29	1.86991	0.0191365	0.130089	0.0537844	0.297551	0.0069716	0.750163	0.875088	0.0326426	0	0.45	0.39	0.16	71.6	0.568639	0.230834	0.0882829	0.0358377	0.0326426	0.0211418	0.0544734	0	0.0353368	0.799473	0.124121
		15	Pal B B3	Pal B	rim	2	50.78	0.63	3.55	9.33	0.23	13.74	21.74	0.47	0	100.47	1.89227	0.0176587	0.107732	0.0481782	0.290755	0.00725944	0.763282	0.868006	0.0339574	0	0.45	0.4	0.15	72.42	0.580414	0.226616	0.0888239	0.0346803	0.0339574	0.0142208	0.0467557	0	0.029097	0.807029	0.123504
		1	Pal B B3	Pal B	core	1	51.3	0.53	2.92	8.55	0.25	14.33	22.11	0.43	0	100.42	1.90717	0.014821	0.0928282	0.0351135	0.265824	0.00787223	0.794195	0.880713	0.0309947	0	0.45	0.41	0.14	74.92	0.61894	0.2133	0.0847004	0.0291896	0.0309947	0.0041188	0.0443547	0	0.0295337	0.832239	0.11389
		2	Pal B B3	Pal B	core	1	51.03	0.6	3.16	8.74	0.23	14.05	22.04	0.42	0	100.27	1.9015	0.0168171	0.0985	0.0402761	0.272357	0.00725912	0.780469	0.879945	0.0303436	0	0.45	0.4	0.14	74.13	0.607928	0.2178	0.0835981	0.0299504	0.0303436	0.00993252	0.0442837	0	0.0274666	0.825729	0.113549
		3	Pal B B3	Pal B	core	2	50.45	0.68	3.68	9.04	0.3	13.66	22.12	0.46	0	100.39	1.88301	0.0190911	0.116989	0.0448924	0.282173	0.00948414	0.760065	0.884606	0.0332887	0	0.46	0.39	0.15	72.93	0.592826	0.227484	0.0801925	0.030772	0.0332887	0.0116037	0.0526925	0	0.0336015	0.82031	0.110964
		4	Pal B B3	Pal B	core	2	50.03	0.72	3.8	9.14	0.27	13.64	22.09	0.4	0	100.09	1.87468	0.0202935	0.125323	0.0424944	0.286417	0.00856929	0.761937	0.88688	0.0290605	0	0.46	0.39	0.15	72.68	0.589338	0.228164	0.0832106	0.0322152	0.0290605	0.0134339	0.0559445	0	0.0356509	0.817502	0.115426
		5	Pal B B3	Pal B	core	2	50.11	0.77	3.8	9.21	0.23	13.57	22.09	0.5	0	100.28	1.87472	0.0216687	0.125281	0.042272	0.288156	0.00728827	0.756833	0.885484	0.0362684	0	0.46	0.39	0.15	72.42	0.589658	0.230184	0.0809668	0.0316069	0.0362684	0.00600352	0.0596388	0	0.0379701	0.819842	0.112574
		6	Pal B B3	Pal B	core	2	50.55	0.69	3.69	9.08	0.21	13.53	21.99	0.46	0	100.2	1.88843	0.0193891	0.111575	0.050891	0.283675	0.00664482	0.753503	0.880191	0.0333184	0	0.46	0.39	0.15	72.65	0.588769	0.226849	0.0799687	0.0308114	0.0333184	0.0175726	0.0470011	0	0.027612	0.815617	0.11078
		7	Pal B B3	Pal B	core	2	50.59	0.72	3.71	9.19	0.29	13.63	22.11	0.46	0	100.7	1.88291	0.020157	0.11709	0.0456507	0.286046	0.00914214	0.756257	0.881712	0.0331948	0	0.46	0.39	0.15	72.56	0.587587	0.229352	0.081047	0.031635	0.0331948	0.0124559	0.052317	0	0.0321599	0.816939	0.112682
		8	Pal B B3	Pal B	mantle	1	50.42	0.67	3.67	9.17	0.31	13.57	22.11	0.48	0.02	100.42	1.8828	0.0188194	0.117203	0.044316	0.286369	0.009805	0.755421	0.884632	0.0347527	0.00059045	0.46	0.39	0.15	72.51	0.589738	0.231215	0.0793198	0.0310985	0.0347527	0.00956326	0.0538199	0.000295225	0.0350005	0.820953	0.110418
		9	Pal B B3	Pal B	mantle	2	49.85	0.78	4.11	9.37	0.26	13.41	22.03	0.45	0.04	100.3	1.86617	0.021964	0.133827	0.0475101	0.293348	0.00824414	0.748383	0.883638	0.0326623	0.00118386	0.46	0.39	0.16	71.84	0.576418	0.232291	0.0830447	0.0334662	0.0326623	0.0148478	0.0594894	0.000591929	0.0375254	0.808709	0.116511
		10	Pal B B3	Pal B	mantle	1	51.27	0.54	2.83	8.61	0.24	14.12	22.15	0.43	0	100.19	1.91118	0.0151412	0.0888212	0.0355104	0.268409	0.00757765	0.78466	0.884677	0.031078	0	0.45	0.4	0.14	74.51	0.619985	0.218066	0.0795345	0.0279745	0.031078	0.00443235	0.0421944	0	0.0270532	0.838051	0.107509
		11	Pal B B3	Pal B	mantle	4	51.58	0.43	2.42	8.49	0.27	14.32	21.86	0.43	0.02	99.82	1.92673	0.012082	0.073266	0.033274	0.265219	0.00854258	0.797429	0.874911	0.0311427	0.00059064	0.45	0.41	0.14	75.04	0.623028	0.213889	0.0840207	0.0288447	0.0311427	0.00213127	0.0355674	0.00029532	0.0234854	0.836917	0.112865
		12	Pal B B3	Pal B	mantle	3	51.26	0.42	2.52	8.83	0.32	14.4	21.82	0.48	0	100.05	1.91538	0.0118047	0.0846183	0.026359	0.275927	0.0101277	0.802136	0.873584	0.0347748	0	0.45	0.41	0.15	74.41	0.612756	0.218519	0.090957	0.0324367	0.026359	0	0.0423091	0	0.0347123	0.831275	0.123394
		15	Pal B B3	Pal B	rim	1	50.76	0.58	3.34	8.94	0.27	14.04	22.04	0.44	0	100.41	1.89198	0.0162612	0.108017	0.0387059	0.278669	0.00852402	0.780138	0.880198	0.0317977	0	0.45	0.4	0.15	73.68	0.601357	0.221378	0.0862753	0.0317606	0.0317977	0.00690821	0.0505546	0	0.0342934	0.822735	0.118036
		17	Pal B B3	Pal B	rim	1	50.34	0.57	3.31	9.12	0.33	13.81	21.9	0.46	0	99.84	1.89019	0.0160989	0.109814	0.0366656	0.28638	0.0104952	0.773025	0.881066	0.0334886	0	0.45	0.4	0.15	72.97	0.59577	0.228801	0.0848362	0.0325807	0.0334886	0.00317704	0.0533183	0	0.0372195	0.824571	0.117417
		18	Pal B B3	Pal B	rim	2	50.35	0.54	3.43	8.62	0.17	13.93	22.35	0.38	0.06	99.83	1.88716	0.0152241	0.112839	0.0386773	0.270192	0.00539689	0.778339	0.897553	0.0276147	0.00177792	0.46	0.4	0.14	74.23	0.616446	0.218267	0.0789539	0.0279554	0.0276147	0.0110626	0.0508884	0.000888962	0.0356643	0.834713	0.106909
		19	Pal B B3	Pal B	rim	1	50.41	0.59	3.5	9.16	0.28	13.86	21.86	0.51	0	100.17	1.886	0.0166038	0.113998	0.0403317	0.2866	0.00887296	0.773031	0.876292	0.036995	0	0.45	0.4	0.15	72.95	0.591527	0.226097	0.0875427	0.0334612	0.036995	0.00333675	0.0553308	0	0.038727	0.817624	0.121004
		2	Pal B B3	Pal B	core	4	51.57	0.55	3.56	5.81	0.11	15.34	23.23	0.33	0.13	100.63	1.89311	0.015187	0.106889	0.0471343	0.178366	0.00342024	0.839485	0.913695	0.0234877	0.0037729	0.47	0.43	0.09	82.48	0.695857	0.150684	0.0704082	0.0152465	0.0234877	0.0236466	0.0416211	0.00188645	0.0264342	0.846541	0.0856547
		3	Pal B B3	Pal B	core	4	51.39	0.56	3.7	5.91	0.11	15.35	23.16	0.21	0.15	100.54	1.88843	0.0154789	0.111572	0.048671	0.181621	0.00342373	0.840889	0.911871	0.0149619	0.00435778	0.47	0.43	0.1	82.24	0.686075	0.150976	0.0760039	0.0167253	0.0149619	0.0337091	0.0389317	0.00217889	0.0234528	0.837051	0.0927291
		4	Pal B B3	Pal B	core	4	51.71	0.52	3.36	5.77	0.13	15.49	23.2	0.24	0.18	100.6	1.89792	0.0143561	0.102078	0.0432668	0.177107	0.0040414	0.847547	0.912357	0.017079	0.00522311	0.47	0.44	0.09	82.72	0.696704	0.148908	0.0737564	0.0157642	0.017079	0.0261878	0.0379452	0.00261155	0.0235891	0.845613	0.0895206
		5	Pal B B3	Pal B	core	4	52.56	0.37	2.53	5.23	0.11	15.92	23.57	0.24	0.15	100.68	1.92276	0.0101813	0.0772362	0.0318445	0.160003	0.00340838	0.868205	0.923854	0.0170227	0.00433825	0.47	0.44	0.08	84.44	0.736949	0.138707	0.0641937	0.0120824	0.0170227	0.0148218	0.0312072	0.00216912	0.021026	0.875656	0.076276
		13	Pal B B3	Pal B	rim	2	50.94	0.71	3.6	9.15	0.24	13.64	22	0.47	0	100.75	1.89216	0.0198375	0.107836	0.0497651	0.284235	0.00755086	0.755306	0.87558	0.0338489	0	0.46	0.39	0.15	72.66	0.586955	0.226749	0.0814522	0.0314662	0.0338489	0.0159162	0.0459599	0	0.0261224	0.813704	0.112918
		14	Pal B B3	Pal B	rim	2	50.67	0.7	3.64	9.3	0.27	13.67	21.98	0.47	0	100.7	1.88576	0.0195958	0.114244	0.0454149	0.28945	0.00851106	0.758423	0.876467	0.033914	0	0.45	0.39	0.15	72.38	0.584114	0.22948	0.0840994	0.0330401	0.033914	0.0115008	0.0513715	0	0.0317758	0.813594	0.117139
		15	Pal B B3	Pal B	rim	1	51.14	0.64	3.41	9.28	0.3	13.65	21.78	0.54	0	100.74	1.9	0.0178856	0.0999998	0.0493154	0.288335	0.00944059	0.756021	0.86701	0.0388986	0	0.45	0.39	0.15	72.39	0.582408	0.229394	0.0834205	0.0328569	0.0388986	0.0104168	0.0447915	0	0.0269059	0.811801	0.116277
		16	Pal B B3	Pal B	rim	2	51.1	0.65	3.38	9.28	0.23	13.69	21.81	0.51	0	100.65	1.89986	0.0181779	0.100138	0.0479689	0.288539	0.00724293	0.758775	0.86882	0.0367636	0	0.45	0.39	0.15	72.45	0.585077	0.228072	0.0842435	0.0328394	0.0367636	0.0112052	0.0444663	0	0.0262884	0.813149	0.117083
		17	Pal B B3	Pal B	rim	1	51.03	0.65	3.5	9.19	0.28	13.54	21.86	0.52	0	100.57	1.89868	0.0181916	0.101315	0.0521647	0.285956	0.0088241	0.751025	0.871466	0.0375126	0	0.45	0.39	0.15	72.42	0.584187	0.229295	0.0802506	0.0314986	0.0375126	0.0146521	0.0433317	0	0.0251401	0.813482	0.111749
		18	Pal B B3	Pal B	rim	2	51.32	0.61	3.51	8.96	0.23	13.87	22.08	0.46	0.04	101.08	1.89748	0.0169648	0.102524	0.0504271	0.277047	0.00720282	0.764495	0.874705	0.0329757	0.00116924	0.45	0.4	0.15	73.4	0.593472	0.220661	0.0828863	0.0308183	0.0329757	0.0174514	0.0425365	0.000584618	0.0255717	0.814133	0.113705
		1	Pal B B3	Pal B	core	1	51.31	0.56	3.1	8.62	0.24	14.1	22.26	0.39	0.03	100.61	1.90462	0.0156359	0.0953838	0.0402363	0.267589	0.00754574	0.780249	0.885327	0.0280684	0.000880398	0.46	0.4	0.14	74.46	0.614443	0.216668	0.0801135	0.02825	0.0280684	0.0121679	0.041608	0.000440199	0.0259721	0.831111	0.108364
		2	Pal B B3	Pal B	core	1	50.4	0.61	3.41	8.77	0.24	13.99	22.07	0.46	0.02	99.97	1.88698	0.0171789	0.113019	0.0374502	0.274595	0.00761085	0.780842	0.885345	0.033392	0.000591997	0.45	0.4	0.14	73.98	0.607098	0.219412	0.084077	0.0303865	0.033392	0.0040582	0.0544805	0.000295998	0.0373016	0.82651	0.114463
		3	Pal B B3	Pal B	core	2	50.76	0.64	3.48	8.78	0.25	13.84	22.06	0.41	0.03	100.25	1.89296	0.0179527	0.107039	0.0459136	0.273823	0.00789669	0.769422	0.881452	0.029645	0.000884492	0.46	0.4	0.15	73.75	0.599758	0.219598	0.0819421	0.0300027	0.029645	0.0162686	0.0453851	0.000442246	0.0274324	0.819356	0.111945
		4	Pal B B3	Pal B	core	2	50.15	0.75	4.01	9.04	0.25	13.39	22.01	0.45	0.04	100.09	1.87691	0.0211136	0.123092	0.0537855	0.282941	0.00792496	0.74707	0.882603	0.0326536	0.00118354	0.46	0.39	0.15	72.53	0.582936	0.226962	0.0792145	0.0308416	0.0326536	0.0211319	0.0509802	0.000591772	0.0298666	0.809899	0.110056
		5	Pal B B3	Pal B	core	1	50.93	0.65	3.22	8.85	0.24	13.92	22.02	0.34	0	100.17	1.90026	0.0182424	0.0997358	0.0418609	0.276147	0.00758467	0.774262	0.8803	0.0245961	0	0.45	0.4	0.15	73.71	0.601411	0.220389	0.0836505	0.030654	0.0245961	0.0172648	0.0412355	0	0.022993	0.8218	0.114304
		6	Pal B B3	Pal B	core	2	49.74	0.86	4.21	9.42	0.27	13.22	21.93	0.45	0	100.1	1.86567	0.0242637	0.134331	0.0517779	0.295485	0.00857783	0.739212	0.881334	0.0327257	0	0.46	0.38	0.16	71.44	0.570129	0.234513	0.0815025	0.0335248	0.0327257	0.0190523	0.0576395	0	0.0333758	0.804642	0.115027
		7	Pal B B3	Pal B	core	2	49.1	0.99	4.79	9.57	0.29	12.89	21.91	0.52	0.02	100.08	1.84557	0.0279907	0.154431	0.0577666	0.300827	0.00923277	0.722288	0.882397	0.0378965	0.000594335	0.46	0.38	0.16	70.6	0.556191	0.238759	0.0798185	0.034264	0.0378965	0.0198701	0.0672806	0.000297167	0.03929	0.79495	0.114082
		8	Pal B B3	Pal B	mantle	2	50.66	0.69	3.58	9.13	0.22	13.54	21.94	0.4	0	100.16	1.89278	0.0193916	0.107218	0.0504254	0.285274	0.00696215	0.754159	0.878305	0.0289763	0	0.46	0.39	0.15	72.55	0.586646	0.227325	0.0812474	0.0314833	0.0289763	0.0214491	0.0428843	0	0.0234927	0.813971	0.112731
		9	Pal B B3	Pal B	mantle	2	50.66	0.69	3.51	9.34	0.22	13.67	21.89	0.52	0.03	100.53	1.88874	0.0193502	0.111264	0.0429667	0.291212	0.00694727	0.759772	0.87443	0.0375886	0.00088426	0.45	0.39	0.15	72.29	0.585786	0.229881	0.0844984	0.0331599	0.0375886	0.00537803	0.0529429	0.00044213	0.0335927	0.815667	0.117658
		10	Pal B B3	Pal B	mantle	1	50.78	0.64	3.49	9.15	0.3	13.73	21.86	0.52	0.03	100.5	1.89209	0.0179373	0.107914	0.0453469	0.285118	0.00946792	0.762654	0.872713	0.0375663	0.000883735	0.45	0.4	0.15	72.79	0.587495	0.226929	0.0841642	0.0325097	0.0375663	0.00778056	0.0500666	0.000441867	0.0321293	0.814424	0.116674
		11	Pal B B3	Pal B	mantle	2	50.5	0.67	3.66	9.11	0.25	13.58	21.98	0.45	0	100.2	1.88738	0.0188353	0.11262	0.0485954	0.284736	0.00791395	0.756617	0.880175	0.0326083	0	0.46	0.39	0.15	72.66	0.588317	0.227554	0.0812966	0.0314445	0.0326083	0.0159872	0.0483163	0	0.029481	0.815871	0.112741
		12	Pal B B3	Pal B	mantle	2	50.3	0.71	3.88	9.17	0.24	13.56	21.86	0.52	0	100.24	1.8799	0.0199597	0.120098	0.0508076	0.286611	0.00759738	0.755502	0.875368	0.0376806	0	0.45	0.39	0.15	72.5	0.582081	0.226674	0.0839764	0.0327022	0.0376806	0.013127	0.0534854	0	0.0335257	0.808755	0.116679
		13	Pal B B3	Pal B	mantle	2	50.09	0.67	3.82	8.8	0.24	13.76	21.89	0.45	0	99.72	1.87947	0.0189098	0.120533	0.048396	0.276136	0.00762746	0.769681	0.88004	0.0327373	0	0.46	0.4	0.15	73.6	0.593233	0.218711	0.0854372	0.0314987	0.0327373	0.0156586	0.0524372	0	0.0335273	0.811945	0.116936
		14	Pal B B3	Pal B	rim	2	50.57	0.59	3.78	8.11	0.22	14.15	22.32	0.34	0.03	100.11	1.88398	0.0165335	0.116025	0.049946	0.252673	0.00694209	0.785864	0.890942	0.0245589	0.000883601	0.46	0.41	0.13	75.67	0.616222	0.203573	0.0822119	0.0271592	0.0245589	0.0253872	0.0453187	0.0004418	0.0287852	0.819795	0.109371
		15	Pal B B3	Pal B	rim	2	50.16	0.67	3.92	8.46	0.22	13.81	22.13	0.42	0	99.79	1.87836	0.0188723	0.121643	0.0513638	0.26494	0.00697796	0.770944	0.887923	0.0304942	0	0.46	0.4	0.14	74.42	0.603727	0.212939	0.0810291	0.0285796	0.0304942	0.0208696	0.0503868	0	0.0315145	0.816666	0.109609
		16	Pal B B3	Pal B	rim	2	49.86	0.72	3.98	8.46	0.23	13.82	22.03	0.48	0	99.58	1.87231	0.0203371	0.127685	0.0484581	0.265676	0.00731542	0.773648	0.886368	0.0349474	0	0.46	0.4	0.14	74.44	0.602995	0.212775	0.0826224	0.0291544	0.0349474	0.0135107	0.0570873	0	0.0367502	0.81577	0.111777
		17	Pal B B3	Pal B	rim	2	48.96	0.88	4.78	9.06	0.17	13.35	21.93	0.43	0.05	99.61	1.84419	0.0249331	0.155814	0.0563872	0.285396	0.00542372	0.749641	0.885065	0.0314036	0.00148897	0.46	0.39	0.15	72.43	0.572012	0.221909	0.0868604	0.0336971	0.0314036	0.0249837	0.0654152	0.000744485	0.0404822	0.793921	0.120557
		18	Pal B B3	Pal B	rim	1	49.87	0.66	3.92	8.81	0.27	13.75	21.82	0.49	0	99.59	1.87468	0.0186621	0.125322	0.0483501	0.276961	0.00859679	0.770546	0.878851	0.0357133	0	0.45	0.4	0.15	73.56	0.590892	0.21898	0.086691	0.032127	0.0357133	0.0126368	0.0563426	0	0.0376805	0.809871	0.118818
		19	Pal B B3	Pal B	rim	1	49.91	0.64	3.95	9.1	0.3	13.54	21.75	0.47	0	99.66	1.87661	0.0181007	0.123388	0.051653	0.286144	0.00955418	0.758951	0.876232	0.0342635	0	0.45	0.39	0.15	72.62	0.579905	0.225939	0.0860858	0.0335402	0.0342635	0.0173894	0.0529995	0	0.0348988	0.805843	0.119626
		1	Pal B B3	Pal B	core	4	52.4	0.32	2.56	4.28	0.13	16.28	22.69	0.34	0.95	99.95	1.92254	0.00883128	0.0774598	0.0332385	0.131324	0.00403992	0.890445	0.891973	0.0241863	0.0275563	0.47	0.46	0.07	87.15	0.724762	0.110177	0.0810881	0.0123269	0.0241863	0.00905219	0.0342038	0.0137781	0.0253725	0.834939	0.093415
		3	Pal B B3	Pal B	core	4	52.26	0.42	2.85	4.96	0.11	15.96	22.7	0.29	0.47	100.02	1.91915	0.0116016	0.0808457	0.0425052	0.152327	0.00342151	0.873739	0.893181	0.0206484	0.0136455	0.46	0.45	0.08	85.15	0.708681	0.126326	0.0810774	0.0144525	0.0206484	0.0218568	0.0294945	0.00682277	0.0178928	0.835007	0.0955299
		5	Pal B B3	Pal B	mantle	2	49.98	0.66	4.51	8.4	0.18	13.72	22.27	0.37	0.03	100.12	1.86479	0.0185228	0.135214	0.0631058	0.262101	0.0056884	0.763124	0.890279	0.0267659	0.000884925	0.46	0.4	0.14	74.43	0.595198	0.208862	0.0818579	0.0287249	0.0267659	0.0363399	0.0494371	0.000442463	0.0309143	0.804059	0.110583
		6	Pal B B3	Pal B	rim	1	50.53	0.66	3.78	9.19	0.28	13.58	21.89	0.52	0	100.43	1.88473	0.0185172	0.115265	0.0509036	0.286664	0.00884594	0.755108	0.874822	0.0376055	0	0.45	0.39	0.15	72.48	0.582558	0.227982	0.0830962	0.0325194	0.0376055	0.0132981	0.0509836	0	0.0324664	0.810541	0.115616
		7	Pal B B3	Pal B	rim	1	51.15	0.64	3.7	8.9	0.24	13.64	21.74	0.5	0	100.51	1.89958	0.0178781	0.100423	0.0615233	0.276412	0.00754932	0.755152	0.865056	0.0360022	0	0.45	0.4	0.15	73.2	0.582896	0.219188	0.0833848	0.0313554	0.0360022	0.0255212	0.0374507	0	0.0195726	0.802084	0.11474
		1	Pal B B3	Pal B	core	1	50.9	0.63	3.38	9.15	0.3	13.71	21.9	0.51	0.02	100.5	1.8963	0.0176546	0.103701	0.0447085	0.28508	0.00946663	0.761439	0.874191	0.0368389	0.000589076	0.45	0.39	0.15	72.76	0.589915	0.228196	0.0823489	0.0318549	0.0368389	0.00786959	0.0479159	0.000294538	0.0302612	0.818111	0.114204
		2	Pal B B3	Pal B	core	1	50.67	0.66	3.6	9.09	0.28	13.52	21.89	0.49	0.02	100.22	1.89251	0.0185421	0.107494	0.0509751	0.283927	0.00885787	0.752786	0.876002	0.0354837	0.000590567	0.46	0.39	0.15	72.61	0.586215	0.227999	0.0800969	0.0311524	0.0354837	0.0154913	0.0460015	0.000295283	0.0274594	0.814214	0.111249
		3	Pal B B3	Pal B	core	1	50.73	0.69	3.51	8.95	0.26	13.7	21.89	0.5	0.02	100.25	1.89298	0.0193669	0.107021	0.0473422	0.279293	0.00821749	0.762096	0.875185	0.0361741	0.000590015	0.45	0.4	0.15	73.18	0.592331	0.223464	0.0818996	0.0308976	0.0361741	0.0111681	0.0479267	0.000295008	0.0285598	0.815795	0.112797
		4	Pal B B3	Pal B	core	2	50.76	0.71	3.43	9.01	0.29	13.61	21.87	0.47	0	100.15	1.89627	0.0199511	0.10373	0.0472881	0.281488	0.00917617	0.757958	0.875388	0.0340427	0	0.45	0.39	0.15	72.92	0.590466	0.226434	0.0804296	0.0308433	0.0340427	0.0132454	0.0452424	0	0.0252913	0.8169	0.111273
		5	Pal B B3	Pal B	core	1	50.79	0.68	3.4	9.08	0.26	13.87	21.82	0.52	0	100.42	1.89294	0.0190633	0.107058	0.0422882	0.283009	0.00820763	0.770627	0.871339	0.0375759	0	0.45	0.4	0.15	73.14	0.59181	0.223643	0.0864299	0.0326615	0.0375759	0.00471231	0.051173	0	0.0321097	0.815453	0.119091
		6	Pal B B3	Pal B	mantle	2	50.36	0.71	3.53	8.93	0.24	13.66	21.93	0.49	0	99.85	1.88808	0.0200227	0.111923	0.0440563	0.279989	0.00762132	0.763472	0.880939	0.0356186	0	0.46	0.4	0.15	73.17	0.596172	0.224586	0.080882	0.0304694	0.0356186	0.00843769	0.0517424	0	0.0317198	0.820759	0.111351
		7	Pal B B3	Pal B	mantle	2	50.52	0.69	3.45	9.28	0.22	13.69	21.77	0.48	0	100.1	1.89068	0.0194237	0.109324	0.0428458	0.290441	0.00697367	0.763775	0.872942	0.0348291	0	0.45	0.39	0.15	72.45	0.586059	0.228212	0.0863484	0.0336241	0.0348291	0.00801671	0.0506539	0	0.0312302	0.814271	0.119973
		8	Pal B B3	Pal B	mantle	2	50.31	0.77	3.92	9.17	0.27	13.33	21.97	0.46	0	100.2	1.88118	0.0216568	0.118824	0.0539257	0.286748	0.00855114	0.743043	0.880194	0.0333488	0	0.46	0.39	0.15	72.15	0.579993	0.2305	0.0784652	0.0311836	0.0333488	0.0205769	0.0491237	0	0.0274668	0.810493	0.109649
		9	Pal B B3	Pal B	mantle	2	50.67	0.71	3.66	9.2	0.21	13.65	22.05	0.46	0	100.61	1.88632	0.0198817	0.113676	0.0469086	0.286424	0.00662171	0.757542	0.879523	0.0332025	0	0.46	0.39	0.15	72.56	0.588268	0.227564	0.0822497	0.0318173	0.0332025	0.0137061	0.0499848	0	0.0301031	0.815832	0.114067
		10	Pal B B3	Pal B	mantle	2	50.36	0.71	3.71	9.1	0.22	13.48	21.95	0.45	0.02	100	1.88594	0.02	0.114061	0.0496856	0.284996	0.0069783	0.752559	0.880744	0.0326739	0.00059214	0.46	0.39	0.15	72.53	0.587122	0.227789	0.0802045	0.0311174	0.0326739	0.0170117	0.0485247	0.00029607	0.0285247	0.814911	0.111322
		11	Pal B B3	Pal B	rim	2	49.51	0.81	4.56	9.38	0.26	13.03	22.05	0.47	0.02	100.09	1.85785	0.022863	0.142146	0.0595239	0.294359	0.00826375	0.728906	0.886544	0.0341951	0.000593337	0.46	0.38	0.16	71.23	0.567075	0.235435	0.0779957	0.0323818	0.0341951	0.0253288	0.0584085	0.000296668	0.0355455	0.80251	0.110378
		12	Pal B B3	Pal B	rim	2	50.66	0.65	3.42	9.01	0.19	13.73	22.22	0.46	0	100.34	1.89075	0.0182478	0.10925	0.0411858	0.281222	0.00600631	0.76392	0.888559	0.0332869	0	0.46	0.39	0.15	73.09	0.603189	0.226795	0.0781829	0.0293962	0.0332869	0.00789887	0.0506757	0	0.0324278	0.829984	0.107579
		13	Pal B B3	Pal B	rim	2	50.5	0.67	3.31	8.88	0.24	13.74	22.16	0.47	0	99.97	1.89173	0.0188787	0.108274	0.0378601	0.278186	0.00761488	0.767295	0.889426	0.0341359	0	0.46	0.4	0.15	73.39	0.607242	0.226185	0.0772522	0.0287749	0.0341359	0.00372416	0.052275	0	0.0333963	0.833427	0.106027
		14	Pal B B3	Pal B	rim	2	50.35	0.66	3.62	9.04	0.23	13.56	22.17	0.43	0	100.06	1.88538	0.0185897	0.114622	0.0451367	0.283089	0.00729478	0.75695	0.889483	0.0312187	0	0.46	0.39	0.15	72.78	0.596414	0.228799	0.0776316	0.0297813	0.0312187	0.013918	0.050352	0	0.0317623	0.825213	0.107413
		1	Pal B B3	Pal B	core	4	51.77	0.52	2.88	6.32	0.1	15.24	23.12	0.32	0.12	100.39	1.90884	0.0144219	0.0911648	0.0339878	0.194878	0.00312302	0.837691	0.913379	0.0228764	0.00349803	0.47	0.43	0.1	81.13	0.695985	0.164507	0.0695898	0.0164486	0.0228764	0.0111114	0.0400267	0.00174902	0.0256048	0.860492	0.0860384
		2	Pal B B3	Pal B	core	4	51.69	0.58	3.08	5.69	0.07	15.43	23.37	0.33	0.36	100.6	1.89915	0.0160292	0.100848	0.0325225	0.174832	0.00217839	0.845138	0.919994	0.0235079	0.010457	0.47	0.44	0.09	82.86	0.710932	0.148902	0.0662023	0.0138658	0.0235079	0.00901462	0.0459168	0.00522851	0.0298877	0.859834	0.0800681
		3	Pal B B3	Pal B	core	4	51.4	0.69	3.58	5.73	0.1	15.21	23.32	0.25	0.29	100.57	1.88866	0.0190708	0.111343	0.0436918	0.176076	0.00311225	0.833159	0.918103	0.0178105	0.00842443	0.48	0.43	0.09	82.55	0.695662	0.149617	0.0674676	0.0145103	0.0178105	0.0258813	0.042731	0.00421221	0.0236602	0.845279	0.0819779
		4	Pal B B3	Pal B	mantle	4	51.68	0.58	3.1	5.54	0.07	15.53	23.28	0.32	0.31	100.41	1.90026	0.0160416	0.0997445	0.0345963	0.170355	0.00218008	0.851274	0.917161	0.0228132	0.00901164	0.47	0.44	0.09	83.33	0.712486	0.144406	0.0684879	0.0138811	0.0228132	0.0117831	0.0439807	0.00450582	0.0279391	0.856891	0.082369
		5	Pal B B3	Pal B	mantle	4	51.85	0.55	3	5.63	0.13	15.59	23.31	0.26	0.31	100.63	1.90292	0.0151832	0.0970807	0.032682	0.172797	0.0040411	0.852955	0.916615	0.0185009	0.00899468	0.47	0.44	0.09	83.15	0.709409	0.147078	0.0700994	0.0145333	0.0185009	0.0141811	0.0414498	0.00449734	0.0262666	0.856487	0.0846327
		6	Pal B B3	Pal B	mantle	4	52.03	0.46	2.73	5.82	0.1	15.69	23.21	0.28	0.11	100.43	1.91298	0.0127217	0.0870217	0.0312759	0.178951	0.00311416	0.859979	0.914333	0.01996	0.00319743	0.47	0.44	0.09	82.78	0.712684	0.150882	0.0723624	0.0153198	0.01996	0.0113158	0.0378529	0.00159872	0.0251313	0.863566	0.0876822
		7	Pal B B3	Pal B	rim	2	50.42	0.67	3.89	8.17	0.23	13.96	22.6	0.38	0.04	100.36	1.87675	0.0187589	0.123254	0.0473969	0.25432	0.0072513	0.774634	0.901331	0.0274242	0.0011771	0.47	0.4	0.13	75.28	0.61983	0.209299	0.0746915	0.0252212	0.0274242	0.0199728	0.0516407	0.000588552	0.0328818	0.829129	0.0999127
		8	Pal B B3	Pal B	rim	2	50.52	0.68	3.74	9.07	0.23	13.69	22.21	0.48	0.02	100.64	1.88099	0.0190441	0.119011	0.0451049	0.282414	0.0072533	0.759862	0.886022	0.0346506	0.000588715	0.46	0.39	0.15	72.9	0.594403	0.226592	0.0801041	0.0305365	0.0346506	0.0104543	0.0542785	0.000294358	0.0352343	0.820995	0.110641
		9	Pal B B3	Pal B	rim	2	50.4	0.68	3.79	9.05	0.28	13.77	22.13	0.45	0	100.55	1.87821	0.0190613	0.121786	0.0446739	0.282045	0.00883807	0.764992	0.883627	0.0325143	0	0.46	0.39	0.15	73.06	0.591674	0.22498	0.0834575	0.0317342	0.0325143	0.0121596	0.0548134	0	0.0357521	0.816654	0.115192
		1	Pal B B3	Pal B	core	1	51.1	0.56	3.14	7.95	0.25	14.18	22.06	0.46	0.49	100.19	1.90132	0.015673	0.0986763	0.0390198	0.247376	0.0078788	0.786538	0.879455	0.0331849	0.014414	0.46	0.41	0.13	76.07	0.619082	0.200911	0.080754	0.0262071	0.0331849	0.00583495	0.0464207	0.00720699	0.0307477	0.819993	0.106961
		3	Pal B B3	Pal B	core	1	51.29	0.57	3.13	8.19	0.27	14.16	22.05	0.43	0.27	100.36	1.90527	0.0159268	0.094732	0.0423008	0.254427	0.00849517	0.784143	0.877617	0.0309698	0.00792939	0.46	0.41	0.14	75.5	0.61456	0.206061	0.0816105	0.0273639	0.0309698	0.011331	0.0417005	0.00396469	0.0257737	0.820621	0.108974
		4	Pal B B3	Pal B	core	2	50.92	0.69	3.55	8.49	0.22	13.94	22.13	0.42	0.02	100.38	1.89336	0.0192985	0.106638	0.048934	0.264003	0.00692872	0.77271	0.881657	0.030279	0.000587933	0.46	0.4	0.14	74.53	0.606176	0.212541	0.0807019	0.0282961	0.030279	0.018655	0.0439914	0.000293967	0.0246929	0.818717	0.108998
		5	Pal B B3	Pal B	core	2	50.38	0.75	3.82	8.26	0.21	14.08	22.27	0.44	0	100.21	1.87746	0.0210234	0.122541	0.0452356	0.257424	0.00662852	0.78221	0.889213	0.0317916	0	0.46	0.4	0.14	75.24	0.613963	0.207257	0.0816457	0.0275613	0.0317916	0.0134441	0.0545487	0	0.0335253	0.82122	0.109207
		6	Pal B B3	Pal B	core	2	51.06	0.53	3.29	7.89	0.16	14.22	22.64	0.34	0.08	100.21	1.89875	0.0148249	0.10125	0.0429417	0.245369	0.00503955	0.788307	0.902062	0.0245139	0.00235196	0.46	0.41	0.13	76.26	0.638292	0.202756	0.0730951	0.023219	0.0245139	0.0184277	0.0414111	0.00117598	0.0265861	0.841048	0.0963141
		7	Pal B B3	Pal B	mantle	2	50.94	0.62	3.53	8.52	0.23	13.98	22.36	0.42	0	100.6	1.89158	0.0173176	0.108417	0.0460719	0.264583	0.00723401	0.773895	0.889634	0.0302387	0	0.46	0.4	0.14	74.52	0.61241	0.215098	0.0780656	0.0274192	0.0302387	0.0158333	0.046292	0	0.0289744	0.827509	0.105485
		8	Pal B B3	Pal B	mantle	2	50.28	0.72	4.04	8.9	0.22	13.52	22.37	0.44	0	100.49	1.8742	0.0201875	0.1258	0.0516837	0.277438	0.0069459	0.751287	0.893428	0.0317995	0	0.46	0.39	0.15	73.03	0.595262	0.225324	0.0754932	0.0285764	0.0317995	0.0198842	0.052958	0	0.0327705	0.820586	0.10407
		9	Pal B B3	Pal B	mantle	2	50.81	0.63	3.69	8.67	0.26	13.7	22.32	0.45	0	100.53	1.88959	0.0176234	0.110409	0.0513247	0.269646	0.00818987	0.759535	0.889377	0.0324473	0	0.46	0.39	0.14	73.8	0.603848	0.220886	0.0748453	0.0273782	0.0324473	0.0188775	0.045766	0	0.0281426	0.824733	0.102224
		11	Pal B B3	Pal B	mantle	3	51.71	0.49	2.61	8.53	0.31	14.4	21.95	0.43	0.09	100.52	1.91902	0.0136782	0.0809808	0.0331761	0.264734	0.00974432	0.796665	0.872795	0.03094	0.00264058	0.45	0.41	0.14	75.06	0.617215	0.212652	0.0861014	0.0296649	0.03094	0.00223609	0.0393724	0.00132029	0.0256941	0.829867	0.115766
		12	Pal B B3	Pal B	mantle	3	51.61	0.47	2.64	8.97	0.34	14.08	21.82	0.38	0.06	100.37	1.92106	0.0131593	0.0789403	0.0368755	0.279226	0.0107194	0.781301	0.870232	0.0274244	0.00176568	0.45	0.4	0.15	73.67	0.601816	0.223337	0.0858334	0.0318533	0.0274244	0.00945106	0.0347446	0.000882838	0.0215853	0.825153	0.117687
		13	Pal B B3	Pal B	rim	3	51.82	0.46	2.56	8.99	0.29	14.05	21.78	0.42	0	100.37	1.92747	0.0128699	0.0725339	0.0396902	0.279644	0.00913634	0.779066	0.868001	0.0302891	0	0.45	0.4	0.15	73.59	0.603377	0.223657	0.0845116	0.0313263	0.0302891	0.00940116	0.0315664	0	0.0186964	0.827034	0.115838
		15	Pal B B3	Pal B	rim	1	51.16	0.61	3.21	9.03	0.29	13.79	21.9	0.37	0.02	100.38	1.90523	0.0170874	0.0947731	0.0461162	0.281229	0.00914743	0.765577	0.873843	0.0267156	0.000588842	0.45	0.4	0.15	73.13	0.591943	0.224519	0.083501	0.0316712	0.0267156	0.0194006	0.0376863	0.000294421	0.0205989	0.816462	0.115172
		17	Pal B B3	Pal B	rim	2	50.09	0.69	4.3	8.96	0.19	13.38	22.11	0.5	0	100.22	1.87142	0.0193909	0.128583	0.0607585	0.279952	0.00601255	0.74522	0.885078	0.036219	0	0.46	0.39	0.15	72.69	0.584302	0.224215	0.0782864	0.030041	0.036219	0.0245395	0.0520215	0	0.0326306	0.808517	0.108327
		18	Pal B B3	Pal B	rim	2	50.64	0.62	3.57	9.03	0.27	13.53	21.97	0.43	0	100.06	1.8939	0.0174415	0.106102	0.0512553	0.282427	0.00855287	0.754343	0.880372	0.0311802	0	0.46	0.39	0.15	72.76	0.589781	0.227502	0.0791952	0.0305487	0.0311802	0.0200751	0.0430136	0	0.0255721	0.817283	0.109744
		1	Pal B B3	Pal B	core	2	50.62	0.74	3.49	9.19	0.25	13.51	22.14	0.43	0.02	100.39	1.88971	0.0207795	0.11029	0.043262	0.286909	0.00790493	0.75186	0.885572	0.0311235	0.000590277	0.46	0.39	0.15	72.38	0.591951	0.232112	0.0771154	0.030238	0.0311235	0.0121385	0.0490757	0.000295138	0.0282963	0.824062	0.107353
		2	Pal B B3	Pal B	core	2	49.77	0.89	4.09	9.65	0.3	13.13	21.91	0.58	0	100.32	1.86585	0.0250974	0.134153	0.0465599	0.302546	0.00952609	0.733807	0.880084	0.0421583	0	0.46	0.38	0.16	70.81	0.568876	0.241931	0.0791237	0.0336496	0.0421583	0.00440154	0.0648756	0	0.0397783	0.810806	0.112773
		3	Pal B B3	Pal B	core	2	49.81	0.89	4.06	9.69	0.32	12.96	21.87	0.45	0	100.05	1.87138	0.0251516	0.12862	0.051155	0.304457	0.0101831	0.72587	0.880374	0.0327797	0	0.46	0.38	0.16	70.45	0.562886	0.243991	0.0779405	0.0337845	0.0327797	0.0183752	0.0551222	0	0.0299707	0.806877	0.111725
		4	Pal B B3	Pal B	core	2	50.32	0.84	3.74	9.47	0.23	13.19	21.9	0.47	0	100.16	1.88448	0.0236625	0.115515	0.0495594	0.296591	0.00729567	0.736386	0.878758	0.0341269	0	0.46	0.38	0.16	71.29	0.575706	0.237578	0.0777578	0.0320886	0.0341269	0.0154324	0.0500414	0	0.0263789	0.813284	0.109846
		5	Pal B B3	Pal B	core	2	50.63	0.68	3.65	8.88	0.27	13.57	22.08	0.42	0	100.18	1.89053	0.0190991	0.10947	0.0511595	0.277297	0.00853934	0.755377	0.883381	0.0304069	0	0.46	0.39	0.15	73.15	0.593636	0.224633	0.077773	0.0294294	0.0304069	0.0207526	0.0443587	0	0.0252596	0.818269	0.107202
		6	Pal B B3	Pal B	mantle	2	50.02	0.66	4.12	8.9	0.24	13.44	22.24	0.42	0.07	100.11	1.87203	0.0185799	0.127969	0.0537595	0.278558	0.00760792	0.749855	0.89182	0.0304765	0.00207119	0.46	0.39	0.15	72.91	0.589998	0.22516	0.0771749	0.0294521	0.0304765	0.023283	0.0523431	0.00103559	0.0337632	0.815158	0.106627
		7	Pal B B3	Pal B	mantle	2	50.13	0.7	3.63	8.99	0.26	13.68	22.14	0.47	0	100	1.8794	0.0197401	0.120596	0.0397972	0.281863	0.00825621	0.76457	0.889351	0.0341639	0	0.46	0.39	0.15	73.06	0.598959	0.227277	0.0798129	0.0302853	0.0341639	0.00563332	0.0574813	0	0.0377412	0.826236	0.110098
		8	Pal B B3	Pal B	mantle	2	50.6	0.68	3.64	8.85	0.23	13.39	22.14	0.46	0	99.99	1.89297	0.0191351	0.107033	0.0534576	0.27688	0.00728795	0.746761	0.887449	0.0333655	0	0.46	0.39	0.15	72.95	0.596788	0.227098	0.0723471	0.0275305	0.0333655	0.0200921	0.0434707	0	0.0243356	0.823886	0.0998776
		9	Pal B B3	Pal B	mantle	2	50.6	0.65	3.55	8.94	0.23	13.66	22.14	0.42	0	100.19	1.8902	0.0182642	0.1098	0.0464939	0.279287	0.0072773	0.760705	0.886151	0.0304196	0	0.46	0.39	0.15	73.15	0.597958	0.225256	0.0787306	0.0296585	0.0304196	0.0160743	0.0468629	0	0.0285988	0.823214	0.108389
		10	Pal B B3	Pal B	mantle	2	50.57	0.68	3.64	8.82	0.25	13.64	22.24	0.46	0	100.3	1.887	0.0190861	0.112999	0.0470806	0.275235	0.0079014	0.758756	0.889174	0.0332801	0	0.46	0.39	0.15	73.38	0.601368	0.224406	0.0758165	0.0282916	0.0332801	0.0138006	0.0495995	0	0.0305134	0.825774	0.104108
		11	Pal B B3	Pal B	rim	2	50.29	0.64	4.14	8.46	0.19	13.7	22.48	0.41	0.04	100.35	1.87355	0.0179347	0.126447	0.055331	0.263579	0.00599547	0.760875	0.897333	0.0296152	0.00117814	0.47	0.39	0.14	74.27	0.60597	0.214692	0.0752389	0.0266568	0.0296152	0.0257158	0.0503657	0.00058907	0.032431	0.820663	0.101896
		12	Pal B B3	Pal B	rim	2	50.85	0.6	3.43	8.54	0.21	14.02	22.08	0.41	0	100.14	1.89572	0.0168253	0.104284	0.0464232	0.266254	0.00663112	0.779182	0.881972	0.0296356	0	0.46	0.4	0.14	74.53	0.608372	0.213064	0.0829495	0.0290506	0.0296356	0.0167876	0.0437481	0	0.0269228	0.821436	0.112
		13	Pal B B3	Pal B	rim	2	50.37	0.71	3.8	9.46	0.27	13.41	21.98	0.49	0.02	100.51	1.88057	0.0199391	0.119427	0.0477812	0.295369	0.00853821	0.746372	0.879263	0.03547	0.000590338	0.46	0.39	0.16	71.65	0.577822	0.235277	0.0812414	0.0330799	0.03547	0.0123112	0.0535581	0.000295169	0.033619	0.813099	0.114321
		14	Pal B B3	Pal B	rim	1	50.68	0.61	3.36	9.31	0.29	13.45	21.93	0.49	0.02	100.14	1.89699	0.0171747	0.103005	0.0452214	0.291431	0.00919417	0.750517	0.879511	0.0355609	0.000591851	0.46	0.39	0.16	72.03	0.587539	0.235343	0.0782064	0.0313261	0.0355609	0.00966054	0.0466722	0.000295925	0.0294976	0.822882	0.109533
		2	Pal B B3	Pal B	core	2	50.54	0.67	3.64	8.66	0.21	13.76	22.24	0.36	0.05	100.13	1.88707	0.0188173	0.112928	0.0472533	0.270413	0.00664137	0.765914	0.889736	0.0260617	0.00147596	0.46	0.4	0.14	73.91	0.603599	0.21834	0.0787193	0.0284751	0.0260617	0.0211916	0.0458681	0.000737982	0.0270508	0.821938	0.107194
		3	Pal B B3	Pal B	core	2	50.67	0.68	3.47	8.66	0.24	13.75	22.04	0.41	0	99.92	1.89476	0.0191267	0.105243	0.0476859	0.270817	0.0076015	0.766503	0.883054	0.0297258	0	0.46	0.4	0.14	73.89	0.602577	0.218876	0.0791749	0.0287589	0.0297258	0.0179601	0.0436414	0	0.0245146	0.821453	0.107934
		4	Pal B B3	Pal B	core	2	50.25	0.72	3.72	8.59	0.24	13.07	22.2	0.44	0	99.23	1.89332	0.0204057	0.106675	0.0585168	0.270669	0.00765924	0.73413	0.896221	0.0321432	0	0.47	0.38	0.15	73.06	0.60161	0.228086	0.0634831	0.0240681	0.0321432	0.0263736	0.0401508	0	0.0197451	0.829697	0.0875512
		5	Pal B B3	Pal B	core	2	50.17	0.69	3.64	8.64	0.23	13.16	22.26	0.49	0.03	99.31	1.89068	0.0195592	0.109325	0.0523458	0.272297	0.00734152	0.739328	0.898817	0.0358027	0.000893813	0.47	0.39	0.15	73.08	0.606164	0.229271	0.0639185	0.0241761	0.0358027	0.0165431	0.0463909	0.000446906	0.0268316	0.835436	0.0880946
		9	Pal B B3	Pal B	mantle	2	50	0.73	3.77	8.93	0.21	12.66	22.23	0.39	0	98.92	1.893	0.020789	0.106999	0.0612219	0.282741	0.00673419	0.714534	0.901765	0.0286281	0	0.47	0.37	0.15	71.65	0.592097	0.239872	0.0588226	0.0238304	0.0286281	0.0325937	0.0372025	0	0.0164135	0.831969	0.0826531
		10	Pal B B3	Pal B	mantle	1	50.77	0.63	3.17	8.92	0.31	12.86	22.16	0.47	0	99.29	1.91363	0.0178616	0.0863701	0.0544507	0.281172	0.00989686	0.722604	0.894939	0.0343476	0	0.47	0.38	0.15	71.99	0.600014	0.241689	0.0577674	0.023269	0.0343476	0.0201032	0.0331335	0	0.0152719	0.841703	0.0810364
		11	Pal B B3	Pal B	rim	2	50.1	0.75	3.71	9.51	0.27	12.68	21.81	0.45	0.07	99.35	1.89224	0.0213073	0.10776	0.0573862	0.300383	0.00863749	0.713947	0.882607	0.0329532	0.00209021	0.46	0.37	0.16	70.39	0.569128	0.246337	0.0693958	0.0300368	0.0329532	0.0244329	0.0416637	0.0010451	0.0203564	0.815465	0.0994326
		12	Pal B B3	Pal B	rim	3	51.38	0.53	2.68	9.38	0.3	12.92	21.61	0.48	0	99.28	1.93554	0.015018	0.0644646	0.0545222	0.295506	0.00957224	0.725568	0.872238	0.0350587	0	0.46	0.38	0.16	71.06	0.584507	0.245766	0.0671609	0.028239	0.0350587	0.0194635	0.0225005	0	0.00748254	0.830274	0.0953999
		13	Pal B B3	Pal B	rim	1	51.27	0.53	2.9	8.57	0.3	13.37	22.1	0.45	0	99.49	1.92344	0.0149562	0.0765584	0.051666	0.268876	0.00953284	0.747749	0.888344	0.0327322	0	0.46	0.39	0.15	73.55	0.612533	0.228064	0.0641344	0.0238792	0.0327322	0.0189338	0.0288123	0	0.0138561	0.840598	0.0880136
		14	Pal B B3	Pal B	rim	2	51.17	0.48	3.1	7.15	0.19	14.01	22.92	0.35	0.02	99.39	1.91303	0.0134982	0.0869738	0.0496178	0.223546	0.0060165	0.780822	0.918107	0.02537	0.000591137	0.48	0.4	0.12	77.74	0.666306	0.195895	0.0549335	0.0161505	0.02537	0.0242478	0.031363	0.000295568	0.0178648	0.862201	0.071084
		1	Pal B B3	Pal B	core	1	50.41	0.69	3.47	8.69	0.27	13.08	22.2	0.51	0.02	99.34	1.89878	0.0195495	0.101224	0.0528194	0.273737	0.00861402	0.734469	0.895949	0.0372455	0.000595579	0.47	0.38	0.15	72.85	0.604764	0.232488	0.0617415	0.0237352	0.0372455	0.0155738	0.0428252	0.00029779	0.0232757	0.837252	0.0854767
		3	Pal B B3	Pal B	core	2	50.41	0.71	3.71	8.72	0.25	13.12	22.28	0.48	0	99.68	1.89218	0.0200463	0.107818	0.0563083	0.273728	0.00794825	0.734157	0.896055	0.0349329	0	0.47	0.38	0.15	72.84	0.600907	0.230552	0.0637527	0.0244602	0.0349329	0.0213754	0.0432211	0	0.0231748	0.831458	0.0882129
		5	Pal B B3	Pal B	core	2	50.2	0.71	3.64	9.01	0.3	12.97	22.14	0.45	0	99.42	1.89213	0.0201296	0.107869	0.0538294	0.284006	0.00957754	0.728779	0.894125	0.0328857	0	0.47	0.38	0.15	71.96	0.591455	0.238264	0.0652486	0.026285	0.0328857	0.0209437	0.0434626	0	0.023333	0.829719	0.0915336
		6	Pal B B3	Pal B	core	2	50.47	0.67	3.36	8.81	0.24	13.2	22.15	0.45	0.02	99.37	1.90059	0.0189784	0.0994121	0.049713	0.277451	0.0076551	0.741032	0.89372	0.032856	0.000595439	0.47	0.39	0.15	72.76	0.603208	0.23208	0.0661479	0.0254499	0.032856	0.016857	0.0412775	0.000297719	0.0222992	0.835288	0.0915978
		7	Pal B B3	Pal B	core	1	50.74	0.6	3.25	8.75	0.3	13.15	22.16	0.45	0	99.4	1.90892	0.0169792	0.0910815	0.0530228	0.275297	0.00955968	0.737516	0.893264	0.0328244	0	0.47	0.38	0.15	72.82	0.604243	0.233381	0.0631884	0.0244057	0.0328244	0.0201985	0.0354415	0	0.0184623	0.837624	0.0875942
		9	Pal B B3	Pal B	mantle	2	50.63	0.65	3.34	8.81	0.23	13.12	22.21	0.47	0	99.46	1.90438	0.0183903	0.0956194	0.0524445	0.277126	0.00732755	0.735679	0.895092	0.0342761	0	0.47	0.38	0.15	72.64	0.604475	0.233723	0.0629599	0.0243438	0.0342761	0.0181685	0.0387254	0	0.0203352	0.838198	0.0873036
		10	Pal B B3	Pal B	mantle	2	50.37	0.65	3.35	8.96	0.23	12.97	22.12	0.49	0	99.14	1.90268	0.0184687	0.0973174	0.0518233	0.283047	0.00735881	0.73037	0.895267	0.035887	0	0.47	0.38	0.15	72.07	0.600051	0.238589	0.0625267	0.0248615	0.035887	0.0159362	0.0406906	0	0.0222219	0.83864	0.0873883
		11	Pal B B3	Pal B	mantle	2	49.96	0.71	3.76	9.09	0.22	12.93	22.06	0.53	0	99.26	1.88707	0.0201723	0.112926	0.0544571	0.287135	0.00703841	0.728071	0.892781	0.0388141	0	0.47	0.38	0.15	71.72	0.590079	0.238418	0.0664896	0.0268648	0.0388141	0.015643	0.0486415	0	0.0284692	0.828497	0.0933545
		12	Pal B B3	Pal B	mantle	2	49.73	0.77	3.91	9.1	0.3	12.93	22.1	0.46	0	99.3	1.87902	0.0218843	0.120981	0.0531378	0.287548	0.00960106	0.728316	0.894701	0.033699	0	0.47	0.38	0.15	71.69	0.585578	0.238913	0.0679592	0.027727	0.033699	0.0194387	0.0507713	0	0.028887	0.824491	0.0956861
		13	Pal B B3	Pal B	mantle	2	49.65	0.72	3.65	9.03	0.22	13.04	21.94	0.49	0	98.74	1.88549	0.0205668	0.114511	0.0488526	0.28678	0.0070764	0.738229	0.892719	0.0360785	0	0.46	0.38	0.15	72.02	0.593021	0.236055	0.0700732	0.027893	0.0360785	0.0127742	0.0508683	0	0.0303015	0.829076	0.0979662
		14	Pal B B3	Pal B	rim	2	49.78	0.77	4.26	9.31	0.24	13.35	22.15	0.37	0	100.23	1.86405	0.0216882	0.135949	0.0520562	0.291547	0.00761201	0.745234	0.888689	0.0268628	0	0.46	0.39	0.15	71.88	0.576638	0.23148	0.0815822	0.0327495	0.0268628	0.0251934	0.0553777	0	0.0336895	0.808118	0.114332
		15	Pal B B3	Pal B	rim	2	50.49	0.68	3.76	8.93	0.2	13.65	22.23	0.48	0	100.42	1.88255	0.0190712	0.117452	0.0477762	0.278451	0.0063162	0.75872	0.888082	0.0347	0	0.46	0.39	0.15	73.15	0.598272	0.224546	0.0779282	0.0292484	0.0347	0.0130763	0.0521881	0	0.0331168	0.822818	0.107177
		17	Pal B B3	Pal B	rim	2	50.47	0.64	3.89	8.68	0.21	13.79	22.2	0.37	0	100.25	1.88181	0.0179495	0.118186	0.0527563	0.270657	0.00663205	0.766507	0.886889	0.0267481	0	0.46	0.4	0.14	73.9	0.598339	0.216453	0.0816489	0.029537	0.0267481	0.0260083	0.0460889	0	0.0281394	0.814792	0.111186
		18	Pal B B3	Pal B	rim	1	51.01	0.59	3.49	9.1	0.29	13.86	21.89	0.51	0	100.74	1.89459	0.0164832	0.105405	0.0473668	0.282656	0.00912314	0.767419	0.871124	0.0367264	0	0.45	0.4	0.15	73.08	0.589115	0.223986	0.0858473	0.0326399	0.0367264	0.0106404	0.0473823	0	0.0308991	0.813101	0.118487
		1	Pal B B3	Pal B	core	2	50.4	0.74	3.93	8.98	0.29	13.67	22.08	0.48	0	100.57	1.87688	0.0207285	0.123117	0.0493701	0.279666	0.00914723	0.758899	0.881006	0.0346573	0	0.46	0.39	0.15	73.07	0.58823	0.223862	0.0820216	0.0312148	0.0346573	0.0147128	0.054202	0	0.0334735	0.812091	0.113236
		2	Pal B B3	Pal B	core	1	50.94	0.67	3.42	8.51	0.25	13.97	22.25	0.49	0	100.5	1.89364	0.0187345	0.10636	0.0434783	0.26456	0.00787161	0.774183	0.88622	0.0353168	0	0.46	0.4	0.14	74.53	0.613183	0.215777	0.0775884	0.027303	0.0353168	0.00816149	0.049099	0	0.0303645	0.82896	0.104891
		4	Pal B B3	Pal B	core	2	49.22	0.92	4.78	8.89	0.19	13.27	22.42	0.36	0.02	100.07	1.84521	0.025943	0.154793	0.0564046	0.278716	0.00603312	0.741623	0.900559	0.026167	0.00059277	0.47	0.38	0.15	72.68	0.583652	0.224095	0.0768055	0.0294898	0.026167	0.0302376	0.0622775	0.000296385	0.0363345	0.807748	0.106295
		7	Pal B B3	Pal B	mantle	2	49.69	0.75	4.66	8.78	0.24	13.36	22.34	0.47	0.02	100.31	1.85613	0.0210732	0.143871	0.0612839	0.274277	0.00759339	0.743968	0.894119	0.0340396	0.000590638	0.47	0.39	0.15	73.06	0.586178	0.222088	0.0761413	0.028848	0.0340396	0.0272443	0.0583134	0.000295319	0.0372402	0.808266	0.104989
		9	Pal B B3	Pal B	mantle	2	50.57	0.58	3.99	8.62	0.21	13.75	22.35	0.45	0.04	100.56	1.88014	0.0162201	0.11986	0.0549741	0.268016	0.00661305	0.762094	0.890323	0.0324382	0.00117574	0.46	0.4	0.14	73.98	0.601706	0.216831	0.0777632	0.0280228	0.0324382	0.0225359	0.0486622	0.000587868	0.0324421	0.818537	0.105786
		10	Pal B B3	Pal B	mantle	2	50.13	0.72	4.19	8.93	0.26	13.58	22.21	0.45	0.02	100.49	1.86889	0.0201906	0.131108	0.0529937	0.278416	0.00821004	0.754736	0.887173	0.0325272	0.00058948	0.46	0.39	0.15	73.05	0.587845	0.223246	0.0804702	0.0305601	0.0325272	0.0204666	0.0553206	0.00029474	0.0351301	0.811091	0.11103
		11	Pal B B3	Pal B	rim	2	50.32	0.7	3.87	8.91	0.25	13.62	22.26	0.49	0	100.42	1.87729	0.0196435	0.122709	0.0474511	0.277987	0.0078998	0.757489	0.889793	0.0354433	0	0.46	0.39	0.15	73.15	0.597086	0.225349	0.0773339	0.0291869	0.0354433	0.0120078	0.0553508	0	0.0357074	0.822435	0.106521
		12	Pal B B3	Pal B	rim	2	50.35	0.7	4.01	8.89	0.25	13.5	22.39	0.43	0	100.52	1.87616	0.0196199	0.123842	0.0522631	0.277031	0.00789033	0.749915	0.893917	0.031066	0	0.46	0.39	0.15	73.02	0.595243	0.226155	0.0744774	0.0282968	0.031066	0.021197	0.0513224	0	0.0317024	0.821398	0.102774
		13	Pal B B3	Pal B	rim	2	50.67	0.66	3.78	8.3	0.19	14.12	22.5	0.39	0	100.61	1.8807	0.0184264	0.119303	0.0460512	0.257633	0.00597319	0.781288	0.894795	0.0280659	0	0.46	0.4	0.14	75.2	0.617729	0.208422	0.0795464	0.0268389	0.0280659	0.0179853	0.0506591	0	0.0322327	0.82615	0.106385
		14	Pal B B3	Pal B	rim	2	50.13	0.58	4.3	7.99	0.18	14.12	22.91	0.32	0	100.53	1.8627	0.0162107	0.137303	0.0510056	0.248283	0.00566503	0.782146	0.912101	0.0230538	0	0.47	0.4	0.13	75.9	0.626168	0.203305	0.0758506	0.0246273	0.0230538	0.0279518	0.0546755	0	0.0384648	0.829473	0.100478
		1	T-17	Pal C_ Pal C1	core	1	51.05	0.5	2.97	8.28	0.26	14.42	22.1	0.38	0.03	99.99	1.90453	0.0140311	0.0954726	0.0351159	0.258332	0.0082158	0.801983	0.883399	0.0274867	0.000884841	0.45	0.41	0.14	75.64	0.62401	0.207396	0.0859037	0.028551	0.0274867	0.00762919	0.0439217	0.000442421	0.0298906	0.831406	0.114455
		2	T-17	Pal C_ Pal C1	core	2	50.45	0.58	3.66	8.67	0.22	13.98	22.22	0.47	0.02	100.27	1.88237	0.016278	0.117628	0.0433184	0.270532	0.00695268	0.777607	0.888304	0.0340008	0.000589966	0.46	0.4	0.14	74.19	0.607686	0.21685	0.0823983	0.0294034	0.0340008	0.00931759	0.0541554	0.000294983	0.0378774	0.824536	0.111802
		3	T-17	Pal C_ Pal C1	core	2	50.92	0.58	3.39	8.56	0.2	14.26	22.23	0.42	0	100.56	1.89156	0.0162065	0.10844	0.0399788	0.265926	0.00629284	0.789696	0.884798	0.0302502	0	0.45	0.41	0.14	74.81	0.614044	0.21167	0.0854858	0.0294682	0.0302502	0.00972861	0.0493556	0	0.0331491	0.825714	0.114954
		4	T-17	Pal C_ Pal C1	core	1	50.9	0.63	3.27	8.5	0.24	14.32	22.23	0.38	0	100.47	1.89249	0.0176192	0.107512	0.0357788	0.264296	0.00755808	0.793719	0.88558	0.0273934	0	0.45	0.41	0.14	75.02	0.616482	0.211149	0.0858036	0.0293883	0.0273934	0.00838544	0.0495635	0	0.0319444	0.827631	0.115192
		5	T-17	Pal C_ Pal C1	core	2	50.48	0.62	3.26	8.64	0.2	14.11	22.14	0.43	0	99.88	1.89035	0.017464	0.109651	0.0342281	0.270578	0.00634363	0.787695	0.888328	0.0312204	0	0.45	0.4	0.14	74.43	0.615584	0.216414	0.0837086	0.0294285	0.0312204	0.00300772	0.0533216	0	0.0358575	0.831999	0.113137
		6	T-17	Pal C_ Pal C1	core	2	50.81	0.65	3.38	8.9	0.18	14.13	22.17	0.47	0	100.69	1.88835	0.0181708	0.111654	0.0363952	0.276617	0.00566618	0.782858	0.882818	0.033867	0	0.45	0.4	0.14	73.89	0.606893	0.218834	0.0859001	0.0309738	0.033867	0.0025281	0.054563	0	0.0363921	0.825727	0.116874
		7	T-17	Pal C_ Pal C1	core	1	50.81	0.63	3.15	8.8	0.26	13.99	22.12	0.5	0	100.26	1.8964	0.0176869	0.103599	0.0349647	0.274675	0.00821939	0.778408	0.884584	0.0361825	0	0.45	0.4	0.15	73.92	0.610803	0.221982	0.0807884	0.0293607	0.0349647	0	0.0517993	0	0.0347213	0.832785	0.110149
		8	T-17	Pal C_ Pal C1	core	1	50.71	0.63	3.28	8.89	0.25	14.02	22.1	0.45	0.03	100.36	1.89141	0.0176751	0.10859	0.0355958	0.2773	0.007898	0.779558	0.883197	0.0325426	0.000884639	0.45	0.4	0.15	73.76	0.605436	0.221496	0.0841697	0.0307931	0.0325426	0.00305321	0.0527685	0.000442319	0.0350934	0.826933	0.114963
		9	T-17	Pal C_ Pal C1	mantle	4	51.35	0.45	2.43	8.37	0.25	14.47	22.2	0.4	0.08	100	1.91694	0.012636	0.0830563	0.023857	0.261307	0.00790486	0.805278	0.887963	0.0289518	0.00236108	0.45	0.41	0.14	75.5	0.633478	0.211777	0.0829382	0.0277269	0.023857	0	0.0415282	0.00118054	0.0314395	0.845255	0.110665
		10	T-17	Pal C_ Pal C1	mantle	1	50.26	0.65	3.68	9.15	0.26	13.62	21.83	0.52	0.02	99.99	1.8836	0.0183235	0.1164	0.0461442	0.286776	0.00825324	0.760943	0.876583	0.0377848	0.000592582	0.45	0.39	0.15	72.63	0.586509	0.227399	0.0842434	0.0326625	0.0377848	0.00835943	0.0540202	0.000296291	0.0356967	0.813907	0.116906
		11	T-17	Pal C_ Pal C1	mantle	1	50.52	0.66	3.47	9.34	0.26	13.56	22.01	0.48	0	100.3	1.88905	0.0185633	0.110946	0.041975	0.292068	0.00823454	0.755874	0.881808	0.0347992	0	0.45	0.39	0.16	72.13	0.588816	0.233932	0.0805824	0.0320147	0.0347992	0.00717576	0.0518852	0	0.0333219	0.822747	0.112597
		12	T-17	Pal C_ Pal C1	mantle	2	49.95	0.71	3.99	9.1	0.23	13.57	22.17	0.46	0	100.18	1.87013	0.0199951	0.129874	0.0461874	0.284926	0.00729371	0.757397	0.889353	0.0333918	0	0.46	0.39	0.15	72.66	0.590277	0.227741	0.0809288	0.0312241	0.0333918	0.0127955	0.0585394	0	0.0385444	0.818018	0.112153
		13	T-17	Pal C_ Pal C1	mantle	1	50.62	0.63	3.38	8.94	0.29	13.78	22.11	0.46	0	100.21	1.89159	0.0177082	0.108414	0.0404461	0.279381	0.00917883	0.767647	0.88525	0.033328	0	0.46	0.4	0.15	73.32	0.601412	0.226072	0.0797821	0.0299903	0.033328	0.00711808	0.0506479	0	0.0329397	0.827484	0.109772
		14	T-17	Pal C_ Pal C1	mantle	2	50.47	0.59	3.53	8.77	0.23	13.94	22.25	0.4	0.03	100.21	1.88507	0.0165758	0.114934	0.0404564	0.273936	0.00727623	0.776184	0.890423	0.0289668	0.000885864	0.46	0.4	0.14	73.91	0.606891	0.219877	0.0819758	0.0296999	0.0289668	0.0114896	0.0517223	0.000442932	0.0351465	0.826768	0.111676
		15	T-17	Pal C_ Pal C1	mantle	2	50.51	0.54	3.49	8.32	0.22	14.16	22.4	0.42	0	100.06	1.8863	0.015169	0.113696	0.0399132	0.259845	0.00695893	0.788327	0.896304	0.030411	0	0.46	0.4	0.14	75.21	0.623639	0.211066	0.0797441	0.0269888	0.030411	0.00950223	0.0520968	0	0.0369278	0.834705	0.106733
		16	T-17	Pal C_ Pal C1	rim	2	50.25	0.6	3.8	8.59	0.24	14.04	22.29	0.39	0	100.2	1.87618	0.0168508	0.123817	0.0434001	0.268218	0.00758989	0.781475	0.891708	0.0282326	0	0.46	0.4	0.14	74.45	0.607728	0.214487	0.0840683	0.0296705	0.0282326	0.0151675	0.0543246	0	0.0374738	0.822215	0.113739
		18	T-17	Pal C_ Pal C1	rim	3	51.18	0.48	2.88	8.81	0.28	14.33	21.98	0.46	0	100.4	1.9057	0.0134439	0.0942985	0.032089	0.274338	0.00883075	0.795443	0.876911	0.0332093	0	0.45	0.41	0.14	74.36	0.611924	0.217838	0.0885038	0.0315064	0.032089	0	0.0471493	0	0.0342655	0.829762	0.12001
		19	T-17	Pal C_ Pal C1	rim	2	50.26	0.58	3.57	8.89	0.25	13.92	22.2	0.42	0.02	100.11	1.881	0.0163277	0.118997	0.038471	0.278243	0.00792487	0.776631	0.890211	0.0304764	0.000591765	0.46	0.4	0.15	73.62	0.603899	0.222521	0.0834706	0.0307567	0.0304764	0.00799464	0.0555011	0.000295883	0.0391735	0.82642	0.114227
		20	T-17	Pal C_ Pal C1	rim	2	49.67	0.66	4.15	9.24	0.27	13.33	22.02	0.4	0	99.74	1.86872	0.0186777	0.131285	0.0527306	0.290721	0.00860395	0.747632	0.887645	0.029178	0	0.46	0.39	0.15	72	0.578583	0.231644	0.0814525	0.0326107	0.029178	0.0235525	0.0538661	0	0.0351884	0.810227	0.114063
		21	T-17	Pal C_ Pal C1	rim	1	50.42	0.59	3.23	8.97	0.26	13.99	21.98	0.46	0	99.9	1.89061	0.0166411	0.109389	0.0333554	0.281286	0.00825768	0.782034	0.88308	0.0334429	0	0.45	0.4	0.15	73.55	0.604553	0.223832	0.085727	0.0317399	0.0333554	0	0.0546944	0	0.0380971	0.828386	0.117467
		22	T-17	Pal C_ Pal C1	rim	1	50.8	0.56	3.29	9.04	0.27	13.6	21.94	0.48	0	99.98	1.9015	0.015767	0.0985039	0.0466352	0.28298	0.00856013	0.758891	0.879917	0.0348353	0	0.46	0.39	0.15	72.84	0.595856	0.228908	0.0784249	0.0301282	0.0348353	0.0117998	0.0433521	0	0.027585	0.824765	0.108553
		1	T-17	Pal C_ Pal C1	core	1	50.51	0.62	3.17	8.8	0.23	13.91	21.85	0.44	0	99.53	1.89786	0.017523	0.102142	0.038237	0.276519	0.0073198	0.779152	0.879652	0.0320543	0	0.45	0.4	0.15	73.81	0.605068	0.220422	0.0843592	0.0307314	0.0320543	0.00618272	0.0479797	0	0.0304567	0.82549	0.115091
		2	T-17	Pal C_ Pal C1	core	1	50.66	0.63	3.1	8.69	0.25	14.05	21.97	0.48	0	99.83	1.89764	0.0177509	0.102356	0.034501	0.272223	0.00793185	0.784575	0.881765	0.0348608	0	0.45	0.4	0.14	74.24	0.61204	0.218547	0.083345	0.0297608	0.034501	0	0.0511782	0	0.0336072	0.830586	0.113106
		3	T-17	Pal C_ Pal C1	core	1	50.84	0.58	2.91	8.58	0.22	14.07	21.88	0.44	0	99.52	1.90765	0.0163701	0.0923517	0.0363377	0.269238	0.00699199	0.787037	0.879657	0.0320105	0	0.45	0.41	0.14	74.51	0.615347	0.215971	0.0832577	0.0292213	0.0320105	0.00432716	0.0440123	0	0.0276422	0.831317	0.112479
		4	T-17	Pal C_ Pal C1	core	4	51.53	0.46	2.36	8.44	0.28	14.41	22.04	0.43	0.05	100	1.92285	0.0129114	0.0771488	0.026641	0.263381	0.0088497	0.801601	0.881191	0.0311101	0.00147505	0.45	0.41	0.14	75.27	0.628452	0.213428	0.0832713	0.0282796	0.026641	0	0.0385744	0.000737527	0.0278976	0.84188	0.111551
		5	T-17	Pal C_ Pal C1	core	3	51.35	0.47	2.4	8.49	0.25	14.27	22.07	0.46	0.07	99.83	1.92069	0.0132235	0.0793072	0.0264928	0.265571	0.00792032	0.795701	0.88449	0.0333597	0.00206999	0.45	0.41	0.14	74.98	0.627963	0.215838	0.0809218	0.0278137	0.0264928	0	0.0396536	0.00103499	0.0298636	0.843801	0.108736
		6	T-17	Pal C_ Pal C1	core	1	50.79	0.64	2.99	8.73	0.22	13.86	22.01	0.5	0.05	99.79	1.90338	0.0180409	0.0966183	0.0354431	0.273601	0.00698322	0.774318	0.883773	0.03633	0.00148139	0.46	0.4	0.14	73.89	0.612703	0.222021	0.0782449	0.0283531	0.0354431	0	0.0483092	0.000740696	0.0307117	0.834723	0.106598
		7	T-17	Pal C_ Pal C1	core	1	50.49	0.63	3.25	9.08	0.31	13.92	22.05	0.45	0	100.18	1.88933	0.0177326	0.11067	0.0326615	0.284148	0.00982538	0.776516	0.884065	0.0326484	0	0.45	0.4	0.15	73.21	0.601143	0.22758	0.0841229	0.0318472	0.0326484	1.31023e-05	0.0553286	0	0.037596	0.828723	0.11597
		8	T-17	Pal C_ Pal C1	mantle	2	50.17	0.65	3.48	9.08	0.21	13.57	22.12	0.45	0	99.73	1.886	0.0183798	0.114002	0.0401798	0.285456	0.00668654	0.760476	0.890954	0.0327987	0	0.46	0.39	0.15	72.71	0.599833	0.23043	0.0779063	0.0299283	0.0327987	0.00738105	0.0533105	0	0.0349308	0.830263	0.107835
		13	T-17	Pal C_ Pal C1	mantle	2	49.62	0.62	4.03	8.96	0.25	13.38	22.26	0.45	0.07	99.64	1.86871	0.0175633	0.131288	0.047586	0.282195	0.00797463	0.751191	0.898222	0.0328583	0.00208418	0.46	0.39	0.15	72.69	0.594521	0.229651	0.0754586	0.0291481	0.0328583	0.0147277	0.0582802	0.00104209	0.0407169	0.824172	0.104607
		15	T-17	Pal C_ Pal C1	rim	2	49.96	0.66	3.56	8.69	0.24	13.63	22.25	0.4	0.04	99.43	1.88207	0.018702	0.117928	0.0401319	0.273772	0.00765791	0.765453	0.898084	0.029216	0.00119131	0.46	0.39	0.14	73.66	0.609116	0.223951	0.0753687	0.0277104	0.029216	0.0109159	0.0535059	0.000595657	0.0348039	0.833067	0.103079
		16	T-17	Pal C_ Pal C1	rim	2	49.96	0.66	3.55	8.84	0.22	13.68	22.12	0.46	0	99.49	1.88164	0.0186976	0.118362	0.0392167	0.278434	0.00701813	0.768083	0.892631	0.0335907	0	0.46	0.39	0.15	73.39	0.605578	0.225058	0.0786941	0.029246	0.0335907	0.00562605	0.0563682	0	0.0376706	0.830636	0.10794
		17	T-17	Pal C_ Pal C1	rim	2	50.16	0.64	3.62	8.86	0.31	13.55	22.12	0.42	0.03	99.71	1.88456	0.0180868	0.115439	0.0448554	0.278383	0.00986505	0.758928	0.890453	0.0305949	0.0008911	0.46	0.39	0.15	73.16	0.598023	0.227135	0.0768777	0.0291989	0.0305949	0.0142605	0.0505892	0.00044555	0.0325024	0.825158	0.106077
		19	T-17	Pal C_ Pal C1	rim	1	49.94	0.65	3.71	8.94	0.27	13.41	22.15	0.52	0	99.59	1.88039	0.0184095	0.119607	0.0450316	0.28151	0.00861091	0.752727	0.893608	0.0379621	0	0.46	0.39	0.15	72.78	0.599288	0.230982	0.0736116	0.0283719	0.0379621	0.00706951	0.0562686	0	0.0378591	0.83027	0.101984
		20	T-17	Pal C_ Pal C1	rim	3	52.07	0.29	1.5	9.15	0.36	14.49	21.4	0.36	0.05	99.67	1.95112	0.00817379	0.0488818	0.0173619	0.28673	0.0114257	0.809418	0.859178	0.0261545	0.00148122	0.44	0.41	0.15	73.84	0.609487	0.224509	0.0957907	0.0352853	0.0173619	0	0.0244409	0.000740608	0.0206634	0.833996	0.131076
		1	T-17	Pal C_ Pal C1	core	4	52.05	0.35	2.52	5.33	0.09	15.67	23.11	0.32	0.42	99.86	1.92131	0.00971796	0.0786861	0.0309453	0.164536	0.00281388	0.862294	0.914009	0.0229021	0.0122569	0.47	0.44	0.09	83.98	0.724005	0.140511	0.0679661	0.0131905	0.0229021	0.00804326	0.0353214	0.00612843	0.0256035	0.864516	0.0811566
		2	T-17	Pal C_ Pal C1	core	4	52.53	0.37	2.15	5.17	0.12	15.86	23.14	0.25	0.28	99.87	1.93535	0.0102538	0.0646481	0.0287091	0.159294	0.00374472	0.871092	0.913459	0.0178583	0.00815574	0.47	0.45	0.08	84.54	0.734212	0.137419	0.0668629	0.0125144	0.0178583	0.0108509	0.0268986	0.00407787	0.0166448	0.871632	0.0793774
		3	T-17	Pal C_ Pal C1	core	4	51.53	0.43	2.66	6.79	0.11	15.13	22.68	0.31	0.16	99.8	1.91411	0.0120145	0.0858931	0.0305583	0.210927	0.00346086	0.837825	0.902656	0.0223262	0.00469871	0.46	0.43	0.11	79.89	0.679396	0.173848	0.0778368	0.0199173	0.0223262	0.00823209	0.0388305	0.00234935	0.026816	0.853244	0.0977541
		4	T-17	Pal C_ Pal C1	core	2	50.63	0.71	3.56	8.41	0.24	14.05	22.26	0.43	0	100.29	1.886	0.019894	0.113997	0.0422968	0.261991	0.00757235	0.780224	0.88845	0.0310563	0	0.46	0.4	0.14	74.86	0.613775	0.212056	0.0804107	0.0277815	0.0310563	0.0112405	0.0513782	0	0.0314842	0.825831	0.108192
		5	T-17	Pal C_ Pal C1	core	2	50.01	0.65	4.04	8.74	0.24	13.67	22.24	0.45	0.03	100.07	1.87149	0.0182967	0.12851	0.0496744	0.273526	0.00760724	0.762619	0.891741	0.0326505	0.000887574	0.46	0.39	0.15	73.6	0.59806	0.22047	0.0795003	0.0293071	0.0326505	0.0170239	0.0557429	0.000443787	0.0374462	0.81853	0.108807
		7	T-17	Pal C_ Pal C1	mantle	2	50.53	0.51	3.52	7.7	0.17	14.56	22.48	0.35	0.13	99.95	1.88406	0.0143036	0.115944	0.0387399	0.2401	0.00536882	0.809309	0.898078	0.0253023	0.00383213	0.46	0.41	0.13	77.12	0.637971	0.1935	0.0836095	0.0253593	0.0253023	0.0134376	0.051253	0.00191607	0.0369495	0.831471	0.108969
		8	T-17	Pal C_ Pal C1	mantle	2	49.94	0.61	4.11	8.27	0.2	14.01	22.46	0.36	0.07	100.03	1.86655	0.0171495	0.133451	0.0475956	0.258495	0.00633149	0.780616	0.899443	0.026088	0.00206843	0.46	0.4	0.14	75.12	0.612976	0.207954	0.0814564	0.0276344	0.026088	0.0215077	0.0559715	0.00103422	0.0388221	0.82093	0.109091
		9	T-17	Pal C_ Pal C1	mantle	2	50.03	0.73	3.71	8.51	0.28	13.94	22.2	0.45	0	99.85	1.87525	0.0205817	0.12475	0.0391424	0.266756	0.00888939	0.778933	0.891569	0.0327031	0	0.46	0.4	0.14	74.49	0.610081	0.215893	0.081143	0.0287145	0.0327031	0.00643936	0.0591554	0	0.0385737	0.825974	0.109857
		12	T-17	Pal C_ Pal C1	mantle	2	50.13	0.74	3.83	8.9	0.23	13.51	22.21	0.41	0	99.96	1.87851	0.0208582	0.121494	0.0476558	0.278908	0.00730009	0.754708	0.891737	0.0297883	0	0.46	0.39	0.15	73.02	0.596025	0.226031	0.0766948	0.029085	0.0297883	0.0178675	0.0518131	0	0.0309549	0.822056	0.10578
		13	T-17	Pal C_ Pal C1	rim	2	49.94	0.73	3.94	8.97	0.27	13.51	22.01	0.47	0	99.84	1.87448	0.0206103	0.12552	0.0487757	0.281566	0.00858383	0.755956	0.885168	0.034204	0	0.46	0.39	0.15	72.86	0.589038	0.226084	0.0803573	0.0308427	0.034204	0.0145717	0.0554739	0	0.0348636	0.815122	0.1112
		14	T-17	Pal C_ Pal C1	rim	2	49.98	0.72	4.13	9.2	0.22	13.42	22.08	0.43	0	100.18	1.87068	0.0202706	0.129318	0.0528659	0.28797	0.00697447	0.748798	0.885474	0.0312046	0	0.46	0.39	0.15	72.22	0.581096	0.228888	0.0813492	0.0320427	0.0312046	0.0216613	0.0538285	0	0.0335579	0.809984	0.113392
		15	T-17	Pal C_ Pal C1	rim	2	50.29	0.6	4	8.24	0.22	13.9	22.37	0.39	0.03	100.04	1.87725	0.0168469	0.12275	0.0532279	0.257231	0.00695582	0.773506	0.894705	0.0282262	0.000885349	0.46	0.4	0.14	75.04	0.611524	0.208863	0.078399	0.0267768	0.0282262	0.0250017	0.048874	0.000442674	0.0320271	0.820386	0.105176
		16	T-17	Pal C_ Pal C1	rim	2	50.16	0.65	3.93	8.76	0.21	13.69	22.14	0.42	0.03	99.99	1.87722	0.0182978	0.122784	0.0505585	0.274168	0.00665673	0.763781	0.887784	0.0304757	0.000887627	0.46	0.4	0.15	73.59	0.596564	0.219343	0.0811748	0.0298461	0.0304757	0.0200829	0.0513507	0.000443813	0.0330529	0.815907	0.111021
		17	T-17	Pal C_ Pal C1	rim	1	50.33	0.67	3.54	9.08	0.3	13.66	21.94	0.5	0	100.02	1.88584	0.0188835	0.114157	0.0421717	0.284525	0.00952105	0.763023	0.880822	0.0363242	0	0.45	0.39	0.15	72.84	0.592492	0.228328	0.0818295	0.0315346	0.0363242	0.00584752	0.0541548	0	0.0352712	0.82082	0.113364
		1	T-17	Pal C_ Pal C1	core	1	50.85	0.65	3.31	8.54	0.25	14.12	21.95	0.47	0	100.14	1.89613	0.0182314	0.10387	0.0415958	0.266312	0.00789591	0.784911	0.87697	0.0339799	0	0.45	0.41	0.14	74.67	0.60861	0.212617	0.0852248	0.0297732	0.0339799	0.00761587	0.0481273	0	0.0298959	0.821227	0.114998
		2	T-17	Pal C_ Pal C1	core	1	50.98	0.6	3.16	8.43	0.24	14.11	22.1	0.36	0.1	100.08	1.90125	0.0168314	0.0987499	0.040144	0.26292	0.00758116	0.784468	0.88309	0.0260309	0.00294844	0.46	0.4	0.14	74.9	0.613601	0.211583	0.0826144	0.0284872	0.0260309	0.0141132	0.0423184	0.00147422	0.025487	0.825184	0.111102
		3	T-17	Pal C_ Pal C1	core	2	50.22	0.77	3.91	8.66	0.29	13.7	22.16	0.5	0.09	100.3	1.87438	0.0216173	0.125617	0.0463778	0.270306	0.00916779	0.762273	0.886185	0.0361825	0.00265569	0.46	0.4	0.14	73.82	0.597784	0.219167	0.0788903	0.0289237	0.0361825	0.0101953	0.0577108	0.00132784	0.0360935	0.816951	0.107814
		4	T-17	Pal C_ Pal C1	core	2	50	0.8	4.06	8.85	0.23	13.66	22.13	0.48	0.04	100.25	1.8684	0.0224864	0.131596	0.0472109	0.276567	0.00727971	0.760957	0.886044	0.0347768	0.00118172	0.46	0.39	0.15	73.34	0.592448	0.220991	0.0816035	0.0304392	0.0347768	0.0124342	0.0595808	0.000590858	0.0370944	0.813438	0.112043
		5	T-17	Pal C_ Pal C1	core	2	50.5	0.72	3.5	8.67	0.2	13.68	21.97	0.49	0	99.73	1.89258	0.0202966	0.107423	0.047169	0.27173	0.00634859	0.764288	0.882197	0.0356045	0	0.46	0.4	0.14	73.77	0.603225	0.219477	0.0782037	0.0284536	0.0356045	0.0115644	0.0479293	0	0.0276327	0.822703	0.106657
		6	T-17	Pal C_ Pal C1	core	2	50.38	0.72	3.72	8.86	0.22	13.75	21.98	0.47	0.04	100.14	1.88258	0.0202375	0.117422	0.0464085	0.276876	0.0069631	0.76596	0.880026	0.0340518	0.0011817	0.46	0.4	0.15	73.45	0.594314	0.220232	0.0832829	0.0308618	0.0340518	0.0123567	0.0525326	0.00059085	0.0322951	0.814546	0.114145
		7	T-17	Pal C_ Pal C1	core	2	50.42	0.71	3.56	8.95	0.18	13.6	22.16	0.48	0.02	100.08	1.88667	0.019984	0.113327	0.0436733	0.280074	0.00570494	0.75865	0.888458	0.0348243	0.000591666	0.46	0.39	0.15	73.04	0.600768	0.226306	0.0768689	0.0289561	0.0348243	0.00884901	0.052239	0.000295833	0.0322551	0.827074	0.105825
		8	T-17	Pal C_ Pal C1	mantle	2	49.99	0.78	3.84	8.97	0.23	13.52	22	0.4	0	99.73	1.87752	0.0220356	0.122479	0.0474982	0.281741	0.00731669	0.756984	0.885314	0.0291279	0	0.46	0.39	0.15	72.88	0.589708	0.225182	0.080991	0.0309268	0.0291279	0.0183704	0.0520542	0	0.0300185	0.81489	0.111918
		9	T-17	Pal C_ Pal C1	mantle	2	49.66	0.82	4.29	9.08	0.24	13.37	22.16	0.48	0	100.1	1.86138	0.0231191	0.138619	0.0508953	0.284623	0.00761947	0.747082	0.889962	0.0348832	0	0.46	0.39	0.15	72.41	0.584142	0.228504	0.0787316	0.0307981	0.0348832	0.016012	0.0613036	0	0.0381845	0.812646	0.10953
		11	T-17	Pal C_ Pal C1	mantle	2	50.06	0.69	3.74	9.02	0.25	13.79	22.13	0.44	0.03	100.15	1.87425	0.0194319	0.125748	0.0392835	0.282423	0.00792798	0.76968	0.887752	0.0319402	0.000887996	0.46	0.4	0.15	73.16	0.595949	0.224813	0.083987	0.0316829	0.0319402	0.0073433	0.0592022	0.000443998	0.0397702	0.820763	0.11567
		15	T-17	Pal C_ Pal C1	rim	2	49.82	0.67	4	8.49	0.2	13.75	22.19	0.47	0	99.59	1.87155	0.0189322	0.128452	0.0486464	0.266723	0.00636374	0.770032	0.893157	0.0342328	0	0.46	0.4	0.14	74.27	0.606598	0.215126	0.079368	0.0281474	0.0342328	0.0144136	0.0570191	0	0.0380869	0.821724	0.107515
		19	T-17	Pal C_ Pal C1	rim	2	50.3	0.61	3.65	9.03	0.23	13.7	21.97	0.47	0	99.96	1.88465	0.0171918	0.115349	0.0458313	0.282948	0.00729921	0.76523	0.881995	0.0341435	0	0.46	0.39	0.15	73.01	0.593402	0.225074	0.0832678	0.031583	0.0341435	0.0116878	0.0518307	0	0.0346389	0.818476	0.114851
		20	T-17	Pal C_ Pal C1	rim	3	50.86	0.45	2.38	9.25	0.29	14.25	21.62	0.47	0.02	99.59	1.91355	0.0127352	0.086451	0.0190841	0.291046	0.00924158	0.799257	0.871549	0.0342853	0.000594902	0.44	0.41	0.15	73.31	0.601891	0.226135	0.0953242	0.035814	0.0190841	0	0.0432255	0.000297451	0.0380909	0.828027	0.131138
		1	T-17	Pal C_ Pal C1	core	2	50	0.65	3.42	8.72	0.23	13.79	22.3	0.42	0.02	99.55	1.88214	0.0184045	0.117861	0.0338671	0.274508	0.00733322	0.773846	0.899414	0.0306534	0.000595202	0.46	0.4	0.14	73.82	0.614701	0.223879	0.076885	0.0280021	0.0306534	0.00321371	0.0573234	0.000297601	0.0389189	0.83858	0.104887
		2	T-17	Pal C_ Pal C1	core	1	50.48	0.56	2.91	8.34	0.24	14.16	22.25	0.44	0.02	99.4	1.89865	0.0158432	0.101353	0.0276422	0.262329	0.00764577	0.793956	0.89666	0.0320867	0.000594713	0.46	0.4	0.14	75.16	0.631091	0.214595	0.0785796	0.02672	0.0276422	0	0.0506767	0.000297356	0.0370558	0.845686	0.1053
		3	T-17	Pal C_ Pal C1	core	2	50.38	0.62	3.37	8.6	0.16	13.81	22.24	0.4	0	99.58	1.89182	0.0175123	0.108176	0.0409689	0.27007	0.00508894	0.77308	0.894809	0.0291226	0	0.46	0.4	0.14	74.11	0.615666	0.219132	0.0768305	0.027346	0.0291226	0.0118463	0.048165	0	0.0306527	0.834798	0.104177
		4	T-17	Pal C_ Pal C1	core	1	50.43	0.62	3.16	8.51	0.23	13.97	22.29	0.43	0	99.64	1.8933	0.0175086	0.106701	0.0331205	0.267187	0.0073138	0.781871	0.89663	0.0313001	0	0.46	0.4	0.14	74.53	0.623478	0.218892	0.0764901	0.0268543	0.0313001	0.0018204	0.0524403	0	0.0349317	0.84237	0.103344
		5	T-17	Pal C_ Pal C1	core	1	50.49	0.61	3.24	8.69	0.28	13.91	22.18	0.45	0	99.85	1.89257	0.0171992	0.107425	0.0357112	0.27241	0.00888978	0.777291	0.890804	0.0327045	0	0.46	0.4	0.14	74.05	0.613547	0.222042	0.078608	0.0284481	0.0327045	0.00300674	0.0522091	0	0.03501	0.835589	0.107056
		15	T-17	Pal C_ Pal C1	rim	2	49.72	0.7	3.73	8.85	0.18	13.61	22.21	0.46	0	99.46	1.87419	0.0198477	0.125813	0.0398968	0.278985	0.00574698	0.764801	0.897023	0.0336192	0	0.46	0.39	0.15	73.27	0.605538	0.225439	0.0775374	0.0288669	0.0336192	0.00627766	0.0597675	0	0.0399199	0.830978	0.106404
		1	T-17	Pal C_ Pal C1	core	1	50.95	0.62	3.47	9.17	0.26	13.51	21.89	0.5	0	100.37	1.89952	0.0173869	0.100478	0.0519929	0.285907	0.00821029	0.750869	0.874418	0.0361424	0	0.46	0.39	0.15	72.42	0.586514	0.22974	0.0792276	0.0310337	0.0361424	0.0158505	0.0423137	0	0.0249268	0.816254	0.110261
		4	T-17	Pal C_ Pal C1	core	2	50.3	0.69	3.95	8.98	0.28	13.53	22.19	0.46	0.04	100.42	1.87678	0.0193653	0.123217	0.0504836	0.280207	0.0088489	0.75258	0.887108	0.0332775	0.00117994	0.46	0.39	0.15	72.87	0.58978	0.226527	0.078203	0.0300367	0.0332775	0.0172061	0.0530053	0.000589968	0.0336399	0.816307	0.10824
		5	T-17	Pal C_ Pal C1	core	1	50.72	0.66	3.66	8.77	0.24	13.73	22.11	0.51	0	100.4	1.88909	0.0184904	0.110907	0.0497543	0.273168	0.0075713	0.762348	0.88234	0.0368291	0	0.46	0.4	0.15	73.62	0.599613	0.220811	0.0786008	0.0289452	0.0368291	0.0129252	0.0489911	0	0.0305006	0.820424	0.107546
		8	T-17	Pal C_ Pal C1	mantle	2	50.62	0.68	3.56	9.08	0.22	13.56	22.03	0.57	0	100.32	1.88989	0.0190964	0.110111	0.0465358	0.283502	0.006957	0.754714	0.881255	0.0412607	0	0.46	0.39	0.15	72.69	0.59469	0.228872	0.0775001	0.0298267	0.0412607	0.00527516	0.0524178	0	0.0333214	0.823562	0.107327
		10	T-17	Pal C_ Pal C1	mantle	1	50.9	0.67	3.59	9.25	0.31	13.67	21.81	0.52	0.04	100.76	1.89159	0.018729	0.10841	0.0488294	0.28748	0.00975789	0.757332	0.868437	0.0374679	0.00117523	0.45	0.39	0.15	72.49	0.580233	0.22773	0.0850455	0.0333786	0.0374679	0.0113614	0.0485242	0.000587614	0.0297952	0.807963	0.118424
		11	T-17	Pal C_ Pal C1	mantle	2	49.19	0.87	4.75	9.54	0.25	12.97	22.04	0.48	0.02	100.11	1.84791	0.0245841	0.152085	0.0582227	0.299716	0.00795482	0.726363	0.887135	0.0349618	0.000594002	0.46	0.38	0.16	70.79	0.561378	0.237787	0.0796983	0.0337584	0.0349618	0.0232609	0.0644122	0.000297001	0.0398281	0.799165	0.113457
		12	T-17	Pal C_ Pal C1	rim	2	49.94	0.82	4.34	9.48	0.26	13.21	22.19	0.47	0	100.71	1.86276	0.0230065	0.137245	0.0535444	0.295714	0.00821421	0.734545	0.886824	0.0339901	0	0.46	0.38	0.16	71.3	0.571825	0.2366	0.0784552	0.0324619	0.0339901	0.0195543	0.0588453	0	0.0358388	0.808425	0.110917
		15	T-17	Pal C_ Pal C1	rim	1	50.88	0.63	3.47	9.16	0.3	13.8	21.96	0.53	0.02	100.75	1.8915	0.0176169	0.108502	0.0435335	0.28478	0.00944637	0.764797	0.87471	0.0382016	0.000587816	0.45	0.4	0.15	72.87	0.590375	0.227124	0.0838003	0.032239	0.0382016	0.00533185	0.0515851	0.000293908	0.0339682	0.817499	0.116039
		16	T-17	Pal C_ Pal C1	rim	1	51.09	0.61	3.47	9.11	0.25	13.64	21.89	0.53	0	100.59	1.89968	0.0170609	0.100324	0.0517407	0.283281	0.00787351	0.756078	0.872092	0.0382091	0	0.45	0.39	0.15	72.74	0.58853	0.226634	0.0809318	0.0311657	0.0382091	0.0135317	0.0433964	0	0.0263355	0.815164	0.112097
		2	T-17	Pal C_ Pal C1	core	2	49.12	0.92	5.08	8.61	0.27	13.48	21.98	0.42	0	99.88	1.841	0.0259366	0.159002	0.0653942	0.26987	0.00857124	0.753171	0.882665	0.0305205	0	0.46	0.39	0.15	73.62	0.573652	0.212075	0.0866303	0.0320265	0.0305205	0.0348737	0.0620641	0	0.0361276	0.785727	0.118657
		3	T-17	Pal C_ Pal C1	core	2	50.87	0.63	3.6	8.02	0.21	14.4	22.43	0.4	0.03	100.59	1.8857	0.0175664	0.114296	0.0429829	0.248623	0.0065935	0.795761	0.89087	0.0287487	0.000879196	0.46	0.41	0.13	76.19	0.625541	0.200624	0.0826139	0.026496	0.0287487	0.0142342	0.050031	0.000439598	0.0324646	0.826165	0.10911
		5	T-17	Pal C_ Pal C1	core	2	51.14	0.56	3.42	7.96	0.17	14.16	22.45	0.37	0.08	100.31	1.89892	0.015641	0.101076	0.048592	0.247181	0.00534664	0.783824	0.893174	0.0266376	0.00234849	0.46	0.41	0.13	76.03	0.62812	0.202364	0.0758299	0.0244304	0.0266376	0.0219544	0.0395609	0.00117425	0.02392	0.830485	0.10026
		8	T-17	Pal C_ Pal C1	mantle	2	50.49	0.68	3.58	9.01	0.22	13.61	22.02	0.4	0	100.01	1.88955	0.0191422	0.110447	0.0474567	0.28199	0.00697367	0.759312	0.882966	0.0290242	0	0.46	0.39	0.15	72.92	0.592894	0.225632	0.0806833	0.0307049	0.0290242	0.0184324	0.0460075	0	0.0268653	0.818526	0.111388
		9	T-17	Pal C_ Pal C1	mantle	2	50.27	0.71	3.92	9.27	0.18	13.63	22.12	0.5	0	100.6	1.87403	0.0199093	0.125971	0.0462598	0.289004	0.00568362	0.757481	0.883539	0.0361397	0	0.46	0.39	0.15	72.38	0.587093	0.2284	0.0831481	0.0323476	0.0361397	0.0101201	0.0579254	0	0.0380161	0.815494	0.115496
		10	T-17	Pal C_ Pal C1	mantle	2	50.41	0.7	3.66	9.04	0.26	13.43	22.05	0.44	0	99.99	1.88805	0.0197208	0.111947	0.049614	0.283154	0.00824814	0.749863	0.88487	0.031952	0	0.46	0.39	0.15	72.59	0.590567	0.229498	0.0766782	0.0297976	0.031952	0.0176621	0.0471423	0	0.0274215	0.820065	0.106476
		11	T-17	Pal C_ Pal C1	rim	2	50.56	0.66	3.78	8.91	0.22	13.61	22.15	0.43	0	100.32	1.88572	0.0185159	0.114276	0.0518814	0.27791	0.0069499	0.756724	0.885152	0.0310947	0	0.46	0.39	0.15	73.14	0.594012	0.223609	0.0788317	0.0296753	0.0310947	0.0207867	0.0467447	0	0.0282288	0.817621	0.108507
		13	T-17	Pal C_ Pal C1	rim	2	50.5	0.71	3.92	8.89	0.27	13.54	22.2	0.41	0.02	100.46	1.88136	0.0198961	0.118641	0.0534758	0.276973	0.0085198	0.751982	0.886148	0.029615	0.000589064	0.46	0.39	0.15	73.08	0.59044	0.224163	0.0776835	0.0294929	0.029615	0.0238608	0.0473901	0.000294532	0.027494	0.814603	0.107176
		14	T-17	Pal C_ Pal C1	rim	2	50.76	0.58	3.76	8.27	0.2	13.7	22.43	0.38	0.08	100.16	1.89115	0.0162541	0.108847	0.0562541	0.257672	0.00631132	0.760912	0.89538	0.0274496	0.00235639	0.47	0.4	0.14	74.7	0.612783	0.212593	0.0717212	0.0248822	0.0274496	0.0288046	0.0400212	0.0011782	0.0237671	0.825376	0.0966035
		1	T-17	Pal C_ Pal C1	core	4	51.94	0.45	2.73	7.54	0.24	14.91	22.63	0.42	0.24	101.1	1.91122	0.0124552	0.0887801	0.0296135	0.232026	0.00748006	0.81789	0.892209	0.0299644	0.00698188	0.46	0.42	0.12	77.9	0.653083	0.191245	0.0795106	0.0232834	0.0296135	0	0.04439	0.00349094	0.0321103	0.844328	0.102794
		2	T-17	Pal C_ Pal C1	core	2	51.84	0.46	2.81	7.39	0.18	14.76	22.56	0.45	0.28	100.73	1.91272	0.0127666	0.0872763	0.0349179	0.228028	0.00562529	0.811862	0.891866	0.0321919	0.00816766	0.46	0.42	0.12	78.07	0.654435	0.188346	0.0765294	0.0220251	0.0321919	0.00272598	0.0422751	0.00408383	0.0295086	0.842781	0.0985544
		3	T-17	Pal C_ Pal C1	core	4	51.96	0.34	2.35	7.38	0.19	14.93	22.47	0.39	0.28	100.29	1.9249	0.00947432	0.0750977	0.0275063	0.22864	0.00596181	0.824533	0.891899	0.0280125	0.00820069	0.46	0.42	0.12	78.29	0.661917	0.188333	0.0789873	0.022474	0.0275063	0	0.0375489	0.00410034	0.0283276	0.85025	0.101461
		4	T-17	Pal C_ Pal C1	core	2	50.21	0.74	4.31	8.57	0.23	13.75	22.38	0.42	0.04	100.65	1.86601	0.0206864	0.133992	0.0547889	0.266355	0.00723996	0.761789	0.891162	0.0302635	0.00117527	0.46	0.4	0.14	74.09	0.59693	0.214386	0.0797661	0.0286478	0.0302635	0.0245254	0.0547332	0.000587633	0.0340468	0.811316	0.108414
		5	T-17	Pal C_ Pal C1	core	2	50.87	0.59	3.65	8.44	0.22	14.18	22.25	0.45	0.12	100.77	1.88544	0.0164488	0.114556	0.0448856	0.261608	0.00690653	0.783496	0.883599	0.0323379	0.0035163	0.46	0.4	0.14	74.97	0.609429	0.208859	0.0844614	0.028946	0.0323379	0.0125478	0.0510041	0.00175815	0.0345553	0.818289	0.113407
		6	T-17	Pal C_ Pal C1	core	2	50.54	0.75	3.77	8.75	0.22	13.88	22.14	0.44	0	100.49	1.88094	0.0209957	0.11906	0.0463024	0.272335	0.00693502	0.770083	0.882857	0.0317497	0	0.46	0.4	0.14	73.87	0.59887	0.21718	0.0830617	0.0301223	0.0317497	0.0145527	0.0522538	0	0.0312581	0.81605	0.113184
		8	T-17	Pal C_ Pal C1	mantle	2	50.58	0.69	3.61	9	0.22	13.75	22.08	0.48	0	100.41	1.88598	0.0193525	0.114023	0.0446204	0.280644	0.00694809	0.764309	0.882124	0.0347013	0	0.46	0.4	0.15	73.14	0.595921	0.224232	0.0816694	0.0307304	0.0347013	0.00991904	0.0520519	0	0.0326995	0.820153	0.1124
		9	T-17	Pal C_ Pal C1	mantle	2	50.09	0.82	4.04	9.09	0.21	13.52	22.06	0.5	0	100.33	1.87122	0.0230419	0.128777	0.0490967	0.283984	0.00664475	0.752939	0.882984	0.0362153	0	0.46	0.39	0.15	72.61	0.585973	0.226182	0.0810855	0.0312984	0.0362153	0.0128814	0.057948	0	0.0349061	0.812155	0.112384
		10	T-17	Pal C_ Pal C1	mantle	1	50.84	0.64	3.33	8.85	0.27	13.96	22.27	0.45	0.03	100.64	1.89109	0.0179067	0.108909	0.0370754	0.2753	0.00850659	0.774107	0.887565	0.0324539	0.000882227	0.46	0.4	0.15	73.77	0.607598	0.22276	0.080142	0.029382	0.0324539	0.00462153	0.052144	0.000441114	0.0342373	0.830358	0.109524
		11	T-17	Pal C_ Pal C1	mantle	2	50.23	0.74	3.86	9.06	0.27	13.64	22.18	0.53	0	100.51	1.87408	0.0207675	0.125924	0.0438093	0.282688	0.00853243	0.758659	0.886663	0.0383395	0	0.46	0.39	0.15	72.85	0.593242	0.227724	0.0796257	0.0305653	0.0383395	0.00546978	0.0602273	0	0.0394598	0.820966	0.110191
		12	T-17	Pal C_ Pal C1	mantle	2	50	0.79	3.92	9.21	0.29	13.42	22.13	0.45	0	100.21	1.87243	0.0222531	0.127573	0.0454397	0.288437	0.00919852	0.749197	0.887952	0.0326734	0	0.46	0.39	0.15	72.2	0.58527	0.232512	0.0786716	0.0312541	0.0326734	0.0127662	0.0574034	0	0.0351502	0.817782	0.109926
		13	T-17	Pal C_ Pal C1	rim	2	50.31	0.74	3.76	9.35	0.3	12.97	21.57	0.48	0	99.48	1.89414	0.0209565	0.105864	0.0609762	0.294391	0.00956672	0.727956	0.870122	0.0350385	0	0.46	0.38	0.16	71.2	0.567332	0.236889	0.0769378	0.0321253	0.0350385	0.0259377	0.0399633	0	0.0190068	0.804221	0.109063
		14	T-17	Pal C_ Pal C1	rim	2	50.87	0.69	3.56	9.23	0.24	13.14	21.59	0.47	0	99.79	1.90559	0.0194423	0.0944088	0.0627632	0.289152	0.0076149	0.73379	0.86655	0.034136	0	0.46	0.39	0.16	71.73	0.573209	0.231823	0.0775794	0.0313754	0.034136	0.0286271	0.0328908	0	0.0134486	0.805032	0.108955
		15	T-17	Pal C_ Pal C1	rim	2	50.57	0.71	3.75	9.25	0.23	13.08	21.65	0.46	0	99.7	1.89744	0.0200384	0.102559	0.0632707	0.29025	0.00730951	0.73163	0.870375	0.0334642	0	0.46	0.39	0.16	71.6	0.571683	0.232508	0.0773752	0.0314691	0.0334642	0.0298065	0.0363764	0	0.016338	0.804192	0.108844
		16	T-17	Pal C_ Pal C1	rim	2	50.25	0.7	3.9	8.84	0.21	13.1	21.73	0.42	0.02	99.17	1.89312	0.0198367	0.10688	0.066286	0.278516	0.0067011	0.735736	0.877152	0.0306788	0.000595696	0.46	0.39	0.15	72.54	0.580552	0.225058	0.0751773	0.0291434	0.0306788	0.0356072	0.0356366	0.000297848	0.0157999	0.80561	0.104321
		17	T-17	Pal C_ Pal C1	rim	2	50.52	0.69	3.95	8.97	0.25	13.25	21.89	0.46	0.03	100.01	1.88904	0.0194069	0.110961	0.0631118	0.280496	0.00791777	0.738587	0.876994	0.033349	0.000886852	0.46	0.39	0.15	72.48	0.579786	0.226402	0.0765537	0.0298937	0.033349	0.0297628	0.0405992	0.000443426	0.0211923	0.806188	0.106447
		18	T-17	Pal C_ Pal C1	rim	2	50.34	0.72	4.02	8.88	0.17	13.2	21.89	0.46	0.03	99.71	1.88711	0.0203024	0.112886	0.0647247	0.27839	0.00539783	0.737679	0.879233	0.0334341	0.000889117	0.46	0.39	0.15	72.6	0.58258	0.224121	0.0756007	0.0290839	0.0334341	0.0312906	0.0407974	0.000444558	0.0204951	0.8067	0.104685
		1	T-17	Pal C_ Pal C1	core	4	52.14	0.31	2.35	6.94	0.17	14.54	22.11	0.38	0.18	99.12	1.94557	0.00870096	0.0544295	0.0489181	0.216567	0.00537292	0.808814	0.883971	0.027492	0.00531008	0.46	0.42	0.12	78.88	0.661791	0.181596	0.0714035	0.0195932	0.027492	0.0214261	0.0165017	0.00265504	0.00780074	0.843388	0.0909966
		2	T-17	Pal C_ Pal C1	core	4	51.94	0.33	2.29	6.98	0.21	14.35	22.17	0.32	0.28	98.87	1.94497	0.0092951	0.0550318	0.0460337	0.218586	0.00666063	0.801071	0.889507	0.0232331	0.00828936	0.46	0.42	0.12	78.56	0.660676	0.18577	0.067598	0.0190073	0.0232331	0.0228006	0.0161156	0.00414468	0.00682049	0.846446	0.0866053
		3	T-17	Pal C_ Pal C1	core	2	50.7	0.6	3.78	8.08	0.18	13.74	21.86	0.42	0	99.36	1.89879	0.0169025	0.101207	0.0656402	0.253068	0.00570988	0.767123	0.877189	0.0304976	0	0.46	0.4	0.14	75.19	0.604945	0.204069	0.0789544	0.0266341	0.0304976	0.0351425	0.0330321	0	0.0161297	0.809014	0.105588
		5	T-17	Pal C_ Pal C1	core	2	50.16	0.72	3.91	8.92	0.24	13.04	21.45	0.51	0	98.95	1.89408	0.0204504	0.10592	0.06809	0.281684	0.00767604	0.734052	0.867843	0.0373386	0	0.46	0.39	0.15	72.27	0.573454	0.226053	0.077546	0.0305682	0.0373386	0.0307514	0.0375844	0	0.0171339	0.799507	0.108114
		6	T-17	Pal C_ Pal C1	core	1	50.18	0.71	3.72	9.07	0.25	13.26	21.49	0.53	0.02	99.23	1.89201	0.0201364	0.107986	0.0573221	0.285994	0.00798397	0.745325	0.868167	0.0387451	0.000596178	0.46	0.39	0.15	72.27	0.577001	0.227586	0.0812991	0.0320667	0.0387451	0.018577	0.0447044	0.000298089	0.024568	0.804588	0.113366
		7	T-17	Pal C_ Pal C1	core	2	50.57	0.65	3.5	9.14	0.24	13.45	21.44	0.48	0	99.47	1.90065	0.018376	0.0993528	0.0556835	0.287284	0.0076402	0.753597	0.863389	0.0349782	0	0.45	0.39	0.15	72.4	0.577394	0.225966	0.0853561	0.0334045	0.0349782	0.0207054	0.0393237	0	0.0209477	0.80336	0.118761
		8	T-17	Pal C_ Pal C1	mantle	2	50.46	0.71	3.67	9.16	0.28	13.17	21.49	0.49	0	99.43	1.89809	0.020089	0.101909	0.0607931	0.288152	0.00892099	0.738523	0.866123	0.0357366	0	0.46	0.39	0.16	71.93	0.572393	0.230247	0.079884	0.0321335	0.0357366	0.0250565	0.0384262	0	0.0183372	0.80264	0.112018
		9	T-17	Pal C_ Pal C1	mantle	1	50.46	0.67	3.52	8.98	0.3	13.27	21.42	0.52	0.02	99.16	1.90205	0.0189967	0.0979491	0.0584285	0.283079	0.00957814	0.745683	0.865102	0.0380037	0.000596015	0.45	0.39	0.15	72.48	0.578554	0.227064	0.0801255	0.0314467	0.0380037	0.0204249	0.0387621	0.000298008	0.0197654	0.805617	0.111572
		10	T-17	Pal C_ Pal C1	mantle	2	50.38	0.66	3.58	8.95	0.25	13.42	21.61	0.42	0.03	99.3	1.89658	0.0186891	0.103415	0.0554224	0.281769	0.00797148	0.753139	0.87165	0.0306556	0.000892869	0.46	0.39	0.15	72.77	0.582874	0.224238	0.0822539	0.0316439	0.0306556	0.0247667	0.0393244	0.000446435	0.0206353	0.807112	0.113898
		11	T-17	Pal C_ Pal C1	mantle	1	50.71	0.65	3.6	9.02	0.32	13.36	21.41	0.48	0.03	99.58	1.90241	0.0183423	0.0975881	0.0615853	0.282992	0.0101682	0.747181	0.860599	0.034914	0.000889784	0.45	0.39	0.15	72.53	0.573147	0.224877	0.0833655	0.0327088	0.034914	0.0266713	0.0354584	0.000444892	0.0171161	0.798024	0.116074
		12	T-17	Pal C_ Pal C1	mantle	1	50.15	0.74	3.97	9.22	0.28	13.13	21.52	0.6	0	99.61	1.88543	0.0209267	0.114572	0.061336	0.289885	0.00891625	0.735889	0.866871	0.0437358	0	0.46	0.39	0.16	71.74	0.569531	0.231253	0.0800081	0.0324866	0.0437358	0.0176002	0.0484861	0	0.0275594	0.800784	0.112495
		13	T-17	Pal C_ Pal C1	mantle	2	49.96	0.75	3.93	9.13	0.22	13	21.54	0.51	0.03	99.07	1.88758	0.0213144	0.112421	0.0625761	0.288476	0.00704029	0.732208	0.87197	0.0373594	0.0008961	0.46	0.39	0.16	71.74	0.57189	0.230812	0.077651	0.0313396	0.0373594	0.0252167	0.0436024	0.00044805	0.022288	0.802703	0.108991
		14	T-17	Pal C_ Pal C1	rim	2	50.19	0.74	3.92	8.88	0.27	13.29	21.72	0.45	0	99.46	1.88686	0.0209259	0.113142	0.0605444	0.279184	0.00859748	0.744827	0.874893	0.0328006	0	0.46	0.39	0.15	72.74	0.580255	0.224195	0.0791854	0.0305952	0.0328006	0.0277438	0.042699	0	0.0217731	0.80445	0.109781
		15	T-17	Pal C_ Pal C1	rim	2	50.03	0.78	4.21	8.77	0.25	13.27	21.77	0.44	0.04	99.56	1.87843	0.0220286	0.121575	0.064721	0.275372	0.00795039	0.74275	0.87578	0.0320305	0.00118734	0.46	0.39	0.15	72.95	0.577693	0.220361	0.0796512	0.0303829	0.0320305	0.0326905	0.0444421	0.000593671	0.0224134	0.798054	0.110034
		16	T-17	Pal C_ Pal C1	rim	2	50.54	0.64	4.01	8.33	0.18	13.4	22.06	0.45	0.1	99.71	1.89031	0.0180056	0.109688	0.0670781	0.260555	0.00570238	0.747156	0.88405	0.0326331	0.002957	0.47	0.39	0.14	74.14	0.597559	0.212946	0.0726969	0.0259063	0.0326331	0.034445	0.0376216	0.0014785	0.019616	0.810505	0.0986032
		18	T-17	Pal C_ Pal C1	rim	2	50.14	0.75	4.22	8.88	0.26	13.23	21.82	0.51	0	99.81	1.87894	0.0211407	0.121059	0.065321	0.27829	0.00825254	0.73909	0.876106	0.0370549	0	0.46	0.39	0.15	72.65	0.577535	0.223909	0.0778038	0.0301643	0.0370549	0.028266	0.0463963	0	0.0252556	0.801444	0.107968
		19	T-17	Pal C_ Pal C1	rim	1	50.53	0.63	3.78	9.2	0.28	13.19	21.38	0.54	0	99.53	1.89825	0.0178022	0.101751	0.0656094	0.289033	0.00890937	0.738681	0.860567	0.0393319	0	0.45	0.39	0.16	71.88	0.567611	0.228942	0.0823611	0.0332198	0.0393319	0.0262775	0.0377368	0	0.0199346	0.796553	0.115581
		1	T-17	Pal C_ Pal C1	core	4	52.13	0.42	2.56	7.01	0.2	15.16	22.59	0.39	0.17	100.63	1.92086	0.0116409	0.0791377	0.0320369	0.216014	0.006242	0.832753	0.891862	0.0278625	0.00495233	0.46	0.43	0.11	79.4	0.669141	0.178589	0.0793426	0.021176	0.0278625	0.00417439	0.0374816	0.00247617	0.0258407	0.84773	0.100519
		2	T-17	Pal C_ Pal C1	core	4	52.22	0.39	2.4	6.18	0.14	15.36	22.89	0.36	0.29	100.23	1.92607	0.0108201	0.0739274	0.0304013	0.190625	0.0043737	0.84457	0.904596	0.0257446	0.00845642	0.47	0.43	0.1	81.59	0.699558	0.161518	0.0707292	0.0163303	0.0257446	0.00465674	0.0346353	0.00422821	0.0238153	0.861076	0.0870596
		3	T-17	Pal C_ Pal C1	core	2	51.31	0.47	3.17	7.32	0.21	14.72	22.49	0.4	0.12	100.21	1.9027	0.0131098	0.0973014	0.0412415	0.227005	0.00659587	0.813738	0.893574	0.0287591	0.00351805	0.46	0.42	0.12	78.19	0.650254	0.186669	0.0791794	0.0227301	0.0287591	0.0124824	0.0424095	0.00175902	0.0292997	0.836923	0.10191
		4	T-17	Pal C_ Pal C1	core	2	50.6	0.67	3.73	8.06	0.23	13.98	22.14	0.45	0.02	99.88	1.88853	0.0188095	0.111472	0.0526013	0.251573	0.00727086	0.777837	0.885368	0.0325636	0.00059014	0.46	0.4	0.13	75.56	0.614746	0.204571	0.0788177	0.0262285	0.0325636	0.0200377	0.0457173	0.00029507	0.0269078	0.819317	0.105046
		5	T-17	Pal C_ Pal C1	core	2	50.5	0.68	3.66	8.73	0.27	13.85	21.98	0.45	0	100.12	1.88601	0.0191025	0.113991	0.0471074	0.272661	0.00854085	0.7711	0.879535	0.0325846	0	0.46	0.4	0.15	73.88	0.597415	0.217863	0.0837131	0.0305281	0.0325846	0.0145228	0.049734	0	0.0306315	0.815279	0.114241
		6	T-17	Pal C_ Pal C1	mantle	1	50.44	0.66	3.73	8.97	0.27	13.79	21.81	0.51	0	100.18	1.88423	0.0185452	0.115774	0.0484456	0.280225	0.00854293	0.767946	0.872945	0.0369382	0	0.45	0.4	0.15	73.27	0.588146	0.221158	0.0867958	0.0326375	0.0369382	0.0115075	0.052133	0	0.0335878	0.809304	0.119433
		7	T-17	Pal C_ Pal C1	mantle	2	49.98	0.73	3.99	9.1	0.19	13.6	21.77	0.44	0	99.8	1.87531	0.0206029	0.12469	0.0517537	0.285545	0.00603831	0.760719	0.875202	0.0320093	0	0.45	0.39	0.15	72.71	0.580485	0.2225	0.0879343	0.0337052	0.0320093	0.0197443	0.0524729	0	0.03187	0.802985	0.121639
		8	T-17	Pal C_ Pal C1	mantle	2	50.39	0.68	3.84	8.93	0.29	13.7	22.09	0.45	0	100.37	1.87983	0.0190815	0.120166	0.0486694	0.278601	0.00916343	0.761911	0.882966	0.0325488	0	0.46	0.39	0.15	73.22	0.591442	0.22338	0.0819087	0.0309359	0.0325488	0.0161206	0.0520227	0	0.0329412	0.814823	0.112845
		9	T-17	Pal C_ Pal C1	mantle	2	50.35	0.72	4	8.73	0.27	13.78	22.12	0.44	0	100.41	1.87577	0.0201763	0.12423	0.0513989	0.271988	0.00851979	0.765311	0.882954	0.0317819	0	0.46	0.4	0.15	73.78	0.593497	0.217534	0.0827895	0.0303447	0.0317819	0.019617	0.0523067	0	0.0321304	0.811031	0.113134
		10	T-17	Pal C_ Pal C1	mantle	2	50.47	0.67	3.84	8.7	0.24	13.7	22.28	0.49	0	100.39	1.88103	0.0187831	0.118966	0.0497089	0.271168	0.00757634	0.761189	0.889716	0.0354084	0	0.46	0.39	0.14	73.73	0.602463	0.22062	0.07659	0.028047	0.0354084	0.0143004	0.052333	0	0.0335499	0.823083	0.104637
		11	T-17	Pal C_ Pal C1	rim	2	49.67	0.82	4.68	8.69	0.22	13.49	22.11	0.46	0	100.14	1.85628	0.0230511	0.143721	0.0624135	0.271597	0.00696397	0.75157	0.885342	0.0333314	0	0.46	0.39	0.15	73.46	0.582896	0.216044	0.0817966	0.030317	0.0333314	0.0290821	0.0573197	0	0.0342686	0.79894	0.112114
		12	T-17	Pal C_ Pal C1	rim	2	49.89	0.69	4.27	7.86	0.16	14.17	22.37	0.39	0.03	99.83	1.8641	0.0193925	0.135902	0.0521333	0.245603	0.00506361	0.789284	0.895559	0.0282532	0.000886194	0.46	0.41	0.13	76.27	0.618726	0.196499	0.0833579	0.0264734	0.0282532	0.0238801	0.0560111	0.000443097	0.0366186	0.815225	0.109831
		13	T-17	Pal C_ Pal C1	rim	1	50.93	0.57	3.14	8.59	0.25	14.2	21.72	0.46	0	99.86	1.90332	0.016023	0.096677	0.0416241	0.268465	0.00791342	0.791108	0.869705	0.0333307	0	0.45	0.41	0.14	74.66	0.605636	0.211583	0.0898034	0.0313734	0.0333307	0.0082934	0.0441918	0	0.0281688	0.817219	0.121177
		14	T-17	Pal C_ Pal C1	rim	2	50.16	0.71	3.98	9.2	0.23	13.51	21.7	0.58	0.03	100.1	1.87746	0.0199895	0.122537	0.0530342	0.287977	0.00729167	0.753837	0.870255	0.042091	0.000887744	0.45	0.39	0.15	72.36	0.577049	0.226023	0.0857747	0.0335969	0.042091	0.0109432	0.055797	0.000443872	0.0358075	0.803071	0.119372
		15	T-17	Pal C_ Pal C1	rim	2	50.51	0.68	3.91	9.18	0.22	13.46	21.94	0.48	0	100.38	1.88403	0.0190787	0.115972	0.0559155	0.286358	0.00695053	0.748451	0.876839	0.0347135	0	0.46	0.39	0.15	72.33	0.580688	0.227564	0.0813849	0.0318936	0.0347135	0.021202	0.0473849	0	0.0283062	0.808252	0.113279
		1	T-11	Pal C_ Pal C1	core	2	50.53	0.69	3.83	8.99	0.24	13.48	22.25	0.43	0	100.44	1.88378	0.019349	0.116223	0.0520583	0.280282	0.00757838	0.749167	0.888758	0.0310811	0	0.46	0.39	0.15	72.77	0.592496	0.227661	0.0755981	0.0290479	0.0310811	0.0209773	0.0476229	0	0.0282738	0.820158	0.104646
		2	T-11	Pal C_ Pal C1	core	2	50.79	0.62	3.63	8.72	0.23	13.64	22.41	0.41	0.02	100.47	1.89064	0.0173601	0.109363	0.0498924	0.271458	0.00725175	0.756925	0.89381	0.0295911	0.00058859	0.46	0.39	0.14	73.6	0.605668	0.223015	0.0729783	0.0268716	0.0295911	0.0203013	0.0445307	0.000294295	0.0271707	0.828683	0.0998499
		3	T-11	Pal C_ Pal C1	core	2	50.72	0.66	3.71	8.65	0.18	13.56	22.31	0.42	0	100.21	1.89131	0.0185122	0.108686	0.0543615	0.269747	0.00568515	0.753794	0.891368	0.0303655	0	0.46	0.39	0.14	73.65	0.604241	0.220786	0.0726947	0.0265622	0.0303655	0.023996	0.0423452	0	0.023833	0.825027	0.0992569
		4	T-11	Pal C_ Pal C1	core	2	50.59	0.65	3.65	8.68	0.2	13.64	22.4	0.47	0	100.28	1.88734	0.0182402	0.112655	0.0478306	0.270809	0.00631978	0.758594	0.895381	0.0339963	0	0.46	0.39	0.14	73.69	0.609481	0.222655	0.072242	0.0263913	0.0339963	0.0138343	0.0494104	0	0.0311702	0.832136	0.0986333
		5	T-11	Pal C_ Pal C1	core	2	50.5	0.64	3.73	8.83	0.26	13.52	22.31	0.44	0	100.23	1.88612	0.0179799	0.113881	0.0503076	0.2758	0.008225	0.752771	0.892792	0.0318623	0	0.46	0.39	0.15	73.19	0.600178	0.226451	0.0733106	0.0276605	0.0318623	0.0184452	0.047718	0	0.0297381	0.826629	0.100971
		6	T-11	Pal C_ Pal C1	mantle	2	50.68	0.68	3.82	8.88	0.21	13.4	22.28	0.41	0	100.36	1.88886	0.0190635	0.11114	0.0566568	0.276778	0.0066293	0.74452	0.889716	0.0296274	0	0.46	0.39	0.15	72.9	0.594377	0.226254	0.0726708	0.0276627	0.0296274	0.0270294	0.0420553	0	0.0229918	0.820632	0.100334
		2	T-11	Pal C_ Pal C1	core	2	50.55	0.76	3.83	8.36	0.21	13.83	22.22	0.49	0.02	100.27	1.8826	0.0212902	0.117402	0.0507074	0.260375	0.00662431	0.767834	0.886653	0.0353818	0.000588869	0.46	0.4	0.14	74.68	0.608426	0.211568	0.0772461	0.0268608	0.0353818	0.0153256	0.0510382	0.000294435	0.0297481	0.819995	0.104107
		3	T-11	Pal C_ Pal C1	core	2	50.87	0.71	3.76	8.31	0.22	14.03	22.25	0.42	0	100.57	1.88694	0.01981	0.113055	0.051322	0.257783	0.00691202	0.775825	0.884302	0.030206	0	0.46	0.4	0.14	75.06	0.609327	0.207889	0.0806722	0.0275236	0.030206	0.0211159	0.0459698	0	0.0261597	0.817216	0.108196
		4	T-11	Pal C_ Pal C1	core	2	50.79	0.68	3.54	8.48	0.26	13.82	22.15	0.4	0.02	100.14	1.89374	0.0190713	0.10626	0.0493014	0.26442	0.00821109	0.768172	0.884889	0.0289167	0.000589555	0.46	0.4	0.14	74.39	0.606146	0.215126	0.0779831	0.0276769	0.0289167	0.0203847	0.0429377	0.000294778	0.0238664	0.821272	0.10566
		5	T-11	Pal C_ Pal C1	core	1	50.69	0.67	3.69	8.68	0.28	13.76	22.02	0.54	0.04	100.37	1.88807	0.0187716	0.111925	0.0500619	0.270379	0.00883365	0.764054	0.878795	0.0389976	0.0011779	0.46	0.4	0.15	73.86	0.598132	0.218579	0.0797261	0.0291347	0.0389976	0.0110643	0.0504304	0.000588951	0.0316588	0.816711	0.108861
		6	T-11	Pal C_ Pal C1	core	1	50.57	0.68	3.59	8.83	0.28	13.75	22.06	0.55	0	100.31	1.88696	0.0190857	0.113044	0.044834	0.275541	0.00884936	0.764857	0.881957	0.0397904	0	0.46	0.4	0.15	73.52	0.59987	0.223044	0.0792682	0.0294736	0.0397904	0.00504357	0.054	0	0.0349143	0.822914	0.108742
		7	T-11	Pal C_ Pal C1	core	2	50.74	0.7	3.64	8.83	0.19	13.5	22.06	0.47	0	100.13	1.8941	0.0196553	0.105899	0.0542448	0.275657	0.00600747	0.751268	0.88233	0.0340171	0	0.46	0.39	0.15	73.16	0.595866	0.223401	0.0755166	0.0283126	0.0340171	0.0202277	0.0428358	0	0.0231804	0.819267	0.103829
		8	T-11	Pal C_ Pal C1	core	1	50.45	0.7	3.67	9.04	0.26	13.59	22.07	0.5	0.02	100.3	1.88438	0.0196669	0.115618	0.0459404	0.282379	0.00822557	0.756721	0.883249	0.0362097	0.000590596	0.46	0.39	0.15	72.82	0.592674	0.227605	0.0790519	0.0303584	0.0362097	0.00973069	0.0529439	0.000295298	0.033277	0.820279	0.10941
		9	T-11	Pal C_ Pal C1	core	1	50.74	0.63	3.43	8.83	0.26	13.54	21.99	0.47	0.02	99.91	1.89893	0.0177349	0.101068	0.0502218	0.27636	0.00824171	0.755416	0.881774	0.0341039	0.000591754	0.46	0.39	0.15	73.22	0.597702	0.225183	0.0758639	0.0285816	0.0341039	0.0161179	0.0424751	0.000295877	0.0247402	0.822885	0.104446
		10	T-11	Pal C_ Pal C1	mantle	2	50.28	0.71	3.83	9.1	0.22	13.27	21.91	0.42	0	99.74	1.88714	0.0200446	0.112857	0.0565631	0.285632	0.00699387	0.742487	0.8811	0.0305637	0	0.46	0.39	0.15	72.22	0.582212	0.229459	0.0776291	0.0305948	0.0305637	0.0259994	0.0434288	0	0.0233842	0.811671	0.108224
		11	T-11	Pal C_ Pal C1	mantle	2	50.51	0.65	3.46	9.08	0.3	13.49	21.93	0.45	0	99.87	1.89406	0.018334	0.105944	0.0469702	0.284746	0.00952844	0.754112	0.881104	0.0327171	0	0.46	0.39	0.15	72.59	0.590555	0.23045	0.0783515	0.0305748	0.0327171	0.0142531	0.0458456	0	0.0275115	0.821005	0.108926
		12	T-11	Pal C_ Pal C1	mantle	2	50.39	0.74	3.8	9.24	0.3	13.39	21.93	0.46	0	100.25	1.88378	0.0208088	0.116223	0.0512036	0.288877	0.0094993	0.746232	0.878409	0.0333419	0	0.46	0.39	0.16	72.09	0.579612	0.231754	0.0799172	0.0319544	0.0333419	0.0178617	0.0491809	0	0.0283721	0.811366	0.111872
		13	T-11	Pal C_ Pal C1	mantle	2	50.17	0.75	3.78	9.33	0.29	13.2	21.91	0.49	0	99.92	1.8834	0.0211783	0.116596	0.050647	0.292912	0.0092211	0.738723	0.881282	0.035665	0	0.46	0.38	0.16	71.61	0.578777	0.236716	0.076701	0.0313702	0.035665	0.014982	0.050807	0	0.0296287	0.815493	0.108071
		14	T-11	Pal C_ Pal C1	mantle	1	50.88	0.63	3.31	9.15	0.33	13.34	21.75	0.51	0.04	99.94	1.90534	0.0177458	0.0946634	0.0514229	0.286551	0.010467	0.744713	0.872684	0.037029	0.00118423	0.46	0.39	0.16	72.21	0.58446	0.233103	0.0763852	0.0304651	0.037029	0.0143939	0.0401347	0.000592116	0.022389	0.817563	0.10685
		15	T-11	Pal C_ Pal C1	mantle	2	50.48	0.65	3.67	8.78	0.29	13.42	21.91	0.41	0.02	99.63	1.89398	0.0183442	0.106016	0.0562692	0.275491	0.00921595	0.750616	0.88079	0.0298255	0.000593252	0.46	0.39	0.15	73.15	0.590346	0.223917	0.0767941	0.0291278	0.0298255	0.0264437	0.0397863	0.000296626	0.0214421	0.814263	0.105922
		16	T-11	Pal C_ Pal C1	mantle	2	49.89	0.67	4.26	8.4	0.27	13.35	22.55	0.38	0.04	99.81	1.87028	0.0188928	0.129725	0.0584921	0.263346	0.00857316	0.746074	0.905757	0.0276199	0.00118551	0.47	0.39	0.14	73.91	0.604533	0.220333	0.0676287	0.0246485	0.0276199	0.0308722	0.0494263	0.000592754	0.0305335	0.824866	0.0922772
		17	T-11	Pal C_ Pal C1	mantle	2	50.48	0.69	3.73	8.64	0.24	13.26	22.09	0.49	0	99.62	1.89381	0.0194713	0.106194	0.0587294	0.271073	0.00762628	0.741597	0.887943	0.0356418	0	0.47	0.39	0.15	73.23	0.598413	0.224889	0.0688206	0.0258634	0.0356418	0.0230876	0.0415531	0	0.0220818	0.823302	0.0946841
		18	T-11	Pal C_ Pal C1	mantle	2	49.46	0.76	4.23	9.07	0.29	13.01	22	0.51	0	99.33	1.86837	0.021595	0.131627	0.0566978	0.286532	0.00927882	0.732648	0.890441	0.0373531	0	0.46	0.38	0.15	71.89	0.580554	0.234402	0.072742	0.02937	0.0373531	0.0193447	0.056141	0	0.034546	0.814956	0.102112
		19	T-11	Pal C_ Pal C1	rim	2	49.32	0.82	4.4	9.22	0.24	13.01	22.06	0.45	0.06	99.58	1.85991	0.0232601	0.140091	0.0554687	0.290774	0.00766593	0.731399	0.891348	0.0329025	0.00178884	0.46	0.38	0.16	71.55	0.574647	0.234479	0.0756541	0.0308699	0.0329025	0.0225662	0.0587622	0.000894422	0.035502	0.809125	0.106524
		20	T-11	Pal C_ Pal C1	rim	2	49.85	0.69	3.74	9.02	0.24	13.2	21.9	0.5	0.02	99.16	1.88412	0.0196165	0.115879	0.0507201	0.285106	0.00768316	0.743749	0.886872	0.0366405	0.000597622	0.46	0.39	0.15	72.29	0.58952	0.232074	0.074358	0.0292723	0.0366405	0.0140796	0.0508996	0.000298811	0.0312831	0.821594	0.10363
		21	T-11	Pal C_ Pal C1	rim	1	50.86	0.51	2.89	8.92	0.24	13.69	21.75	0.48	0	99.34	1.91398	0.0144365	0.0860188	0.04216	0.280726	0.00764993	0.768021	0.876988	0.0350227	0	0.45	0.4	0.15	73.23	0.603724	0.226686	0.0793676	0.0298009	0.0350227	0.00713727	0.0394408	0	0.0250043	0.83041	0.109168
		22	T-11	Pal C_ Pal C1	rim	3	50.69	0.5	2.98	8.78	0.3	13.64	21.74	0.46	0	99.09	1.91198	0.014186	0.0880171	0.0444582	0.276957	0.00958447	0.766981	0.878606	0.0336408	0	0.45	0.4	0.15	73.47	0.603663	0.225526	0.0781702	0.0292041	0.0336408	0.0108173	0.0385999	0	0.0244139	0.829189	0.107374
		23	T-11	Pal C_ Pal C1	rim	3	51.03	0.52	2.78	9.08	0.32	13.78	21.59	0.49	0	99.59	1.91636	0.0146887	0.0836427	0.0393991	0.285163	0.0101786	0.771452	0.868714	0.0356775	0	0.45	0.4	0.15	73.01	0.596622	0.22841	0.0837346	0.0320568	0.0356775	0.00372159	0.0399606	0	0.0252719	0.825032	0.115791
		24	T-11	Pal C_ Pal C1	rim	1	50.37	0.61	3.26	9.16	0.3	13.48	21.78	0.5	0	99.46	1.89775	0.0172873	0.102251	0.0425063	0.288615	0.00957355	0.757121	0.87922	0.0365245	0	0.45	0.39	0.15	72.4	0.591963	0.233141	0.0791449	0.0311708	0.0365245	0.00598185	0.0481347	0	0.0308474	0.825104	0.110316
		25	T-11	Pal C_ Pal C1	rim	1	50.34	0.56	3.15	9.04	0.3	13.55	21.75	0.44	0	99.13	1.90159	0.0159118	0.0984142	0.0418252	0.28558	0.00959863	0.763046	0.880309	0.0322257	0	0.45	0.39	0.15	72.77	0.595816	0.230487	0.0801545	0.0310071	0.0322257	0.00959949	0.0444074	0	0.0284955	0.826302	0.111162
		26	T-11	Pal C_ Pal C1	rim	2	49.98	0.62	3.67	9.26	0.23	13.16	21.88	0.47	0	99.27	1.88797	0.0176165	0.112028	0.0513612	0.292527	0.00735889	0.741078	0.885564	0.0344227	0	0.46	0.38	0.16	71.7	0.58454	0.236541	0.0756497	0.0306126	0.0344227	0.0169385	0.0475446	0	0.0299281	0.821081	0.106262
		27	T-11	Pal C_ Pal C1	rim	2	50.28	0.64	3.53	9.21	0.23	13.28	21.82	0.48	0	99.47	1.89376	0.0181317	0.10624	0.050457	0.290098	0.00733741	0.745652	0.880557	0.0350524	0	0.46	0.39	0.15	71.99	0.585988	0.233747	0.0772095	0.0307984	0.0350524	0.0154046	0.0454178	0	0.0272861	0.819735	0.108008
		1	T-11	Pal C_ Pal C1	core	4	53.04	0.23	1.76	6.73	0.19	15.27	22.76	0.35	0.02	100.35	1.95431	0.00637453	0.045687	0.0307423	0.207378	0.00592965	0.838761	0.898537	0.0250038	0.000582604	0.46	0.43	0.11	80.18	0.695627	0.176906	0.0692034	0.0175993	0.0250038	0.00573855	0.0199742	0.000291302	0.0135997	0.872533	0.0868027
		2	T-11	Pal C_ Pal C1	core	4	53.02	0.23	1.7	6.62	0.19	15.3	22.65	0.32	0	100.03	1.95795	0.00638881	0.0420473	0.0319419	0.204445	0.00594294	0.842292	0.896198	0.0229118	0	0.46	0.43	0.11	80.47	0.69665	0.174009	0.0704434	0.0175954	0.0229118	0.00903012	0.0165086	0	0.0101198	0.870659	0.0880388
		3	T-11	Pal C_ Pal C1	core	2	51.75	0.5	2.79	7.39	0.17	14.57	22.46	0.43	0.05	100.11	1.91939	0.0139493	0.0806093	0.0413498	0.229221	0.00534056	0.805603	0.892557	0.0309221	0.00146614	0.46	0.42	0.12	77.85	0.65546	0.190845	0.0730033	0.0212558	0.0309221	0.0104277	0.0350908	0.00073307	0.0211415	0.846305	0.0942591
		4	T-11	Pal C_ Pal C1	core	2	51.01	0.62	3.31	7.98	0.22	14.17	22.29	0.46	0	100.06	1.89961	0.0173673	0.100387	0.0448897	0.248524	0.00693933	0.786662	0.889392	0.0332135	0	0.46	0.41	0.13	75.99	0.629073	0.204287	0.0761755	0.0247375	0.0332135	0.0116762	0.0443552	0	0.026988	0.83336	0.100913
		5	T-11	Pal C_ Pal C1	core	1	50.74	0.65	3.42	8.36	0.26	13.99	22.23	0.44	0.03	100.12	1.89267	0.0182376	0.107326	0.0430252	0.260788	0.00821455	0.77795	0.88846	0.0318218	0.000884706	0.46	0.4	0.14	74.89	0.615814	0.212939	0.0780159	0.0269766	0.0318218	0.0112034	0.0480615	0.000442353	0.0298239	0.828753	0.104992
		6	T-11	Pal C_ Pal C1	core	1	50.85	0.66	3.45	8.64	0.25	13.87	21.98	0.52	0	100.22	1.89549	0.0185057	0.104508	0.0470602	0.26934	0.00789326	0.770755	0.877873	0.0375821	0	0.46	0.4	0.14	74.1	0.603726	0.217155	0.0806117	0.0289953	0.0375821	0.00947804	0.0475148	0	0.0290092	0.820881	0.109607
		7	T-11	Pal C_ Pal C1	core	1	50.55	0.65	3.48	8.74	0.3	14.02	22.03	0.5	0.04	100.31	1.88584	0.0182401	0.114158	0.0388521	0.272679	0.00947961	0.779724	0.880586	0.0361661	0.00117977	0.45	0.4	0.15	74.09	0.603269	0.218305	0.0847469	0.0306674	0.0361661	0.002686	0.055736	0.000589884	0.037496	0.821574	0.115414
		8	T-11	Pal C_ Pal C1	core	1	51.09	0.56	3.17	8.98	0.27	14.08	22.04	0.52	0.02	100.73	1.89811	0.0156496	0.101893	0.036911	0.279008	0.00849638	0.779823	0.877343	0.0374572	0.000587445	0.45	0.4	0.15	73.65	0.603577	0.222526	0.0850192	0.0313448	0.036911	0	0.0509464	0.000293723	0.0355699	0.826103	0.116364
		9	T-11	Pal C_ Pal C1	core	1	51.1	0.6	3.16	8.93	0.21	14.09	22.11	0.44	0	100.64	1.89897	0.0167717	0.101033	0.0373682	0.277526	0.00660999	0.780577	0.880356	0.0317027	0	0.45	0.4	0.15	73.77	0.606306	0.2207	0.0847125	0.030836	0.0317027	0.00566545	0.0476839	0	0.0309122	0.827007	0.115548
		10	T-11	Pal C_ Pal C1	mantle	1	50.62	0.68	3.35	9.1	0.26	13.91	21.99	0.45	0	100.36	1.8894	0.0190915	0.110604	0.036764	0.284052	0.00821976	0.773992	0.879426	0.0325657	0	0.45	0.4	0.15	73.15	0.596701	0.225324	0.0856623	0.0323475	0.0325657	0.00419828	0.0532028	0	0.0341113	0.822025	0.11801
		11	T-11	Pal C_ Pal C1	mantle	2	50.69	0.66	3.33	9.15	0.24	13.92	22.02	0.47	0.05	100.53	1.88936	0.018504	0.110638	0.0356456	0.285214	0.00757686	0.773465	0.879394	0.0339655	0.00147338	0.45	0.4	0.15	73.06	0.596643	0.225855	0.085663	0.0324272	0.0339655	0.00168009	0.0544787	0.000736691	0.0359747	0.822498	0.11809
		12	T-11	Pal C_ Pal C1	mantle	2	50.27	0.71	3.61	9.25	0.27	13.68	21.95	0.46	0	100.2	1.88145	0.0199881	0.118549	0.0406898	0.289522	0.0085592	0.763271	0.880221	0.0333802	0	0.45	0.39	0.15	72.5	0.587755	0.229537	0.0846803	0.0330703	0.0333802	0.00730959	0.0556196	0	0.0356315	0.817292	0.117751
		15	T-11	Pal C_ Pal C1	mantle	2	49.92	0.81	4.07	9.44	0.22	13.38	21.89	0.56	0	100.29	1.86875	0.0228082	0.131247	0.0483204	0.295532	0.00697566	0.746693	0.878003	0.0406455	0	0.46	0.39	0.16	71.64	0.575421	0.233121	0.0831535	0.033688	0.0406455	0.00767486	0.0617863	0	0.0389781	0.808542	0.116842
		16	T-11	Pal C_ Pal C1	mantle	2	50.36	0.76	3.91	9.29	0.3	13.62	21.94	0.49	0.03	100.7	1.87536	0.0212883	0.124643	0.0469623	0.289314	0.00946247	0.756108	0.875403	0.0353787	0.000883226	0.45	0.39	0.15	72.33	0.578323	0.228525	0.0855014	0.0337859	0.0353787	0.0115837	0.0565299	0.000441613	0.0352415	0.806848	0.119287
		17	T-11	Pal C_ Pal C1	mantle	2	50.11	0.75	4.13	9.24	0.23	13.48	21.96	0.48	0.02	100.4	1.87111	0.0210652	0.128889	0.0528639	0.288538	0.00727425	0.750367	0.878578	0.0347507	0.000590415	0.46	0.39	0.15	72.23	0.577226	0.227556	0.0839617	0.0330997	0.0347507	0.0181132	0.055388	0.000295208	0.0343228	0.804782	0.117061
		18	T-11	Pal C_ Pal C1	mantle	2	50.4	0.7	3.91	9.21	0.22	13.72	21.94	0.46	0	100.56	1.87755	0.019615	0.122449	0.0492215	0.286931	0.00694175	0.761946	0.875732	0.0332251	0	0.45	0.39	0.15	72.64	0.582028	0.224481	0.0874538	0.0337298	0.0332251	0.0159964	0.0532262	0	0.0336111	0.806509	0.121184
		19	T-11	Pal C_ Pal C1	rim	2	49.89	0.83	4.2	9.31	0.28	13.52	21.97	0.47	0.03	100.5	1.86316	0.0233154	0.136843	0.0480164	0.290765	0.00885685	0.752699	0.879102	0.0340315	0.000885747	0.46	0.39	0.16	72.13	0.574541	0.228704	0.0859112	0.0341981	0.0340315	0.0139849	0.0614291	0.000442874	0.0381137	0.803245	0.120109
		20	T-11	Pal C_ Pal C1	rim	2	50.5	0.65	3.56	9	0.23	13.92	21.99	0.5	0.03	100.38	1.88403	0.0182406	0.115974	0.0405578	0.280798	0.00726789	0.774182	0.87901	0.036167	0.000884849	0.45	0.4	0.15	73.38	0.596451	0.221934	0.086217	0.0320805	0.036167	0.00439074	0.0557916	0.000442425	0.0375511	0.818385	0.118298
		21	T-11	Pal C_ Pal C1	rim	2	50.7	0.72	3.75	8.91	0.24	13.94	22	0.47	0	100.73	1.8827	0.0201111	0.117296	0.0468247	0.276699	0.00754867	0.771695	0.875326	0.0338391	0	0.45	0.4	0.15	73.61	0.592093	0.218093	0.0870426	0.0320615	0.0338391	0.0129856	0.052155	0	0.0320439	0.810186	0.119104
		22	T-11	Pal C_ Pal C1	rim	2	50.41	0.69	3.98	9.21	0.29	13.62	22.13	0.44	0.03	100.8	1.87491	0.0193038	0.125088	0.0493758	0.286471	0.00913582	0.755179	0.881899	0.0317296	0.000882141	0.46	0.39	0.15	72.5	0.582197	0.227894	0.0832083	0.032571	0.0317296	0.0176463	0.0537206	0.000441071	0.0344168	0.810091	0.115779
		23	T-11	Pal C_ Pal C1	rim	2	50.21	0.77	4.21	9.13	0.26	13.5	22.16	0.43	0	100.67	1.8693	0.021563	0.130703	0.054023	0.284259	0.00819873	0.749256	0.883957	0.0310387	0	0.46	0.39	0.15	72.5	0.580519	0.226595	0.0814204	0.0317809	0.0310387	0.0229843	0.0538592	0	0.0322962	0.807113	0.113201
		24	T-11	Pal C_ Pal C1	rim	2	50.31	0.79	4.08	9.17	0.26	13.64	22.1	0.45	0	100.8	1.87073	0.022096	0.129272	0.0495299	0.285155	0.00818869	0.7561	0.880484	0.0324426	0	0.46	0.39	0.15	72.61	0.581644	0.22566	0.084278	0.0326973	0.0324426	0.0170873	0.0560926	0	0.0339967	0.807304	0.116975
		25	T-11	Pal C_ Pal C1	rim	1	50.6	0.67	3.54	9.14	0.29	13.76	21.96	0.5	0	100.46	1.8871	0.0187952	0.112905	0.0426929	0.285066	0.00916065	0.765016	0.877503	0.0361543	0	0.45	0.4	0.15	72.85	0.590626	0.227156	0.0838869	0.0322631	0.0361543	0.00653856	0.0531832	0	0.0343879	0.817782	0.11615
		26	T-11	Pal C_ Pal C1	rim	2	50.06	0.77	3.95	9.37	0.3	13.44	22.11	0.42	0	100.42	1.87158	0.021654	0.128416	0.0456333	0.292964	0.00950003	0.749077	0.885687	0.0304449	0	0.46	0.39	0.16	71.89	0.57978	0.234105	0.0812646	0.0328132	0.0304449	0.0151883	0.0566139	0	0.0349599	0.813885	0.114078
		27	T-11	Pal C_ Pal C1	rim	2	50.33	0.77	3.72	9.21	0.26	13.64	22.06	0.45	0	100.44	1.87888	0.0216218	0.121124	0.0425466	0.287532	0.00822109	0.759091	0.882368	0.032571	0	0.46	0.39	0.15	72.53	0.587802	0.229016	0.0826868	0.032216	0.032571	0.00997566	0.0555742	0	0.0339524	0.816818	0.114903
		1	T-11	Pal C_ Pal C1	core	2	50.14	0.72	3.79	8.47	0.21	14.01	22.36	0.42	0	100.12	1.87352	0.0202365	0.126483	0.0404218	0.264675	0.00664627	0.780405	0.895196	0.0304277	0	0.46	0.4	0.14	74.67	0.613621	0.213336	0.0809258	0.0281353	0.0304277	0.00999406	0.0582446	0	0.0380081	0.826957	0.109061
		3	T-11	Pal C_ Pal C1	core	2	49.74	0.83	4.55	8.86	0.28	13.54	22.46	0.43	0.03	100.72	1.85227	0.0232491	0.147731	0.0519641	0.275923	0.00883164	0.751667	0.896151	0.0310466	0.000883227	0.46	0.39	0.15	73.15	0.588459	0.222926	0.0784015	0.0297009	0.0310466	0.0209175	0.0634066	0.000441613	0.0401575	0.811385	0.108102
		5	T-11	Pal C_ Pal C1	core	2	49.62	0.95	4.55	9.25	0.24	13.32	22.28	0.43	0	100.64	1.85152	0.026664	0.148481	0.051616	0.288648	0.00758521	0.740942	0.890758	0.0311091	0	0.46	0.38	0.15	71.96	0.575983	0.230282	0.0797703	0.0318927	0.0311091	0.0205069	0.0639869	0	0.0373229	0.806264	0.111663
		9	T-11	Pal C_ Pal C1	mantle	2	50.73	0.64	3.72	9.03	0.26	13.67	22.24	0.46	0	100.75	1.88558	0.0178933	0.114418	0.0485421	0.280688	0.00818538	0.757456	0.885704	0.0331502	0	0.46	0.39	0.15	72.96	0.594191	0.226608	0.0786702	0.0300027	0.0331502	0.0153919	0.0495129	0	0.0316196	0.820799	0.108673
		10	T-11	Pal C_ Pal C1	mantle	2	50.73	0.69	3.74	8.88	0.24	13.9	22.22	0.38	0	100.78	1.88311	0.0192659	0.116892	0.0467292	0.275664	0.00754583	0.76919	0.883746	0.027349	0	0.46	0.4	0.15	73.62	0.596123	0.219487	0.0837761	0.0308457	0.027349	0.0193802	0.0487558	0	0.0294899	0.81561	0.114622
		12	T-11	Pal C_ Pal C1	mantle	4	50.98	0.74	3.7	7.45	0.14	14.51	22.9	0.32	0.14	100.88	1.8811	0.0205387	0.118897	0.0420084	0.229893	0.00437548	0.798158	0.90536	0.0228934	0.00408407	0.47	0.41	0.12	77.64	0.644998	0.189314	0.0748886	0.0219806	0.0228934	0.0191151	0.0498911	0.00204204	0.0293523	0.834312	0.0968692
		13	T-11	Pal C_ Pal C1	rim	2	51.13	0.63	3.6	7.59	0.17	14.45	22.94	0.36	0.08	100.95	1.88639	0.0174834	0.113609	0.0429274	0.234182	0.00531239	0.794753	0.906823	0.0257517	0.00233345	0.47	0.41	0.12	77.24	0.645689	0.194575	0.072491	0.0218448	0.0257517	0.0171757	0.0482167	0.00116672	0.0307333	0.840264	0.0943358
		15	T-11	Pal C_ Pal C1	rim	2	51	0.66	3.71	8.85	0.22	13.85	22.21	0.45	0.02	100.97	1.88839	0.0183821	0.111614	0.0502876	0.274044	0.00689967	0.764502	0.881135	0.0323058	0.000585468	0.46	0.4	0.15	73.61	0.596748	0.219296	0.0813545	0.0298966	0.0323058	0.0179818	0.0468161	0.000292734	0.0284341	0.816044	0.111251
		17	T-11	Pal C_ Pal C1	rim	1	50.71	0.67	3.65	9.04	0.24	13.68	21.99	0.51	0	100.49	1.88872	0.0187706	0.11128	0.0489422	0.281578	0.0075713	0.759571	0.877551	0.0368291	0	0.46	0.39	0.15	72.96	0.59091	0.224944	0.0815888	0.0310587	0.0368291	0.0121131	0.0495836	0	0.030813	0.815854	0.112647
		1	T-11	Pal C_ Pal C1	core	2	50.81	0.66	3.48	8.65	0.28	13.72	21.86	0.42	0	99.88	1.89922	0.0185566	0.10078	0.0525275	0.270395	0.00886481	0.76452	0.875487	0.0304385	0	0.46	0.4	0.15	73.87	0.596255	0.217797	0.0808858	0.0295455	0.0304385	0.022089	0.0393453	0	0.0207886	0.814052	0.110431
		2	T-11	Pal C_ Pal C1	core	2	50.42	0.74	3.69	8.88	0.31	13.55	21.9	0.48	0.03	100	1.88685	0.0208303	0.113154	0.0495948	0.277909	0.00982608	0.75593	0.878114	0.0348275	0.00088758	0.46	0.39	0.15	73.12	0.589373	0.224337	0.0797201	0.0303445	0.0348275	0.0147673	0.0491932	0.00044379	0.0283629	0.81371	0.110065
		3	T-11	Pal C_ Pal C1	core	1	50.82	0.72	3.49	8.62	0.27	13.76	22.05	0.49	0	100.22	1.89457	0.0201901	0.105427	0.0479139	0.268745	0.00852561	0.764722	0.880762	0.0354177	0	0.46	0.4	0.14	74	0.603122	0.218678	0.0776716	0.0281619	0.0354177	0.0124962	0.0464656	0	0.0262755	0.8218	0.105833
		4	T-11	Pal C_ Pal C1	core	2	50.74	0.67	3.36	8.67	0.23	13.86	21.91	0.46	0.03	99.93	1.89691	0.0188409	0.103088	0.0449569	0.271064	0.00728299	0.772447	0.877632	0.0333428	0.000886687	0.46	0.4	0.14	74.02	0.602669	0.217168	0.082212	0.0296247	0.0333428	0.0116141	0.0457368	0.000443344	0.026896	0.819837	0.111837
		5	T-11	Pal C_ Pal C1	core	1	50.84	0.67	3.51	8.57	0.25	13.67	22.02	0.47	0	100	1.8982	0.0188166	0.1018	0.0526542	0.267592	0.00790609	0.760875	0.8809	0.0340237	0	0.46	0.4	0.14	73.98	0.602523	0.218162	0.0762738	0.0276173	0.0340237	0.0186305	0.0415848	0	0.0227683	0.820685	0.103891
		6	T-11	Pal C_ Pal C1	core	2	50.75	0.67	3.48	8.66	0.31	13.69	22	0.44	0	100	1.89635	0.0188315	0.103654	0.0496018	0.270617	0.00981134	0.762594	0.8808	0.0318773	0	0.46	0.4	0.15	73.81	0.599615	0.220496	0.0779031	0.0286473	0.0318773	0.0177245	0.0429648	0	0.0241333	0.820111	0.10655
		7	T-11	Pal C_ Pal C1	core	2	50.51	0.64	3.58	8.72	0.2	13.61	22.1	0.46	0	99.82	1.8919	0.0180315	0.108097	0.049941	0.273145	0.00634507	0.759956	0.886925	0.0334062	0	0.46	0.39	0.15	73.56	0.602885	0.221724	0.0762159	0.0280301	0.0334062	0.0165348	0.0457811	0	0.0277496	0.824609	0.104246
		8	T-11	Pal C_ Pal C1	core	1	50.34	0.64	3.47	8.81	0.28	13.86	22.18	0.5	0	100.08	1.88429	0.0180196	0.115708	0.0373726	0.275783	0.00887724	0.773404	0.889548	0.0362871	0	0.46	0.4	0.15	73.71	0.60754	0.223612	0.0796878	0.02933	0.0362871	0.00108551	0.0573115	0	0.0392919	0.831151	0.109018
		9	T-11	Pal C_ Pal C1	mantle	1	50.41	0.63	3.58	8.82	0.26	13.78	22.26	0.48	0	100.22	1.88388	0.0177095	0.116119	0.0415606	0.275652	0.00822991	0.767705	0.891323	0.0347796	0	0.46	0.4	0.15	73.58	0.605844	0.224029	0.0779266	0.0288157	0.0347796	0.00678101	0.0546692	0	0.0369597	0.829873	0.106742
		10	T-11	Pal C_ Pal C1	mantle	1	50.26	0.64	3.57	8.77	0.25	13.79	22.21	0.51	0	100	1.88253	0.0180313	0.117475	0.0401208	0.27471	0.00793128	0.770001	0.891333	0.037037	0	0.46	0.4	0.15	73.7	0.607911	0.223143	0.0781442	0.0286841	0.037037	0.00308382	0.0571954	0	0.039164	0.831054	0.106828
		11	T-11	Pal C_ Pal C1	mantle	2	50.34	0.74	3.81	8.92	0.19	13.53	22.16	0.46	0.02	100.17	1.88149	0.0208041	0.118512	0.0493185	0.278811	0.00601488	0.753867	0.887424	0.0333344	0.000590977	0.46	0.39	0.15	73	0.595057	0.224824	0.0772223	0.0291761	0.0333344	0.015984	0.0512639	0.000295489	0.0304598	0.819881	0.106398
		12	T-11	Pal C_ Pal C1	mantle	2	50.39	0.67	3.7	8.87	0.19	13.73	22.18	0.38	0.03	100.14	1.88321	0.0188347	0.116787	0.046185	0.277226	0.00601442	0.764952	0.888157	0.027535	0.000886398	0.46	0.4	0.15	73.4	0.598417	0.221578	0.0810726	0.030019	0.027535	0.0186499	0.0490687	0.000443199	0.030234	0.819995	0.111092
		13	T-11	Pal C_ Pal C1	mantle	2	50.43	0.65	3.78	8.77	0.2	13.66	22.28	0.4	0.02	100.19	1.88322	0.0182581	0.116776	0.0495886	0.273885	0.00632598	0.760453	0.891459	0.0289614	0.000590467	0.46	0.39	0.15	73.52	0.601004	0.221458	0.0774129	0.0285251	0.0289614	0.0206272	0.0480746	0.000295233	0.0298165	0.822462	0.105938
		14	T-11	Pal C_ Pal C1	mantle	2	50.68	0.69	3.64	8.57	0.27	13.85	22.26	0.41	0.02	100.39	1.88697	0.0193244	0.113033	0.0466965	0.266848	0.00851484	0.768751	0.888027	0.0295977	0.000588722	0.46	0.4	0.14	74.23	0.605705	0.216961	0.0783884	0.0280784	0.0295977	0.0170988	0.0479673	0.000294361	0.0286429	0.822666	0.106467
		15	T-11	Pal C_ Pal C1	mantle	2	50.58	0.66	3.58	8.75	0.26	13.77	22.27	0.48	0.02	100.37	1.88617	0.0185129	0.113832	0.0435084	0.272876	0.00821221	0.765498	0.889805	0.0347048	0.000589636	0.46	0.4	0.15	73.72	0.605759	0.222433	0.076866	0.0282249	0.0347048	0.00880354	0.0525145	0.000294818	0.0340015	0.828192	0.105091
		16	T-11	Pal C_ Pal C1	mantle	1	50.67	0.63	3.55	8.83	0.27	13.76	22.16	0.53	0	100.4	1.88895	0.017666	0.111054	0.0449208	0.275287	0.00852546	0.764708	0.885139	0.0383082	0	0.46	0.4	0.15	73.53	0.602642	0.223664	0.0779239	0.0289205	0.0383082	0.00661264	0.0522206	0	0.0345546	0.826306	0.106844
		17	T-11	Pal C_ Pal C1	rim	1	50.85	0.61	3.35	8.63	0.27	13.92	22.23	0.44	0.02	100.32	1.89496	0.0170989	0.105039	0.0420943	0.268953	0.00852233	0.773316	0.887609	0.0317914	0.00058924	0.46	0.4	0.14	74.2	0.610566	0.219078	0.0782394	0.0280732	0.0317914	0.0103029	0.0473681	0.00029462	0.0302692	0.829644	0.106313
		18	T-11	Pal C_ Pal C1	rim	1	50.89	0.64	3.33	8.66	0.27	13.92	22.22	0.48	0	100.41	1.89505	0.0179266	0.104952	0.0411952	0.269688	0.00851602	0.772744	0.886554	0.0346558	0	0.46	0.4	0.14	74.13	0.610879	0.219929	0.0778017	0.0280102	0.0346558	0.00653938	0.0492061	0	0.0312795	0.830808	0.105812
		19	T-11	Pal C_ Pal C1	rim	1	50.62	0.61	3.58	8.77	0.36	13.68	22.25	0.48	0	100.35	1.88852	0.0171182	0.111483	0.0459296	0.273624	0.0113759	0.76084	0.88941	0.0347206	0	0.46	0.39	0.15	73.55	0.60241	0.225654	0.0750773	0.0281229	0.0347206	0.011209	0.0501368	0	0.0330186	0.828064	0.1032
		20	T-11	Pal C_ Pal C1	rim	2	50.41	0.7	3.98	8.91	0.22	13.49	22.2	0.49	0	100.4	1.87959	0.0196324	0.120415	0.0544832	0.27783	0.00694789	0.749835	0.886893	0.0354233	0	0.46	0.39	0.15	72.96	0.592233	0.224923	0.0762832	0.0289714	0.0354233	0.01906	0.0506775	0	0.0310451	0.817156	0.105255
		23	T-11	Pal C_ Pal C1	rim	2	49.69	0.81	4.73	9.12	0.23	13.3	22.17	0.45	0.03	100.53	1.8537	0.0227292	0.146303	0.0616605	0.284525	0.00726746	0.739656	0.886153	0.0325484	0.000884797	0.46	0.39	0.15	72.22	0.572251	0.225752	0.0810968	0.0319925	0.0325484	0.0291121	0.0585956	0.000442398	0.0358664	0.798002	0.113089
		24	T-11	Pal C_ Pal C1	rim	2	50.43	0.72	4.09	9.27	0.33	13.33	21.94	0.5	0	100.61	1.87856	0.0201743	0.121436	0.0581267	0.288784	0.010412	0.740245	0.875683	0.0361122	0	0.46	0.39	0.16	71.94	0.572544	0.231413	0.0801433	0.0323927	0.0361122	0.0220145	0.049711	0	0.0295367	0.803957	0.112536
		1	T-11	Pal C_ Pal C1	core	2	49.78	0.83	4.7	7.6	0.17	14.12	22.84	0.36	0.1	100.5	1.84819	0.0231793	0.151807	0.0538516	0.235973	0.00534597	0.781512	0.908577	0.0259145	0.00293525	0.47	0.4	0.12	76.81	0.624424	0.192813	0.0765014	0.0236225	0.0259145	0.0279371	0.061935	0.00146762	0.0387557	0.817237	0.100124
		2	T-11	Pal C_ Pal C1	core	4	50.53	0.67	3.66	7.15	0.16	14.71	22.75	0.34	0.04	100.01	1.8792	0.0187425	0.120805	0.0396161	0.222374	0.00503997	0.815537	0.90652	0.0245159	0.00117608	0.47	0.42	0.12	78.57	0.655259	0.18272	0.0781688	0.0217975	0.0245159	0.0151002	0.0528523	0.000588038	0.0341098	0.837979	0.0999663
		3	T-11	Pal C_ Pal C1	core	4	50.59	0.67	4.18	7.6	0.13	14.33	22.85	0.28	0.05	100.68	1.87117	0.0186403	0.128832	0.0533814	0.235081	0.00407264	0.790138	0.905539	0.0200795	0.00146208	0.47	0.41	0.12	77.07	0.632347	0.191395	0.0773323	0.0234064	0.0200795	0.0333019	0.0477653	0.000731039	0.029125	0.823741	0.100739
		4	T-11	Pal C_ Pal C1	core	2	50.97	0.54	3.69	8	0.18	14.21	22.8	0.43	0.04	100.86	1.8855	0.0150257	0.1145	0.0463775	0.24749	0.00563988	0.783636	0.903691	0.0308409	0.00116983	0.47	0.4	0.13	76	0.633466	0.204622	0.0729538	0.0235655	0.0308409	0.0155365	0.0494817	0.000584917	0.034456	0.838088	0.0965194
		5	T-11	Pal C_ Pal C1	core	2	51.03	0.66	3.34	8.2	0.23	14.28	22.44	0.41	0	100.59	1.89305	0.0184166	0.106949	0.0390805	0.254394	0.00722686	0.789721	0.891934	0.0294895	0	0.46	0.41	0.13	75.64	0.626211	0.207453	0.0790405	0.0261847	0.0294895	0.00959101	0.0486789	0	0.0302623	0.833664	0.105225
		6	T-11	Pal C_ Pal C1	core	1	50.79	0.63	3.52	8.74	0.28	13.95	22.29	0.49	0	100.69	1.88751	0.0176109	0.11249	0.0416837	0.27163	0.00881362	0.772847	0.887553	0.0353065	0	0.46	0.4	0.14	73.99	0.607628	0.220491	0.0793761	0.0288033	0.0353065	0.00637728	0.0530564	0	0.0354455	0.828119	0.108179
		7	T-11	Pal C_ Pal C1	core	2	50.33	0.77	3.81	9.22	0.31	13.48	22.03	0.48	0	100.43	1.87925	0.021626	0.120753	0.0469109	0.287901	0.00980401	0.750335	0.881342	0.0347492	0	0.46	0.39	0.15	72.27	0.58341	0.231475	0.0799533	0.0317225	0.0347492	0.0121617	0.0542955	0	0.0326695	0.814885	0.111676
		8	T-11	Pal C_ Pal C1	mantle	1	50.74	0.67	3.46	9.34	0.28	13.62	22.06	0.52	0	100.69	1.88979	0.0187701	0.110211	0.041667	0.290915	0.00883295	0.75622	0.880322	0.0375503	0	0.45	0.39	0.15	72.22	0.589496	0.233662	0.0801995	0.0317892	0.0375503	0.00411669	0.0530473	0	0.0342772	0.823158	0.111989
		9	T-11	Pal C_ Pal C1	mantle	1	50.61	0.72	3.64	9.46	0.27	13.5	22.04	0.56	0.02	100.82	1.88392	0.0201599	0.116076	0.0436165	0.294492	0.00851287	0.749151	0.879046	0.0404168	0.000588585	0.46	0.39	0.16	71.78	0.583221	0.235893	0.0799341	0.0323306	0.0404168	0.00319964	0.0564383	0.000294293	0.0362784	0.819114	0.112265
		10	T-11	Pal C_ Pal C1	mantle	1	50.63	0.71	3.67	9.49	0.26	13.32	21.78	0.59	0	100.45	1.88991	0.0199352	0.110091	0.0513652	0.296248	0.00822037	0.741217	0.871092	0.0427004	0	0.45	0.39	0.16	71.45	0.57537	0.236343	0.0800102	0.0328656	0.0427004	0.00866479	0.0507133	0	0.0307781	0.811714	0.112876
		11	T-11	Pal C_ Pal C1	mantle	1	50.78	0.63	3.28	9.32	0.26	13.58	21.91	0.57	0	100.33	1.89721	0.0177049	0.102787	0.0416421	0.291203	0.00822777	0.756366	0.877079	0.0412901	0	0.45	0.39	0.15	72.2	0.59139	0.23412	0.0795405	0.0314886	0.0412901	0.000352038	0.0512174	0	0.0335125	0.82551	0.111029
		12	T-11	Pal C_ Pal C1	mantle	2	50.53	0.77	3.62	9.59	0.23	13.38	21.82	0.57	0	100.51	1.88649	0.0216235	0.113507	0.0457763	0.29942	0.00727309	0.744681	0.872838	0.0412599	0	0.45	0.39	0.16	71.32	0.576428	0.237398	0.0815511	0.0335864	0.0412599	0.00451645	0.0544955	0	0.032872	0.813826	0.115137
		13	T-11	Pal C_ Pal C1	mantle	2	50.23	0.82	4.06	10.08	0.35	13.01	21.71	0.61	0	100.87	1.87373	0.0230085	0.126268	0.0522275	0.314457	0.0110585	0.723486	0.867715	0.0441186	0	0.45	0.38	0.17	69.7	0.552116	0.248411	0.0818717	0.0368362	0.0441186	0.00810895	0.0590795	0	0.0360711	0.800527	0.118708
		14	T-11	Pal C_ Pal C1	rim	2	50.25	0.8	3.82	10.07	0.36	12.93	21.7	0.57	0	100.5	1.8813	0.0225289	0.118703	0.0498523	0.315288	0.0114159	0.721653	0.870471	0.0413755	0	0.45	0.38	0.17	69.59	0.55543	0.251452	0.0791826	0.0358472	0.0413755	0.00847677	0.055113	0	0.032584	0.806881	0.11503
		15	T-11	Pal C_ Pal C1	rim	2	50.48	0.82	3.7	10.03	0.37	13.06	21.81	0.57	0	100.84	1.88327	0.0230111	0.116727	0.0459601	0.312933	0.0116918	0.72635	0.871812	0.0412303	0	0.45	0.38	0.17	69.89	0.560556	0.250527	0.0788564	0.035243	0.0412303	0.00472986	0.0559985	0	0.0329874	0.811084	0.114099
		16	T-11	Pal C_ Pal C1	rim	1	50.59	0.75	3.48	9.56	0.26	13.39	21.85	0.51	0	100.39	1.89071	0.0210839	0.109286	0.0439978	0.298796	0.00823037	0.74602	0.874955	0.0369554	0	0.45	0.39	0.16	71.4	0.578647	0.238144	0.080771	0.0332415	0.0369554	0.00704234	0.051122	0	0.0300381	0.816791	0.114013
		17	T-11	Pal C_ Pal C1	rim	1	50.5	0.69	3.71	9.33	0.24	13.38	22.27	0.53	0	100.65	1.88288	0.0193512	0.117125	0.0459027	0.290916	0.00757925	0.743695	0.889659	0.0383136	0	0.46	0.38	0.15	71.88	0.590353	0.236949	0.0739667	0.0296879	0.0383136	0.00758907	0.0547679	0	0.0354167	0.827302	0.103655
		18	T-11	Pal C_ Pal C1	rim	1	50.57	0.7	3.93	9.41	0.27	13.4	22.04	0.54	0	100.86	1.88047	0.0195794	0.119532	0.0527032	0.29263	0.00850397	0.742825	0.878128	0.0389326	0	0.46	0.39	0.16	71.74	0.577403	0.234073	0.0796854	0.0323037	0.0389326	0.0137706	0.0528808	0	0.0333014	0.811476	0.111989
		19	T-11	Pal C_ Pal C1	rim	2	50.02	0.7	4.2	9.37	0.3	13.21	21.99	0.53	0	100.32	1.87135	0.0196988	0.12865	0.0565395	0.293161	0.00950643	0.736754	0.881474	0.0384445	0	0.46	0.38	0.16	71.54	0.572792	0.23531	0.0786122	0.0322949	0.0384445	0.018095	0.0552777	0	0.035579	0.808101	0.110907
		1	T-11	Pal C_ Pal C1	core	2	51.18	0.68	3.3	8.92	0.22	13.99	22.1	0.5	0	100.89	1.89693	0.0189579	0.103069	0.0410832	0.276485	0.00690652	0.772996	0.87764	0.0359309	0	0.45	0.4	0.15	73.66	0.602606	0.220924	0.0826685	0.0303075	0.0359309	0.0051523	0.0489585	0	0.0300006	0.82353	0.112976
		2	T-11	Pal C_ Pal C1	core	1	51.48	0.66	3.31	9.01	0.25	13.93	22.14	0.54	0.02	101.34	1.89979	0.0183206	0.100214	0.0437491	0.278065	0.00781432	0.766348	0.875421	0.0386373	0.000583511	0.45	0.4	0.15	73.38	0.59901	0.223456	0.080823	0.0301504	0.0386373	0.00511177	0.0475511	0.000291755	0.0292305	0.822466	0.110973
		3	T-11	Pal C_ Pal C1	core	1	51.24	0.63	3.13	8.81	0.31	13.99	22.03	0.49	0	100.63	1.90334	0.0176026	0.0966572	0.0403707	0.273678	0.00975337	0.774701	0.87679	0.03529	0	0.45	0.4	0.15	73.9	0.60469	0.221231	0.0814352	0.0297938	0.03529	0.00508078	0.0457882	0	0.0281856	0.825921	0.111229
		4	T-11	Pal C_ Pal C1	core	1	51.27	0.59	2.95	8.48	0.27	14.06	21.93	0.42	0	99.97	1.91273	0.0165567	0.0872668	0.0424422	0.264571	0.00853179	0.781961	0.876603	0.03038	0	0.45	0.4	0.14	74.72	0.612885	0.214053	0.081376	0.0284209	0.03038	0.0120622	0.0376023	0	0.0210456	0.826938	0.109797
		5	T-11	Pal C_ Pal C1	core	1	51.52	0.59	3.01	8.47	0.23	13.97	22.01	0.47	0.02	100.29	1.91506	0.0164964	0.0849365	0.0469289	0.263298	0.00724136	0.774127	0.876598	0.0338729	0.000587746	0.46	0.4	0.14	74.62	0.613059	0.214249	0.0778512	0.0272071	0.0338729	0.013056	0.0359402	0.000293873	0.0194438	0.827308	0.105058
		6	T-11	Pal C_ Pal C1	mantle	1	51.35	0.6	3.03	8.57	0.26	14.1	22.03	0.52	0	100.46	1.90804	0.0167698	0.091958	0.0407347	0.266308	0.00818288	0.781043	0.877072	0.0374626	0	0.45	0.4	0.14	74.57	0.613757	0.2157	0.0806157	0.0283317	0.0374626	0.0032721	0.0443429	0	0.0275731	0.829457	0.108947
		8	T-11	Pal C_ Pal C1	mantle	1	50.98	0.63	3.33	8.66	0.31	13.88	22.07	0.47	0.04	100.37	1.89821	0.0176447	0.101791	0.0443407	0.269661	0.00977667	0.770446	0.88048	0.0339304	0.00117749	0.46	0.4	0.14	74.07	0.60453	0.219261	0.0793707	0.0287874	0.0339304	0.0104103	0.0456905	0.000588744	0.0280458	0.823791	0.108158
		9	T-11	Pal C_ Pal C1	mantle	2	50.89	0.68	3.36	8.69	0.29	13.8	22.1	0.46	0	100.27	1.89707	0.0190673	0.102931	0.0446896	0.270911	0.00915659	0.766899	0.882706	0.0332472	0	0.46	0.4	0.15	73.9	0.60469	0.220829	0.0777511	0.0283943	0.0332472	0.0114424	0.0457443	0	0.026677	0.825519	0.106145
		10	T-11	Pal C_ Pal C1	mantle	2	49.8	0.85	4.33	9.09	0.26	13.31	22.14	0.53	0.03	100.34	1.86204	0.0239061	0.137959	0.052853	0.284237	0.00823414	0.741902	0.886974	0.0384223	0.000886817	0.46	0.39	0.15	72.3	0.581212	0.229124	0.0773922	0.0305093	0.0384223	0.0144307	0.061764	0.000443408	0.0378579	0.810336	0.107901
		11	T-11	Pal C_ Pal C1	rim	1	51.06	0.65	3.44	8.68	0.24	13.71	22.08	0.47	0	100.33	1.90058	0.018199	0.0994239	0.0514867	0.270197	0.0075666	0.760765	0.880596	0.0339195	0	0.46	0.4	0.14	73.79	0.602222	0.219878	0.0764998	0.0279309	0.0339195	0.0175672	0.0409283	0	0.0227294	0.8221	0.104431
		12	T-11	Pal C_ Pal C1	rim	2	50.3	0.75	3.9	8.96	0.26	13.37	22.16	0.49	0	100.19	1.88054	0.0210913	0.119465	0.0523794	0.280142	0.00823326	0.745167	0.88768	0.0355187	0	0.46	0.39	0.15	72.68	0.590859	0.228659	0.074186	0.0287095	0.0355187	0.0168607	0.0513021	0	0.0302107	0.819517	0.102896
		14	T-11	Pal C_ Pal C1	rim	2	50.02	0.85	4.31	9.31	0.28	13.42	21.89	0.53	0	100.61	1.86485	0.0238368	0.13515	0.0542306	0.290273	0.00884186	0.745867	0.874418	0.038311	0	0.46	0.39	0.16	71.99	0.570212	0.228672	0.084672	0.0339559	0.038311	0.0159196	0.059615	0	0.0357781	0.798884	0.118628
		1	T-11	Pal C_ Pal C1	core	2	49.83	0.62	3.95	8.31	0.19	13.4	22.38	0.41	0.02	99.11	1.87964	0.0175915	0.120365	0.0552401	0.262144	0.00607046	0.753522	0.904515	0.0299857	0.000596438	0.47	0.39	0.14	74.19	0.613156	0.218251	0.0679446	0.0241847	0.0299857	0.0252544	0.0475552	0.000298219	0.0299637	0.831407	0.0921293
		2	T-11	Pal C_ Pal C1	core	2	50.63	0.66	3.08	8.04	0.19	13.97	22.2	0.46	0.02	99.25	1.90261	0.0186559	0.097385	0.0390263	0.252671	0.00604758	0.782615	0.893859	0.0335157	0.00059419	0.46	0.4	0.13	75.59	0.632892	0.209223	0.072589	0.0239966	0.0335157	0.00551066	0.0459372	0.000297095	0.0272813	0.842114	0.0965856
		3	T-11	Pal C_ Pal C1	core	1	50.63	0.64	3.16	8.37	0.26	13.86	22.19	0.43	0	99.54	1.90001	0.0180658	0.0999924	0.0397703	0.262681	0.0082643	0.775388	0.892232	0.0312869	0	0.46	0.4	0.14	74.7	0.620998	0.216996	0.0741331	0.0259045	0.0312869	0.00848338	0.0457545	0	0.0276887	0.837994	0.100038
		4	T-11	Pal C_ Pal C1	core	2	50.79	0.68	3.32	8.29	0.24	13.76	22.17	0.43	0	99.68	1.90115	0.019146	0.0988477	0.0476173	0.259507	0.00760913	0.767831	0.889155	0.0312072	0	0.46	0.4	0.14	74.74	0.616912	0.214614	0.0726368	0.0252692	0.0312072	0.0164101	0.0412188	0	0.0220728	0.831526	0.097906
		5	T-11	Pal C_ Pal C1	mantle	1	50.6	0.63	2.97	8.33	0.22	13.89	22.07	0.42	0	99.13	1.9057	0.0178473	0.0943026	0.0375281	0.262364	0.00701797	0.779856	0.890592	0.030669	0	0.46	0.4	0.14	74.83	0.624346	0.215665	0.0751466	0.0259576	0.030669	0.00685913	0.0437217	0	0.0258744	0.840011	0.101104
		6	T-11	Pal C_ Pal C1	mantle	1	50.34	0.61	2.96	8.13	0.29	13.9	21.98	0.4	0	98.61	1.90519	0.0173654	0.0948069	0.0372236	0.257319	0.00929627	0.78424	0.891306	0.0293517	0	0.46	0.4	0.14	75.29	0.626856	0.21311	0.0752233	0.0255734	0.0293517	0.00787195	0.0434675	0	0.0261021	0.839966	0.100797
		7	T-11	Pal C_ Pal C1	mantle	2	50.48	0.52	2.94	7.57	0.21	14.36	22.28	0.47	0.04	98.87	1.90215	0.0147386	0.097855	0.0327105	0.238548	0.00670237	0.806654	0.899524	0.0343375	0.00119162	0.46	0.41	0.13	77.18	0.651824	0.198177	0.0748453	0.0227556	0.0327105	0	0.0489275	0.000595809	0.0350024	0.85	0.0976009
		8	T-11	Pal C_ Pal C1	mantle	4	51.31	0.33	2.41	5.86	0.12	15.48	22.81	0.26	0.28	98.86	1.91837	0.00928054	0.0816329	0.024562	0.183224	0.00380011	0.862798	0.913752	0.0188473	0.00827638	0.47	0.44	0.1	82.48	0.711674	0.154266	0.0740007	0.0160408	0.0188473	0.00571463	0.0379591	0.00413819	0.0286786	0.86594	0.0900415
		9	T-11	Pal C_ Pal C1	rim	4	52.39	0.23	1.68	4.09	0.08	16.54	23.24	0.3	0.63	99.18	1.93822	0.00640046	0.0617822	0.0114699	0.126542	0.00250686	0.912217	0.92122	0.021519	0.0184267	0.47	0.46	0.07	87.82	0.771915	0.1092	0.0690528	0.00976869	0.0114699	0	0.0308911	0.00921334	0.0295152	0.881116	0.0788215
		10	T-11	Pal C_ Pal C1	rim	1	50.28	0.58	3.07	8.36	0.28	13.88	21.99	0.45	0	98.89	1.90002	0.0164861	0.099985	0.0367429	0.264195	0.008962	0.781915	0.890349	0.0329702	0	0.46	0.4	0.14	74.75	0.621391	0.217079	0.0769412	0.0268789	0.0329702	0.0037727	0.0481061	0	0.03162	0.83847	0.10382
		11	T-11	Pal C_ Pal C1	rim	2	50.73	0.61	3.55	8.79	0.23	13.54	22.06	0.49	0	100	1.8965	0.0171533	0.103499	0.0529142	0.27481	0.00728285	0.754598	0.883623	0.0355166	0	0.46	0.39	0.15	73.3	0.599181	0.223993	0.0750578	0.028059	0.0355166	0.0173976	0.0430508	0	0.0258975	0.823174	0.103117
		12	T-11	Pal C_ Pal C1	rim	2	50.41	0.73	4.05	8.94	0.26	13.3	21.98	0.48	0	100.15	1.88311	0.0205121	0.116895	0.0614128	0.279287	0.00822652	0.740659	0.879749	0.0347653	0	0.46	0.39	0.15	72.62	0.582038	0.22594	0.0763472	0.029637	0.0347653	0.0266474	0.0451237	0	0.0246116	0.807978	0.105984
		1	T-11	Pal C_ Pal C1	core	2	50.76	0.72	3.72	8.77	0.27	13.13	22.12	0.42	0	99.91	1.89847	0.0202555	0.10153	0.0624461	0.274307	0.00855325	0.732075	0.886421	0.0304564	0	0.47	0.39	0.15	72.74	0.591223	0.228438	0.0673409	0.0260194	0.0304564	0.0319898	0.0347704	0	0.0145148	0.819661	0.0933603
		2	T-11	Pal C_ Pal C1	core	2	50.04	0.75	4.56	8.97	0.21	12.72	22.21	0.37	0	99.83	1.87571	0.0211465	0.124289	0.0771628	0.281188	0.00666735	0.710795	0.892011	0.0268904	0	0.47	0.38	0.15	71.65	0.572772	0.231959	0.0666389	0.0269872	0.0268904	0.0502723	0.0370082	0	0.0158616	0.804731	0.0936262
		3	T-11	Pal C_ Pal C1	core	2	50.5	0.7	3.6	8.6	0.25	13.28	22.18	0.44	0	99.55	1.896	0.0197686	0.103997	0.0552994	0.270024	0.0079501	0.743283	0.892241	0.0320293	0	0.47	0.39	0.15	73.35	0.60307	0.225537	0.0672132	0.0251365	0.0320293	0.0232701	0.0403637	0	0.0205951	0.828607	0.0923497
		4	T-11	Pal C_ Pal C1	core	2	50.6	0.72	3.78	8.58	0.23	13.11	22.13	0.42	0	99.57	1.89752	0.0203095	0.102478	0.0645867	0.269079	0.00730549	0.732905	0.889182	0.0305374	0	0.47	0.39	0.15	73.15	0.596118	0.224801	0.065741	0.0247915	0.0305374	0.0340493	0.0342144	0	0.013905	0.820919	0.0905325
		6	T-11	Pal C_ Pal C1	core	2	50.36	0.74	3.92	8.65	0.24	13.07	22.12	0.52	0.03	99.65	1.88939	0.0208832	0.110614	0.0627182	0.271398	0.00762661	0.731003	0.889187	0.0378256	0.000889834	0.47	0.38	0.15	72.93	0.594187	0.226802	0.065648	0.0250579	0.0378256	0.0248927	0.0428604	0.000444917	0.0219773	0.82099	0.090706
		7	T-11	Pal C_ Pal C1	core	2	50.24	0.78	4.1	8.59	0.24	13.16	22.05	0.45	0	99.61	1.88437	0.0220059	0.115633	0.0656076	0.269442	0.00762451	0.735835	0.88613	0.0327247	0	0.47	0.39	0.15	73.2	0.589795	0.222077	0.0702505	0.0264517	0.0327247	0.032883	0.0413752	0	0.0193693	0.811872	0.0967022
		8	T-11	Pal C_ Pal C1	core	2	50.76	0.69	3.7	8.7	0.25	13.31	22.06	0.45	0	99.92	1.89756	0.0194022	0.102443	0.0605734	0.271987	0.00791586	0.741754	0.883592	0.0326162	0	0.46	0.39	0.15	73.17	0.594177	0.224215	0.0709147	0.0267599	0.0326162	0.0279573	0.037243	0	0.0178407	0.818392	0.0976745
		9	T-11	Pal C_ Pal C1	mantle	2	50.43	0.75	3.88	8.77	0.27	13.11	22.03	0.44	0	99.68	1.8913	0.0211574	0.108699	0.0627998	0.27506	0.00857671	0.732965	0.885237	0.0319942	0	0.47	0.39	0.15	72.71	0.58796	0.227524	0.0694102	0.0268598	0.0319942	0.0308055	0.0389466	0	0.0177892	0.815484	0.09627
		10	T-11	Pal C_ Pal C1	mantle	2	49.1	0.93	5.07	9.23	0.31	12.35	21.97	0.43	0	99.39	1.85387	0.0264125	0.146135	0.0794766	0.291443	0.00991387	0.69514	0.888791	0.0314784	0	0.47	0.37	0.16	70.46	0.552294	0.239431	0.067965	0.0294642	0.0314784	0.0479983	0.0490684	0	0.0226559	0.791725	0.0974293
		11	T-11	Pal C_ Pal C1	mantle	2	50.17	0.71	4.31	8.62	0.24	12.99	22.04	0.45	0	99.53	1.88307	0.0200452	0.116927	0.0737315	0.270574	0.00762991	0.726843	0.886355	0.0327478	0	0.47	0.38	0.15	72.87	0.583906	0.223494	0.0687098	0.0262991	0.0327478	0.0409837	0.0379719	0	0.0179266	0.807399	0.0950089
		12	T-11	Pal C_ Pal C1	mantle	2	50.52	0.67	3.82	8.25	0.26	13.47	22.27	0.47	0	99.73	1.89074	0.0188613	0.109261	0.059235	0.258213	0.00824189	0.751527	0.893021	0.0341046	0	0.47	0.39	0.14	74.43	0.609667	0.216158	0.0678875	0.0240696	0.0341046	0.0251304	0.0420651	0	0.0232038	0.825826	0.0919572
		13	T-11	Pal C_ Pal C1	mantle	2	50.31	0.73	4.04	8.4	0.21	13.17	22.06	0.41	0.02	99.35	1.88953	0.020623	0.110468	0.0683612	0.263837	0.00668043	0.737385	0.887725	0.029856	0.000593858	0.47	0.39	0.14	73.65	0.594751	0.218191	0.0688731	0.0252668	0.029856	0.0385052	0.0359814	0.000296929	0.0153583	0.812942	0.0941399
		14	T-11	Pal C_ Pal C1	mantle	2	49.97	0.76	4.28	8.79	0.26	12.98	22.05	0.45	0	99.54	1.87818	0.0214868	0.121815	0.0677809	0.276296	0.00827728	0.727298	0.887995	0.0327936	0	0.47	0.38	0.15	72.47	0.581908	0.227686	0.06972	0.0272796	0.0327936	0.0349874	0.0434139	0	0.0219271	0.809594	0.0969996
		15	T-11	Pal C_ Pal C1	mantle	2	50.12	0.7	4.04	8.61	0.27	13.01	21.96	0.49	0	99.2	1.88819	0.0198364	0.111806	0.0675737	0.271266	0.00861558	0.73067	0.886423	0.0357914	0	0.47	0.39	0.15	72.93	0.58901	0.225619	0.0677153	0.0259382	0.0357914	0.0317823	0.040012	0	0.0201756	0.814629	0.0936535
		17	T-11	Pal C_ Pal C1	rim	2	50.89	0.64	3.69	8.6	0.25	13.34	22.01	0.49	0	99.91	1.90107	0.0179836	0.0989266	0.0635346	0.268671	0.00791027	0.742901	0.880967	0.0354903	0	0.46	0.39	0.15	73.44	0.595702	0.221779	0.0707172	0.026328	0.0354903	0.0280443	0.0354411	0	0.0174576	0.817481	0.0970452
		18	T-11	Pal C_ Pal C1	rim	1	50.75	0.61	3.75	8.8	0.25	13.22	22.07	0.48	0.03	99.96	1.8975	0.0171556	0.102496	0.0627511	0.27516	0.0079172	0.736863	0.884142	0.0347965	0.000886789	0.46	0.39	0.15	72.81	0.591312	0.227161	0.0699156	0.0268592	0.0347965	0.0279547	0.0372708	0.000443395	0.0201152	0.818473	0.0967748
		19	T-11	Pal C_ Pal C1	rim	2	50.65	0.72	3.87	8.53	0.32	13.17	22.04	0.44	0.03	99.77	1.89535	0.0202662	0.104649	0.0660297	0.266941	0.0101425	0.734691	0.88368	0.0319235	0.000887532	0.47	0.39	0.15	73.35	0.590976	0.222883	0.0681748	0.0257117	0.0319235	0.0341062	0.0352712	0.000443766	0.015005	0.813859	0.0938865
		20	T-11	Pal C_ Pal C1	rim	2	49.98	0.76	4.35	8.01	0.21	13.41	22.28	0.43	0.09	99.52	1.87359	0.0214299	0.126415	0.0657721	0.251111	0.00666779	0.749402	0.894882	0.0312531	0.0026673	0.47	0.39	0.14	74.9	0.60498	0.208101	0.06973	0.0239857	0.0312531	0.034519	0.0459478	0.00133365	0.0245179	0.813081	0.0937157
		21	T-11	Pal C_ Pal C1	rim	2	50.79	0.65	3.93	7.44	0.21	13.87	22.69	0.37	0.06	100.01	1.889	0.0181843	0.110999	0.0612682	0.23141	0.00661543	0.769022	0.904194	0.026681	0.00176424	0.47	0.4	0.12	76.87	0.634217	0.196301	0.0648766	0.0200805	0.026681	0.0345871	0.0382061	0.00088212	0.0200218	0.830518	0.0849571
		22	T-11	Pal C_ Pal C1	rim	2	49.82	0.76	4.41	8.07	0.19	13.42	22.47	0.41	0.04	99.59	1.86806	0.0214354	0.131935	0.0629521	0.253057	0.0060343	0.750152	0.902744	0.0298071	0.00118577	0.47	0.39	0.14	74.78	0.609202	0.210409	0.0682326	0.0235665	0.0298071	0.0331451	0.0493951	0.000592885	0.0279597	0.819611	0.091799
		23	T-11	Pal C_ Pal C1	rim	2	50.18	0.67	4.23	8.69	0.25	13.1	22.23	0.44	0	99.79	1.88059	0.0188872	0.119414	0.0674217	0.272357	0.00793574	0.731884	0.892638	0.0319715	0	0.47	0.38	0.15	72.88	0.589458	0.225747	0.0683439	0.0261739	0.0319715	0.0354503	0.0419819	0	0.0230947	0.815205	0.0945178
		24	T-11	Pal C_ Pal C1	rim	1	51.14	0.6	3.5	8.58	0.26	13.4	21.9	0.46	0	99.84	1.90996	0.0168556	0.0900415	0.0640179	0.267983	0.00822473	0.746065	0.876356	0.0333095	0	0.46	0.39	0.15	73.57	0.595511	0.22047	0.0722755	0.0267578	0.0333095	0.0307084	0.0296665	0	0.0128109	0.815981	0.0990332
		1	T-10	Pal C_ Pal C2	core	2	50.25	0.71	3.73	8.79	0.25	13.66	22.17	0.43	0.13	100.12	1.87951	0.0199755	0.120487	0.0439404	0.27495	0.00792017	0.761673	0.888481	0.0311835	0.00384419	0.46	0.39	0.15	73.48	0.597891	0.222045	0.079003	0.0293402	0.0311835	0.0127569	0.0538652	0.0019221	0.0338897	0.819937	0.108343
		2	T-10	Pal C_ Pal C2	core	2	50.17	0.72	3.78	8.87	0.28	13.59	22.29	0.34	0.16	100.2	1.87642	0.0202558	0.123577	0.0430466	0.277438	0.00887013	0.75773	0.893244	0.0246554	0.00473107	0.46	0.39	0.15	73.2	0.595053	0.224841	0.0781197	0.0295175	0.0246554	0.0183912	0.0525927	0.00236553	0.0323369	0.819894	0.107637
		3	T-10	Pal C_ Pal C2	core	2	50.05	0.64	3.77	8.64	0.2	13.43	22.37	0.38	0.13	99.61	1.88117	0.018094	0.118827	0.0481751	0.271578	0.00636707	0.752505	0.900873	0.0276921	0.00386296	0.47	0.39	0.14	73.48	0.605602	0.223685	0.0711266	0.0262713	0.0276921	0.020483	0.0491722	0.00193148	0.0310782	0.829287	0.0973979
		5	T-10	Pal C_ Pal C2	core	2	50.61	0.66	3.43	8.35	0.21	13.97	22.25	0.43	0	99.91	1.89172	0.0185565	0.108275	0.0428276	0.261014	0.00664854	0.778443	0.891097	0.0311629	0	0.46	0.4	0.14	74.89	0.61847	0.212657	0.0775128	0.0266523	0.0311629	0.0116648	0.0483052	0	0.0297488	0.831127	0.104165
		6	T-10	Pal C_ Pal C2	core	2	50.45	0.64	3.36	8.28	0.24	13.95	22.27	0.4	0	99.59	1.89216	0.0180554	0.107838	0.0406847	0.259707	0.00762419	0.779974	0.894933	0.0290874	0	0.46	0.4	0.14	75.02	0.622021	0.213194	0.0761371	0.0260955	0.0290874	0.0115974	0.0481204	0	0.030065	0.835215	0.102233
		7	T-10	Pal C_ Pal C2	core	2	50.73	0.56	3.25	8.34	0.21	13.85	22.31	0.42	0.06	99.73	1.89964	0.0157734	0.100356	0.0430766	0.261174	0.00666058	0.773153	0.895118	0.0304933	0.00177628	0.46	0.4	0.14	74.75	0.622214	0.215546	0.0729964	0.0252873	0.0304933	0.0125833	0.0438863	0.000888139	0.0281129	0.83776	0.0982837
		8	T-10	Pal C_ Pal C2	core	2	50.5	0.66	3.3	8.52	0.21	13.75	22.28	0.46	0.03	99.71	1.89397	0.018619	0.106029	0.0398362	0.267225	0.00667093	0.768764	0.895303	0.0334493	0.00088952	0.46	0.4	0.14	74.21	0.618346	0.220305	0.07275	0.0259195	0.0334493	0.0063869	0.0498212	0.00044476	0.0312023	0.83865	0.0986695
		9	T-10	Pal C_ Pal C2	core	2	50.44	0.67	3.41	8.75	0.23	13.85	22.24	0.42	0	100.01	1.88782	0.0188621	0.112181	0.0382354	0.273873	0.00729119	0.772758	0.891853	0.0304777	0	0.46	0.4	0.14	73.83	0.609954	0.221929	0.0787289	0.0286451	0.0304777	0.0077577	0.0522119	0	0.0333498	0.831883	0.107374
		10	T-10	Pal C_ Pal C2	core	2	50.71	0.63	3.39	8.61	0.23	13.6	22.19	0.39	0	99.75	1.89944	0.0177501	0.10056	0.049094	0.269706	0.00729701	0.759415	0.890558	0.0283233	0	0.46	0.39	0.14	73.79	0.608088	0.221805	0.0729905	0.0266239	0.0283233	0.0207707	0.0398947	0	0.0221445	0.829893	0.0996144
		11	T-10	Pal C_ Pal C2	core	1	50.85	0.58	3.1	8.54	0.25	13.78	22.28	0.41	0.03	99.82	1.90385	0.0163342	0.0961509	0.040641	0.267396	0.00792806	0.769129	0.893778	0.0297627	0.000888005	0.46	0.4	0.14	74.2	0.618438	0.221382	0.0724264	0.0259264	0.0297627	0.0108783	0.0426363	0.000444002	0.0263021	0.83982	0.0983528
		12	T-10	Pal C_ Pal C2	core	1	50.74	0.64	3.35	8.58	0.23	13.8	22.2	0.5	0.02	100.06	1.89561	0.0179849	0.104388	0.0431145	0.268066	0.007278	0.768575	0.888638	0.0362173	0.00059072	0.46	0.4	0.14	74.14	0.613067	0.219633	0.075075	0.0268958	0.0362173	0.00689717	0.0487456	0.00029536	0.0307607	0.8327	0.101971
		13	T-10	Pal C_ Pal C2	core	1	50.5	0.62	3.39	8.7	0.24	13.73	22.18	0.43	0	99.79	1.8931	0.0174825	0.106896	0.0428789	0.272746	0.00762043	0.767295	0.890877	0.0312535	0	0.46	0.4	0.14	73.78	0.609066	0.22255	0.0763238	0.0278884	0.0312535	0.0116254	0.0476354	0	0.0301529	0.831616	0.104212
		14	T-10	Pal C_ Pal C2	core	1	50.53	0.6	3.47	8.63	0.26	13.77	22.19	0.47	0	99.92	1.89141	0.0168934	0.108594	0.0444869	0.270148	0.00824316	0.768383	0.88995	0.0341099	0	0.46	0.4	0.14	73.99	0.609601	0.220863	0.0763655	0.0276678	0.0341099	0.010377	0.0491086	0	0.0322153	0.830465	0.104033
		15	T-10	Pal C_ Pal C2	mantle	1	50.38	0.66	3.44	8.59	0.23	13.62	22.33	0.5	0	99.75	1.89011	0.0186252	0.109891	0.0422138	0.269512	0.00730872	0.761753	0.897616	0.0363702	0	0.46	0.39	0.14	73.87	0.615922	0.223826	0.070235	0.0255233	0.0363702	0.00584359	0.0520239	0	0.0333986	0.839748	0.0957583
		16	T-10	Pal C_ Pal C2	mantle	1	50.92	0.58	3.1	8.48	0.23	13.9	22.24	0.43	0	99.88	1.90418	0.0163146	0.0958201	0.0408074	0.265199	0.00728505	0.774895	0.891102	0.0311771	0	0.46	0.4	0.14	74.5	0.620267	0.21811	0.0746193	0.0262391	0.0311771	0.00963039	0.0430948	0	0.0267802	0.838377	0.100858
		17	T-10	Pal C_ Pal C2	mantle	1	50.6	0.6	3.35	8.51	0.26	13.85	22.26	0.45	0	99.88	1.894	0.0168931	0.106002	0.0417829	0.266388	0.00824304	0.772836	0.892745	0.0326579	0	0.46	0.4	0.14	74.37	0.616208	0.218973	0.0752728	0.0267486	0.0326579	0.00912501	0.0484386	0	0.0315455	0.835181	0.102021
		18	T-10	Pal C_ Pal C2	mantle	1	50.31	0.61	3.44	8.67	0.35	13.77	22.14	0.45	0	99.74	1.88837	0.0172223	0.111631	0.0405459	0.27215	0.0111272	0.770504	0.890396	0.0327486	0	0.46	0.4	0.15	73.9	0.607379	0.223304	0.0774948	0.028491	0.0327486	0.00779737	0.0519167	0	0.0346943	0.830682	0.105986
		19	T-10	Pal C_ Pal C2	mantle	3	51.15	0.51	2.87	8.31	0.27	14.22	22.34	0.45	0.02	100.14	1.90723	0.014304	0.0927714	0.0333521	0.259128	0.00852719	0.790433	0.892511	0.0325324	0.000589576	0.46	0.41	0.14	75.31	0.631562	0.213858	0.0762506	0.0258198	0.0325324	0.000819613	0.0459759	0.000294788	0.0316719	0.84542	0.10207
		20	T-10	Pal C_ Pal C2	mantle	2	50.48	0.59	3.16	8.31	0.19	13.94	22.25	0.43	0	99.35	1.89795	0.0166858	0.102047	0.0379797	0.26129	0.00605069	0.781335	0.896333	0.031346	0	0.46	0.4	0.14	74.94	0.627342	0.214651	0.0747426	0.0255739	0.031346	0.00663375	0.0477065	0	0.0310207	0.841993	0.100317
		21	T-10	Pal C_ Pal C2	mantle	1	50.7	0.68	3.51	8.5	0.25	13.79	22.12	0.45	0.03	100.03	1.89322	0.0191	0.106777	0.0476981	0.265441	0.00790713	0.767656	0.885018	0.0325802	0.000885661	0.46	0.4	0.14	74.31	0.607358	0.216269	0.0772334	0.0275014	0.0325802	0.0151179	0.0458294	0.000442831	0.0267295	0.823628	0.104735
		22	T-10	Pal C_ Pal C2	mantle	2	50.83	0.58	3.6	8.29	0.21	13.85	22.1	0.49	0.02	99.97	1.89626	0.0162755	0.103741	0.054543	0.258635	0.00663563	0.770257	0.883371	0.0354422	0.000589875	0.46	0.4	0.14	74.86	0.611172	0.210483	0.077075	0.0265441	0.0354422	0.0191008	0.0423201	0.000294938	0.0260446	0.821655	0.103619
		23	T-10	Pal C_ Pal C2	mantle	2	50.37	0.62	3.53	8.51	0.25	13.74	22.09	0.4	0	99.51	1.89146	0.0175125	0.108537	0.0476904	0.267246	0.00795154	0.769168	0.888781	0.0291228	0	0.46	0.4	0.14	74.21	0.607775	0.217454	0.0777683	0.0278244	0.0291228	0.0185677	0.0449847	0	0.0274722	0.825229	0.105593
		24	T-10	Pal C_ Pal C2	mantle	2	50.06	0.63	4.02	8.19	0.22	13.94	22.5	0.44	0.02	100.02	1.87083	0.0177098	0.129173	0.0478894	0.255966	0.00696387	0.77663	0.900945	0.0318818	0.000590916	0.46	0.4	0.14	75.21	0.618623	0.209437	0.0764021	0.0258661	0.0318818	0.0160076	0.0565826	0.000295458	0.0388728	0.82806	0.102268
		25	T-10	Pal C_ Pal C2	mantle	2	50.93	0.46	3.18	7.42	0.19	14.59	22.77	0.29	0.05	99.88	1.89769	0.0128925	0.102313	0.0373345	0.231212	0.00599639	0.810428	0.909048	0.0209506	0.0014729	0.46	0.41	0.12	77.8	0.656739	0.192224	0.0745255	0.0218132	0.0209506	0.016384	0.0429648	0.00073645	0.0300722	0.848963	0.0963387
		26	T-10	Pal C_ Pal C2	mantle	2	51.23	0.47	3.16	7.39	0.21	14.67	22.67	0.32	0.06	100.18	1.90149	0.0131219	0.0985108	0.0397228	0.229388	0.00660198	0.811724	0.901559	0.0230286	0.00176065	0.46	0.42	0.12	77.97	0.65318	0.189897	0.0767145	0.022303	0.0230286	0.0166942	0.0409083	0.000880326	0.0277864	0.843076	0.0990175
		27	T-10	Pal C_ Pal C2	mantle	2	50.16	0.67	3.8	8.19	0.21	13.88	22.39	0.43	0.02	99.75	1.87871	0.0188758	0.121291	0.0464517	0.256532	0.00666203	0.774997	0.898523	0.0312261	0.000592222	0.46	0.4	0.14	75.13	0.619562	0.210407	0.0752312	0.025549	0.0312261	0.0152256	0.0530325	0.000296111	0.0341566	0.829969	0.10078
		28	T-10	Pal C_ Pal C2	mantle	2	50.2	0.59	3.78	8.01	0.21	13.9	22.36	0.36	0.04	99.45	1.88341	0.0166504	0.116586	0.0505578	0.251322	0.00667339	0.777437	0.898849	0.0261874	0.00118646	0.46	0.4	0.13	75.57	0.621523	0.206255	0.0754518	0.0250389	0.0261874	0.0243705	0.0461078	0.000593232	0.0294575	0.827778	0.100491
		29	T-10	Pal C_ Pal C2	rim	2	50.26	0.57	3.9	8.1	0.23	13.9	22.56	0.42	0.02	99.96	1.87811	0.0160215	0.121886	0.0498732	0.253128	0.00727968	0.774324	0.903258	0.0304296	0.000590856	0.47	0.4	0.13	75.36	0.622835	0.209462	0.0730205	0.024557	0.0304296	0.0194436	0.0512214	0.000295428	0.0351999	0.832297	0.0975775
		30	T-10	Pal C_ Pal C2	rim	2	50.03	0.62	4.01	8.13	0.18	13.74	22.35	0.46	0.02	99.54	1.87691	0.0174958	0.12309	0.0542128	0.25507	0.00571967	0.768437	0.898388	0.0334594	0.000593192	0.47	0.4	0.14	75.08	0.616831	0.209338	0.0736677	0.0250011	0.0334594	0.0207534	0.0511681	0.000296596	0.0336722	0.826169	0.0986689
		31	T-10	Pal C_ Pal C2	rim	2	49.88	0.55	3.87	7.72	0.23	14.07	22.44	0.39	0	99.15	1.87664	0.0155649	0.12336	0.0482421	0.2429	0.00732938	0.789146	0.904587	0.028449	0	0.47	0.41	0.13	76.46	0.632463	0.200547	0.0755587	0.0239588	0.028449	0.0197931	0.0517834	0	0.0362185	0.833011	0.0995175
		32	T-10	Pal C_ Pal C2	rim	4	52.43	0.37	2.1	6.09	0.23	15.78	22.69	0.24	0.08	100.01	1.93492	0.0102711	0.0650754	0.0262645	0.187957	0.00718947	0.86816	0.897205	0.0171729	0.00233414	0.46	0.44	0.1	82.2	0.701313	0.157642	0.0804886	0.0180923	0.0171729	0.00909161	0.0279919	0.00116707	0.0177208	0.858955	0.0985809
		33	T-10	Pal C_ Pal C2	rim	4	51.5	0.43	2.55	7.64	0.21	14.67	22.34	0.37	0.02	99.73	1.92033	0.0120605	0.0796743	0.0323894	0.238241	0.00663242	0.815467	0.892532	0.0267496	0.00058959	0.46	0.42	0.13	77.39	0.653379	0.196201	0.0784933	0.0235705	0.0267496	0.0056398	0.0370172	0.000294795	0.0249567	0.849581	0.102064
		34	T-10	Pal C_ Pal C2	rim	1	50.95	0.54	2.96	8.81	0.3	13.66	21.82	0.53	0	99.57	1.91273	0.0152487	0.0872682	0.0436978	0.276593	0.0095393	0.764485	0.877683	0.0385774	0	0.46	0.4	0.15	73.43	0.605035	0.226454	0.0762543	0.0285406	0.0385774	0.00512044	0.0410739	0	0.0258251	0.831489	0.104795
		35	T-10	Pal C_ Pal C2	rim	1	50.83	0.57	3.05	8.9	0.28	13.73	21.86	0.45	0	99.67	1.90713	0.0160866	0.0928736	0.0419967	0.279258	0.00889821	0.76796	0.878785	0.0327355	0	0.45	0.4	0.15	73.33	0.601879	0.225839	0.0798052	0.0299447	0.0327355	0.00926117	0.0418062	0	0.0257196	0.827718	0.10975
		36	T-10	Pal C_ Pal C2	rim	1	50.84	0.55	3.1	8.98	0.29	13.76	21.93	0.44	0	99.89	1.90436	0.0154966	0.0956387	0.0412168	0.281304	0.00920083	0.768371	0.880148	0.0319554	0	0.45	0.4	0.15	73.2	0.600617	0.227081	0.0805386	0.03045	0.0319554	0.00926144	0.0431887	0	0.0276921	0.827698	0.110989
		37	T-10	Pal C_ Pal C2	rim	1	50.9	0.53	3.09	8.98	0.28	13.88	21.74	0.47	0	99.87	1.9058	0.0149267	0.0942023	0.0421538	0.281184	0.00887978	0.774742	0.872151	0.0341196	0	0.45	0.4	0.15	73.37	0.597375	0.223658	0.0854531	0.0319937	0.0341196	0.00803419	0.043084	0	0.0281573	0.821033	0.117447
		41	T-10	Pal C_ Pal C2	rim	3	51.15	0.52	2.9	9.04	0.28	13.94	21.86	0.45	0	100.14	1.91041	0.0146088	0.089585	0.0380697	0.282362	0.00885779	0.776164	0.874793	0.0325868	0	0.45	0.4	0.15	73.32	0.601554	0.225705	0.0840845	0.0315489	0.0325868	0.00548292	0.0420511	0	0.0274422	0.827259	0.115633
		42	T-10	Pal C_ Pal C2	rim	1	50.46	0.59	3.34	8.92	0.26	13.6	21.84	0.49	0	99.5	1.89768	0.01669	0.102319	0.0457212	0.280541	0.00828199	0.762471	0.880039	0.0357289	0	0.46	0.39	0.15	73.1	0.597537	0.226346	0.0794639	0.0301008	0.0357289	0.00999232	0.0461633	0	0.0294733	0.823883	0.109565
		1	T-10	Pal C_ Pal C2	core	2	49.48	0.73	4.43	8.98	0.18	13.14	22.34	0.43	0	99.71	1.86139	0.0206566	0.138612	0.0577998	0.282514	0.00573541	0.736904	0.900458	0.0313634	0	0.47	0.38	0.15	72.29	0.58795	0.229984	0.0724158	0.0283263	0.0313634	0.0264364	0.0560879	0	0.0354312	0.817934	0.100742
		2	T-10	Pal C_ Pal C2	core	2	49.56	0.74	4.44	8.94	0.24	13.2	22.22	0.47	0.03	99.84	1.86153	0.0209074	0.138466	0.0580871	0.280823	0.00763548	0.739132	0.894246	0.0342283	0.000890868	0.47	0.38	0.15	72.47	0.584519	0.228119	0.0745604	0.0290984	0.0342283	0.0238589	0.0573035	0.000445434	0.036396	0.812638	0.103659
		3	T-10	Pal C_ Pal C2	core	2	49.78	0.72	4.38	8.91	0.2	13.34	22.32	0.38	0.06	100.09	1.86386	0.0202778	0.136142	0.0571388	0.278992	0.00634268	0.744599	0.895417	0.027586	0.00177608	0.47	0.39	0.15	72.74	0.586812	0.22487	0.0766008	0.0293539	0.027586	0.0295528	0.0532946	0.000888038	0.0330168	0.811681	0.105955
		6	T-10	Pal C_ Pal C2	mantle	2	50.31	0.66	3.79	8.7	0.19	13.64	22.21	0.46	0.06	100.02	1.88195	0.0185706	0.118054	0.0490355	0.272162	0.00601993	0.760634	0.890173	0.0333624	0.00177442	0.46	0.39	0.14	73.65	0.602188	0.220235	0.0770192	0.0281678	0.0333624	0.0156731	0.0511904	0.00088721	0.0326198	0.822423	0.105187
		7	T-10	Pal C_ Pal C2	mantle	2	49.84	0.75	4.08	8.95	0.21	13.3	22.19	0.44	0	99.76	1.87236	0.0211934	0.127642	0.0530038	0.281184	0.00668214	0.744854	0.893185	0.0320487	0	0.46	0.39	0.15	72.6	0.590626	0.228261	0.0747044	0.0288712	0.0320487	0.020955	0.0533435	0	0.0321501	0.818886	0.103576
		8	T-10	Pal C_ Pal C2	mantle	1	50.46	0.62	3.78	9.16	0.25	13.35	21.89	0.53	0	100.04	1.88898	0.0174583	0.11102	0.0557542	0.286769	0.00792693	0.745023	0.878009	0.0384683	0	0.46	0.39	0.15	72.21	0.583179	0.230677	0.0780823	0.0308856	0.0384683	0.0172859	0.0468671	0	0.0294088	0.813856	0.108968
		9	T-10	Pal C_ Pal C2	rim	2	50.37	0.68	3.93	8.87	0.27	13.44	22.12	0.41	0	100.09	1.8831	0.0191222	0.116905	0.0562559	0.277319	0.00854967	0.749045	0.886051	0.0297188	0	0.46	0.39	0.15	72.98	0.589392	0.224938	0.0767328	0.0292846	0.0297188	0.0265371	0.045184	0	0.0260617	0.81433	0.106017
		10	T-10	Pal C_ Pal C2	rim	1	50.62	0.62	3.49	9.27	0.3	13.5	21.86	0.53	0	100.19	1.8934	0.0174438	0.106603	0.0472484	0.289971	0.00950443	0.752769	0.876078	0.0384364	0	0.45	0.39	0.16	72.19	0.585457	0.232914	0.0802565	0.0319286	0.0384364	0.00881205	0.0488955	0	0.0314517	0.81837	0.112185
		11	T-10	Pal C_ Pal C2	rim	2	50.49	0.67	3.47	9.19	0.3	13.57	22.02	0.44	0	100.15	1.88969	0.0188621	0.110305	0.0427586	0.287646	0.00951027	0.757137	0.883033	0.0319291	0	0.46	0.39	0.15	72.47	0.590651	0.231814	0.0798284	0.0313305	0.0319291	0.0108296	0.0497378	0	0.0308757	0.822465	0.111159
		12	T-10	Pal C_ Pal C2	rim	2	49.87	0.73	4.21	9.07	0.26	13.08	21.89	0.49	0	99.6	1.87582	0.020654	0.124184	0.0624499	0.285308	0.00828341	0.733444	0.882206	0.035735	0	0.46	0.38	0.15	71.99	0.576135	0.230622	0.0756972	0.0303009	0.035735	0.0267149	0.0487345	0	0.0280805	0.806756	0.105998
		1	T-10	Pal C_ Pal C2	core	1	51.02	0.57	3.12	8.78	0.29	13.67	21.77	0.48	0	99.7	1.91121	0.016061	0.0887933	0.0489526	0.275054	0.00920132	0.763386	0.873773	0.0348623	0	0.45	0.4	0.15	73.51	0.599209	0.223122	0.078736	0.0293182	0.0348623	0.0140904	0.0373514	0	0.0212905	0.822331	0.108054
		2	T-10	Pal C_ Pal C2	core	1	51.34	0.52	3.06	8.52	0.25	13.79	22.07	0.45	0.02	100.02	1.9148	0.0145881	0.0852025	0.0493046	0.265743	0.00789755	0.766725	0.881947	0.0325407	0.000589725	0.46	0.4	0.14	74.26	0.612183	0.218486	0.0743609	0.0265391	0.0325407	0.0167639	0.0342193	0.000294862	0.0196312	0.830669	0.1009
		3	T-10	Pal C_ Pal C2	core	1	51.41	0.56	3.13	8.8	0.25	13.75	21.7	0.42	0	100.02	1.91682	0.0157055	0.0831782	0.0543638	0.274393	0.00789513	0.764267	0.866896	0.030362	0	0.45	0.4	0.15	73.58	0.593933	0.219373	0.0822847	0.0303925	0.030362	0.0240018	0.0295882	0	0.0138827	0.813306	0.112677
		4	T-10	Pal C_ Pal C2	core	4	51.53	0.45	2.84	8.27	0.23	14.02	22.24	0.38	0	99.96	1.92077	0.012617	0.079229	0.0455355	0.257796	0.00726153	0.779062	0.888226	0.0274629	0	0.46	0.4	0.14	75.14	0.626442	0.213133	0.0736007	0.025041	0.0274629	0.0180726	0.0305782	0	0.0179612	0.839575	0.0986417
		5	T-10	Pal C_ Pal C2	mantle	3	51.29	0.49	2.79	8.91	0.28	13.64	21.62	0.47	0	99.49	1.92467	0.0138309	0.0753309	0.0480603	0.279613	0.00889952	0.763038	0.869265	0.0341955	0	0.45	0.4	0.15	73.18	0.598404	0.226263	0.079088	0.029904	0.0341955	0.0138649	0.030733	0	0.0169022	0.824667	0.108992
		6	T-10	Pal C_ Pal C2	mantle	3	51.78	0.47	2.64	8.63	0.27	13.74	21.87	0.39	0	99.79	1.93361	0.0132018	0.0663942	0.0497952	0.269509	0.00853994	0.764894	0.87504	0.0282369	0	0.46	0.4	0.15	73.95	0.609502	0.221562	0.0745644	0.0271051	0.0282369	0.0215583	0.022418	0	0.00921617	0.831064	0.101669
		8	T-10	Pal C_ Pal C2	mantle	1	51.15	0.56	3.12	8.92	0.28	13.47	21.87	0.46	0	99.83	1.91437	0.0157651	0.0856347	0.0519882	0.27919	0.0088761	0.751546	0.877003	0.0333798	0	0.46	0.39	0.15	72.91	0.596315	0.228567	0.074407	0.0285201	0.0333798	0.0186084	0.0335131	0	0.017748	0.824882	0.102927
		9	T-10	Pal C_ Pal C2	rim	1	51.52	0.51	2.88	8.41	0.23	13.73	22.04	0.41	0	99.73	1.9247	0.0143313	0.0753035	0.0515014	0.262747	0.00727779	0.764655	0.882208	0.0296973	0	0.46	0.4	0.14	74.43	0.616092	0.217563	0.0715923	0.0252816	0.0296973	0.021804	0.0267497	0	0.0124184	0.833655	0.0968739
		10	T-10	Pal C_ Pal C2	rim	4	53.19	0.32	1.7	5.8	0.18	15.63	23	0.25	0.07	100.14	1.95624	0.00885264	0.0437554	0.0299329	0.178393	0.00560726	0.85696	0.906346	0.0178271	0.00203537	0.47	0.44	0.09	82.77	0.722309	0.155089	0.0650175	0.0139601	0.0178271	0.0121058	0.0158248	0.00101769	0.00697217	0.877398	0.0789775
		11	T-10	Pal C_ Pal C2	rim	2	50.8	0.52	3.54	8.18	0.19	13.72	22.32	0.39	0	99.66	1.90039	0.0146322	0.0996138	0.056463	0.25591	0.00602028	0.76514	0.894634	0.0282872	0	0.47	0.4	0.14	74.94	0.618879	0.211861	0.0708881	0.0242671	0.0282872	0.0281758	0.035719	0	0.0210868	0.830739	0.0951553
		12	T-10	Pal C_ Pal C2	rim	1	50.91	0.59	3.56	9.04	0.24	13.3	21.81	0.47	0	99.92	1.90418	0.0165992	0.0958219	0.06111	0.282767	0.00760328	0.741591	0.874044	0.0340839	0	0.46	0.39	0.15	72.4	0.583967	0.228653	0.0760801	0.0297892	0.0340839	0.0270261	0.0343979	0	0.0177988	0.81262	0.105869
		1	T-10	Pal C_ Pal C2	core	2	50.03	0.75	4.06	9.02	0.25	12.84	22.26	0.48	0	99.69	1.88108	0.0212114	0.118915	0.0609969	0.283622	0.00796165	0.7197	0.89676	0.0349918	0	0.47	0.38	0.15	71.73	0.586629	0.237671	0.0637025	0.0258088	0.0349918	0.0260052	0.0464551	0	0.0252437	0.8243	0.0895113
		2	T-10	Pal C_ Pal C2	core	2	50.41	0.69	3.76	8.98	0.24	12.92	22.15	0.43	0.02	99.6	1.89449	0.0195054	0.105507	0.0610335	0.282233	0.00763963	0.723848	0.891914	0.0313323	0.000594236	0.47	0.38	0.15	71.95	0.588387	0.235626	0.0650031	0.0260312	0.0313323	0.0297012	0.0379031	0.000297118	0.0183977	0.824013	0.0910343
		3	T-10	Pal C_ Pal C2	core	2	50.16	0.79	3.93	8.91	0.17	12.89	22.19	0.44	0	99.48	1.88726	0.0223579	0.112743	0.0615276	0.280354	0.00541761	0.722995	0.894549	0.0320977	0	0.47	0.38	0.15	72.06	0.590185	0.233277	0.0644633	0.0254799	0.0320977	0.0294299	0.0416564	0	0.0192985	0.823463	0.0899432
		4	T-10	Pal C_ Pal C2	core	2	49.43	0.92	4.55	9.2	0.31	12.64	22.15	0.48	0.03	99.71	1.86152	0.0260613	0.138476	0.0634753	0.289749	0.00988837	0.709633	0.893768	0.0350483	0.000893207	0.47	0.37	0.16	71.01	0.569432	0.240438	0.0666242	0.0281316	0.0350483	0.0284271	0.0550244	0.000446603	0.0289631	0.80987	0.0947558
		5	T-10	Pal C_ Pal C2	core	2	50.28	0.7	3.68	8.71	0.26	13.07	22.14	0.43	0	99.27	1.89443	0.0198385	0.105575	0.0578384	0.274446	0.00829737	0.734119	0.893785	0.0314122	0	0.47	0.38	0.15	72.79	0.597615	0.230169	0.0652567	0.0251334	0.0314122	0.0264262	0.0395742	0	0.0197357	0.827784	0.0903901
		6	T-10	Pal C_ Pal C2	mantle	2	50.42	0.69	3.86	8.94	0.27	13.14	22.19	0.43	0	99.94	1.88853	0.0194401	0.11147	0.0589281	0.280036	0.00856584	0.733711	0.890536	0.0312275	0	0.47	0.38	0.15	72.38	0.589194	0.231757	0.0691848	0.0272136	0.0312275	0.0277006	0.0418848	0	0.0224446	0.82095	0.0963984
		7	T-10	Pal C_ Pal C2	mantle	2	49.92	0.78	4.39	9.26	0.24	12.66	22.23	0.44	0.02	99.94	1.8736	0.0220205	0.1264	0.0677886	0.290649	0.00762955	0.708345	0.893953	0.0320186	0.000593451	0.47	0.37	0.16	70.91	0.571794	0.240778	0.0655911	0.02762	0.0320186	0.03577	0.045315	0.000296725	0.0232946	0.812572	0.0932111
		8	T-10	Pal C_ Pal C2	mantle	2	49.86	0.72	3.93	9.11	0.23	13.16	22.17	0.47	0.04	99.69	1.87632	0.0203806	0.123681	0.0506212	0.286701	0.00733107	0.738276	0.893909	0.0342925	0.00119005	0.46	0.38	0.15	72.03	0.588806	0.234503	0.0721135	0.0287205	0.0342925	0.0163287	0.0536763	0.000595027	0.0332958	0.823309	0.100834
		9	T-10	Pal C_ Pal C2	mantle	2	50.21	0.68	3.6	8.91	0.24	13.4	22.2	0.42	0	99.66	1.88722	0.0192252	0.112779	0.0466959	0.28007	0.00764063	0.750837	0.894044	0.0306076	0	0.46	0.39	0.15	72.83	0.599782	0.229828	0.0727658	0.0278828	0.0306076	0.0160883	0.0483453	0	0.0291201	0.82961	0.100649
		13	T-10	Pal C_ Pal C2	rim	1	50.29	0.66	3.8	9.06	0.27	13.61	22.21	0.49	0	100.39	1.87816	0.0185406	0.121843	0.0454164	0.282966	0.00854081	0.757734	0.888734	0.0354808	0	0.46	0.39	0.15	72.81	0.594237	0.228608	0.0786647	0.030263	0.0354808	0.00993557	0.0559538	0	0.0374132	0.822845	0.108928
		1	T-10	Pal C_ Pal C2	core	2	50.19	0.69	3.92	8.24	0.21	13.7	22.44	0.41	0.16	99.96	1.8766	0.0194059	0.123399	0.0493427	0.257655	0.00665057	0.763631	0.898981	0.0297225	0.00472963	0.47	0.4	0.14	74.77	0.612954	0.212153	0.0728686	0.025221	0.0297225	0.0196202	0.0518895	0.00236482	0.0324836	0.825107	0.0980896
		2	T-10	Pal C_ Pal C2	core	2	50.64	0.7	3.62	8.34	0.25	14	22.31	0.35	0	100.21	1.88682	0.0196184	0.113184	0.0457806	0.259871	0.00788971	0.777629	0.890653	0.0252843	0	0.46	0.4	0.14	74.95	0.612805	0.211007	0.0794772	0.0273664	0.0252843	0.0204963	0.046344	0	0.0267257	0.823813	0.106844
		3	T-10	Pal C_ Pal C2	core	1	50.72	0.65	3.49	8.23	0.27	14.04	22.46	0.35	0.03	100.24	1.88938	0.018213	0.110624	0.0425981	0.256386	0.00851899	0.779677	0.896442	0.0252787	0.000883513	0.46	0.4	0.14	75.25	0.621026	0.211002	0.0761461	0.0258716	0.0252787	0.0173194	0.0466523	0.000441757	0.0284393	0.832028	0.102018
		4	T-10	Pal C_ Pal C2	core	2	50.03	0.71	4.1	8.5	0.2	13.71	22.35	0.43	0.1	100.13	1.86941	0.0199554	0.130593	0.0499641	0.265612	0.00632978	0.763694	0.894796	0.0311522	0.00295411	0.46	0.4	0.14	74.2	0.60366	0.214956	0.0776829	0.0276619	0.0311522	0.0188118	0.0558905	0.00147705	0.0359351	0.818617	0.105345
		5	T-10	Pal C_ Pal C2	mantle	2	50.69	0.66	3.58	8.6	0.26	13.91	22.27	0.41	0	100.38	1.88779	0.0184886	0.112214	0.0449199	0.267846	0.00820142	0.772265	0.888636	0.0296048	0	0.46	0.4	0.14	74.25	0.607662	0.21721	0.0792806	0.028339	0.0296048	0.0153152	0.0484495	0	0.0299609	0.824871	0.10762
		6	T-10	Pal C_ Pal C2	mantle	2	49.47	0.84	4.64	9.17	0.19	13.15	22.29	0.42	0	100.17	1.85362	0.0236749	0.146377	0.058529	0.287346	0.00603001	0.734537	0.894876	0.0305124	0	0.47	0.38	0.15	71.88	0.57716	0.230519	0.0765341	0.0305679	0.0305124	0.0280167	0.0591801	0	0.0355052	0.807679	0.107102
		7	T-10	Pal C_ Pal C2	mantle	2	50.45	0.66	3.66	8.97	0.27	13.7	22.21	0.37	0	100.29	1.88396	0.0185389	0.116044	0.0450378	0.280129	0.00854001	0.762673	0.888651	0.0267891	0	0.46	0.39	0.15	73.14	0.595942	0.225562	0.0802679	0.0303811	0.0267891	0.0182487	0.0488979	0	0.030359	0.821504	0.110649
		8	T-10	Pal C_ Pal C2	mantle	2	50.08	0.73	4.12	9.12	0.23	13.39	22.15	0.52	0	100.34	1.87143	0.0205193	0.128569	0.0528834	0.28501	0.00727985	0.745931	0.886862	0.0376756	0	0.46	0.39	0.15	72.35	0.585535	0.229439	0.0775829	0.0304006	0.0376756	0.0152078	0.0566808	0	0.0361615	0.814974	0.107984
		9	T-10	Pal C_ Pal C2	rim	2	50.16	0.75	3.92	9.04	0.23	13.43	22.14	0.49	0	100.16	1.87688	0.0211091	0.123119	0.0497525	0.282881	0.00728941	0.749142	0.887626	0.0355486	0	0.46	0.39	0.15	72.59	0.590314	0.228651	0.0767865	0.0297423	0.0355486	0.0142039	0.0544573	0	0.0333482	0.818965	0.106529
		10	T-10	Pal C_ Pal C2	rim	2	50.39	0.7	3.79	8.96	0.24	13.46	22.07	0.4	0	100.01	1.88573	0.0197044	0.114265	0.0528945	0.280414	0.00760734	0.750913	0.884936	0.0290231	0	0.46	0.39	0.15	72.81	0.589686	0.226181	0.0778644	0.0298658	0.0290231	0.0238715	0.045197	0	0.0254926	0.815867	0.10773
		11	T-10	Pal C_ Pal C2	rim	2	50.4	0.71	3.8	9.05	0.28	13.41	22.12	0.37	0	100.14	1.88479	0.019972	0.115206	0.0522785	0.283034	0.00886904	0.747602	0.886322	0.0268276	0	0.46	0.39	0.15	72.54	0.586855	0.229139	0.0771843	0.0301367	0.0268276	0.0254508	0.0448775	0	0.0249055	0.815994	0.107321
		12	T-10	Pal C_ Pal C2	rim	2	50.05	0.78	4.01	8.93	0.24	13.22	22.01	0.45	0	99.69	1.87969	0.0220346	0.120314	0.05718	0.280472	0.00763445	0.740153	0.885675	0.0327673	0	0.46	0.39	0.15	72.52	0.585432	0.22788	0.0746128	0.0290432	0.0327673	0.0244127	0.0479505	0	0.0259158	0.813312	0.103656
		1	T-10	Pal C_ Pal C2	core	2	50.69	0.67	3.57	9.1	0.18	13.53	21.96	0.45	0	100.15	1.89381	0.0188286	0.106194	0.0510005	0.284322	0.00569601	0.753563	0.87906	0.0325966	0	0.46	0.39	0.15	72.61	0.589778	0.226983	0.079836	0.0307259	0.0325966	0.0184038	0.0438953	0	0.0250667	0.816761	0.110562
		2	T-10	Pal C_ Pal C2	core	2	50.62	0.69	3.57	9.33	0.28	13.63	21.88	0.47	0	100.47	1.88825	0.0193605	0.111748	0.045203	0.291055	0.0088467	0.757953	0.874497	0.0339925	0	0.45	0.39	0.16	72.25	0.582527	0.230491	0.0845435	0.0334516	0.0339925	0.0112105	0.0502686	0	0.0309081	0.813018	0.117995
		3	T-10	Pal C_ Pal C2	core	2	50.72	0.61	3.56	9.13	0.25	13.67	21.91	0.4	0	100.25	1.89324	0.0171272	0.10676	0.0498545	0.285005	0.00790408	0.760682	0.876278	0.028949	0	0.45	0.39	0.15	72.74	0.586577	0.225868	0.0841995	0.032422	0.028949	0.0209055	0.0429275	0	0.0258003	0.812445	0.116621
		5	T-10	Pal C_ Pal C2	core	2	50.75	0.64	3.47	9.01	0.26	13.7	21.8	0.42	0	100.05	1.89671	0.0179918	0.103285	0.0495601	0.281609	0.00823047	0.7633	0.872963	0.0304342	0	0.45	0.4	0.15	73.05	0.588349	0.223408	0.0844925	0.0320834	0.0304342	0.0191258	0.0420797	0	0.0240879	0.811757	0.116576
		6	T-10	Pal C_ Pal C2	core	2	50.75	0.66	3.5	9.12	0.25	13.59	21.82	0.47	0.03	100.19	1.89544	0.0185416	0.104562	0.049501	0.284855	0.00790858	0.756661	0.873175	0.0340344	0.000885824	0.45	0.39	0.15	72.65	0.58599	0.226728	0.0824847	0.0319146	0.0340344	0.0154665	0.0445478	0.000442912	0.0260062	0.812718	0.114399
		7	T-10	Pal C_ Pal C2	core	1	50.8	0.68	3.45	9.01	0.28	13.7	21.86	0.5	0	100.28	1.89524	0.0190826	0.104765	0.0469318	0.281113	0.00884795	0.761954	0.873822	0.0361673	0	0.45	0.4	0.15	73.05	0.591111	0.224946	0.082217	0.0312876	0.0361673	0.0107645	0.0470001	0	0.0279175	0.816057	0.113505
		8	T-10	Pal C_ Pal C2	mantle	2	50.57	0.64	3.47	8.84	0.25	13.77	21.98	0.42	0	99.94	1.8925	0.0180158	0.107497	0.0455522	0.276664	0.00792444	0.768221	0.881342	0.0304747	0	0.46	0.4	0.15	73.52	0.598383	0.221672	0.0820276	0.0303872	0.0304747	0.0150774	0.0462096	0	0.0281938	0.820055	0.112415
		9	T-10	Pal C_ Pal C2	mantle	1	50.4	0.63	3.38	8.76	0.26	13.99	22.05	0.51	0.03	100.01	1.88669	0.0177395	0.113308	0.0358148	0.27424	0.00824383	0.780723	0.884407	0.0370159	0.00088786	0.45	0.4	0.14	74	0.607501	0.219808	0.083584	0.0302426	0.0358148	0	0.056654	0.00044393	0.0395151	0.827309	0.113827
		10	T-10	Pal C_ Pal C2	mantle	2	50.23	0.68	3.99	8.98	0.2	13.49	22.3	0.52	0	100.39	1.87514	0.0190945	0.124859	0.0506909	0.280352	0.00632391	0.750743	0.891967	0.0376375	0	0.46	0.39	0.15	72.81	0.595584	0.227427	0.0752914	0.0287505	0.0376375	0.0130533	0.0559028	0	0.0368083	0.823011	0.104042
		11	T-10	Pal C_ Pal C2	mantle	1	50.41	0.72	3.77	9.14	0.31	13.52	22.03	0.52	0	100.42	1.8817	0.020216	0.118299	0.0475571	0.285323	0.00980123	0.752349	0.881092	0.0376343	0	0.46	0.39	0.15	72.5	0.586798	0.230183	0.0792553	0.0310895	0.0376343	0.00992274	0.0541883	0	0.0339722	0.816981	0.110345
		12	T-10	Pal C_ Pal C2	mantle	1	50.42	0.68	3.61	9.1	0.26	13.53	21.9	0.51	0	100.01	1.88833	0.0191564	0.111665	0.0476803	0.285019	0.00824773	0.75541	0.878807	0.0370334	0	0.46	0.39	0.15	72.61	0.588991	0.228659	0.0802385	0.0311504	0.0370334	0.0106469	0.0505093	0	0.0313528	0.817651	0.111389
		13	T-10	Pal C_ Pal C2	mantle	2	50.61	0.66	3.55	8.81	0.22	13.38	21.81	0.49	0.03	99.56	1.89944	0.0186321	0.100561	0.0564662	0.276516	0.00699354	0.748607	0.877037	0.035656	0.000890149	0.46	0.39	0.15	73.03	0.591787	0.22412	0.0758738	0.0287347	0.035656	0.0208102	0.0398753	0.000445075	0.0212431	0.815906	0.104608
		14	T-10	Pal C_ Pal C2	rim	2	51.06	0.49	3.34	7.54	0.2	14.3	22.47	0.35	0.15	99.9	1.90112	0.0137231	0.0988841	0.0476812	0.234777	0.00630729	0.793729	0.896404	0.0252664	0.00441542	0.46	0.41	0.12	77.17	0.639353	0.194194	0.0747693	0.0227101	0.0252664	0.0224148	0.0382347	0.00220771	0.0245115	0.833547	0.0974794
		15	T-10	Pal C_ Pal C2	rim	2	50.28	0.57	3.97	8.07	0.19	13.92	22.45	0.32	0.11	99.88	1.87855	0.0160189	0.121449	0.0533642	0.252149	0.00601266	0.77531	0.898705	0.0231806	0.00324917	0.47	0.4	0.13	75.46	0.616112	0.205152	0.0773438	0.0257538	0.0231806	0.0301836	0.0456329	0.00162459	0.029614	0.821264	0.103098
		16	T-10	Pal C_ Pal C2	rim	2	49.97	0.74	4.08	8.61	0.22	13.46	22.2	0.47	0	99.75	1.87434	0.0208785	0.125662	0.0547046	0.270083	0.0069895	0.752649	0.892205	0.0341809	0	0.46	0.39	0.14	73.59	0.598709	0.220403	0.0744152	0.0273945	0.0341809	0.0205237	0.052569	0	0.0316905	0.819112	0.10181
		17	T-10	Pal C_ Pal C2	rim	2	50.09	0.68	4.05	8.79	0.26	13.2	22.07	0.4	0	99.54	1.88253	0.0192234	0.11747	0.0619223	0.276271	0.00827655	0.73956	0.888723	0.0291473	0	0.46	0.39	0.15	72.8	0.587542	0.226059	0.0730205	0.0280948	0.0291473	0.032775	0.0423473	0	0.0231239	0.813601	0.101115
		18	T-10	Pal C_ Pal C2	rim	2	49.92	0.7	3.9	9.02	0.29	13.33	22.14	0.45	0	99.75	1.87661	0.0197937	0.123388	0.0494034	0.283571	0.00923386	0.747031	0.891766	0.0327989	0	0.46	0.39	0.15	72.48	0.590369	0.2314	0.0750141	0.0294024	0.0327989	0.0166044	0.0533917	0	0.033598	0.821769	0.104417
		19	T-10	Pal C_ Pal C2	rim	2	49.93	0.72	4	9.15	0.26	13.24	21.98	0.47	0	99.75	1.87671	0.0203562	0.123294	0.0539014	0.287615	0.00827739	0.741876	0.885188	0.0342515	0	0.46	0.39	0.15	72.06	0.581706	0.23201	0.0771261	0.0307613	0.0342515	0.0196499	0.0518219	0	0.0314657	0.813716	0.107887
		1	T-10	Pal C_ Pal C2	core	2	50.09	0.71	3.78	8.98	0.3	13.26	21.98	0.44	0	99.54	1.88498	0.0200976	0.115018	0.0526323	0.282611	0.0095623	0.743889	0.886251	0.0321038	0	0.46	0.39	0.15	72.47	0.587665	0.230814	0.0746794	0.0293314	0.0321038	0.0205286	0.0472448	0	0.0271472	0.818478	0.104011
		2	T-10	Pal C_ Pal C2	core	2	50.56	0.72	3.6	8.99	0.25	13.39	22.04	0.43	0	99.98	1.89256	0.0202724	0.107435	0.0513838	0.281423	0.00792627	0.747193	0.883951	0.0312075	0	0.46	0.39	0.15	72.64	0.591203	0.228942	0.0751381	0.0290971	0.0312075	0.0201763	0.0436296	0	0.0233571	0.820146	0.104235
		3	T-10	Pal C_ Pal C2	core	1	50.51	0.63	3.47	9.02	0.31	13.57	22.01	0.48	0	100	1.89193	0.01775	0.108072	0.0451122	0.282546	0.00983499	0.757732	0.883325	0.0348591	0	0.46	0.39	0.15	72.84	0.594692	0.22947	0.0779716	0.0300864	0.0348591	0.0102531	0.0489094	0	0.0311594	0.824162	0.108058
		4	T-10	Pal C_ Pal C2	core	2	50.02	0.74	3.88	9.15	0.27	13.19	21.93	0.47	0.02	99.67	1.88124	0.0209345	0.118756	0.0532286	0.287792	0.00860103	0.739528	0.883717	0.0342725	0.000594681	0.46	0.39	0.15	71.99	0.581504	0.233059	0.0759418	0.0304365	0.0342725	0.018956	0.0499001	0.00029734	0.0289656	0.814563	0.106378
		5	T-10	Pal C_ Pal C2	core	2	50	0.71	3.95	9.02	0.27	13.24	22.02	0.46	0	99.67	1.8797	0.0200773	0.120303	0.0547104	0.283583	0.00859739	0.742018	0.886969	0.0335292	0	0.46	0.39	0.15	72.35	0.585627	0.230599	0.0751111	0.0295761	0.0335292	0.0211812	0.049561	0	0.0294837	0.816226	0.104687
		6	T-10	Pal C_ Pal C2	core	2	50.31	0.73	3.73	9.14	0.24	13.45	21.98	0.42	0	100	1.88465	0.0205697	0.115351	0.0493296	0.286338	0.00761505	0.751116	0.88222	0.0305051	0	0.46	0.39	0.15	72.4	0.585855	0.229277	0.0798937	0.0312668	0.0305051	0.0188245	0.0482631	0	0.0276934	0.815133	0.111161
		7	T-10	Pal C_ Pal C2	mantle	2	50.23	0.68	3.77	9.14	0.22	13.41	22.03	0.41	0	99.89	1.88397	0.0191845	0.116028	0.0506235	0.286691	0.00698906	0.749805	0.885317	0.0298155	0	0.46	0.39	0.15	72.34	0.58699	0.229909	0.0788966	0.0309018	0.0298155	0.020808	0.0476101	0	0.0284256	0.816899	0.109798
		8	T-10	Pal C_ Pal C2	mantle	2	50.16	0.7	3.85	8.92	0.17	13.23	22.01	0.48	0.05	99.57	1.88556	0.0197929	0.114441	0.0561285	0.280416	0.00541273	0.741397	0.886494	0.0349841	0.00148595	0.46	0.39	0.15	72.56	0.590359	0.2276	0.0735659	0.0283617	0.0349841	0.0211443	0.0466482	0.000742977	0.0268552	0.817959	0.101928
		9	T-10	Pal C_ Pal C2	mantle	2	50.37	0.65	3.67	8.9	0.22	13.26	22.14	0.53	0	99.74	1.89078	0.0183532	0.109216	0.0531488	0.279393	0.00699484	0.742031	0.890473	0.0385738	0	0.46	0.39	0.15	72.65	0.59784	0.230737	0.069572	0.0268514	0.0385738	0.0145749	0.0473207	0	0.0289675	0.828577	0.0964235
		10	T-10	Pal C_ Pal C2	mantle	2	49.66	0.75	4.3	9.02	0.27	13.02	22.14	0.41	0	99.57	1.86983	0.0212416	0.130169	0.0606501	0.284026	0.00861082	0.730828	0.893195	0.0299314	0	0.47	0.38	0.15	72.01	0.580364	0.232388	0.0721579	0.0288933	0.0299314	0.0307187	0.049725	0	0.0284834	0.812752	0.101051
		11	T-10	Pal C_ Pal C2	mantle	2	50.22	0.65	3.66	8.62	0.26	13.33	22.25	0.45	0	99.44	1.88957	0.0183962	0.110434	0.0518678	0.271237	0.00828598	0.747694	0.896992	0.032828	0	0.47	0.39	0.15	73.38	0.605785	0.22647	0.0679392	0.0253988	0.032828	0.0190397	0.0456971	0	0.0273009	0.832255	0.093338
		12	T-10	Pal C_ Pal C2	mantle	2	50.16	0.64	3.81	8.64	0.22	13.37	22.22	0.46	0.02	99.54	1.88525	0.0180935	0.114747	0.0540223	0.27157	0.00700358	0.749121	0.894807	0.033521	0.000594285	0.47	0.39	0.14	73.39	0.602744	0.224141	0.0706357	0.0262671	0.033521	0.0205013	0.047123	0.000297142	0.0290295	0.826885	0.0969029
		13	T-10	Pal C_ Pal C2	rim	2	49.88	0.67	3.95	8.69	0.18	13.28	22.33	0.4	0	99.38	1.87894	0.0189841	0.121062	0.0543021	0.273755	0.00574306	0.745749	0.901255	0.0292141	0	0.47	0.39	0.15	73.15	0.602406	0.225775	0.0695828	0.0260788	0.0292141	0.025088	0.0479869	0	0.0290028	0.828181	0.0956616
		14	T-10	Pal C_ Pal C2	rim	2	50.08	0.69	3.68	8.67	0.27	13.38	22.26	0.49	0	99.52	1.88442	0.0195295	0.115582	0.0476174	0.272827	0.00860522	0.750547	0.897452	0.0357484	0	0.47	0.39	0.15	73.34	0.60636	0.227367	0.0689641	0.0258595	0.0357484	0.0118691	0.0518563	0	0.0323268	0.833727	0.0948236
		15	T-10	Pal C_ Pal C2	rim	2	49.31	0.81	4.45	8.93	0.25	12.97	22.12	0.51	0	99.35	1.86174	0.0230038	0.138256	0.0597611	0.281963	0.00799485	0.730018	0.894836	0.0373338	0	0.47	0.38	0.15	72.14	0.58295	0.231544	0.0706728	0.0280707	0.0373338	0.0224273	0.0579142	0	0.0349104	0.814494	0.0987435
		16	T-10	Pal C_ Pal C2	rim	2	49.77	0.69	3.96	8.74	0.24	13.2	22.03	0.49	0	99.12	1.87991	0.0196041	0.120094	0.0561927	0.276081	0.00767829	0.743277	0.891571	0.0358849	0	0.46	0.39	0.15	72.92	0.594435	0.226936	0.071643	0.0273509	0.0358849	0.0203078	0.0498933	0	0.0302892	0.82137	0.0989939
		17	T-10	Pal C_ Pal C2	rim	2	49.97	0.66	3.66	8.47	0.25	13.42	22.06	0.49	0	98.98	1.88785	0.0187556	0.112151	0.0508143	0.267607	0.00799987	0.755821	0.892969	0.0358923	0	0.46	0.39	0.14	73.85	0.607801	0.221632	0.071079	0.0259186	0.0358923	0.014922	0.0486146	0	0.029859	0.829433	0.0969976
		1	T-10	Pal C_ Pal C2	core	2	49.82	0.82	4.18	9.03	0.22	13.28	22.19	0.44	0	99.98	1.86824	0.0231298	0.131758	0.0529825	0.283187	0.00698775	0.742397	0.891579	0.0319911	0	0.46	0.39	0.15	72.39	0.586114	0.22909	0.0756291	0.0295605	0.0319911	0.0209914	0.0553834	0	0.0322536	0.815204	0.10519
		3	T-10	Pal C_ Pal C2	core	2	49.44	0.67	3.66	8.93	0.25	13.66	21.65	0.46	0.02	98.74	1.87665	0.0191298	0.123346	0.04039	0.283474	0.00803768	0.772974	0.880515	0.0338541	0.000600189	0.45	0.4	0.15	73.17	0.59201	0.223265	0.087564	0.033023	0.0338541	0.00653594	0.058405	0.000300095	0.0392752	0.815274	0.120587
		12	T-10	Pal C_ Pal C2	rim	2	49.35	0.65	3.72	8.65	0.21	13.8	22	0.37	0	98.75	1.87205	0.0185469	0.127955	0.0383595	0.274411	0.00674736	0.780399	0.89418	0.0272131	0	0.46	0.4	0.14	73.98	0.606223	0.218407	0.0846081	0.0304822	0.0272131	0.0111464	0.0584041	0	0.0398572	0.82463	0.11509
		13	T-10	Pal C_ Pal C2	rim	2	49.54	0.68	3.93	8.82	0.2	13.65	21.84	0.44	0	99.1	1.87212	0.0193293	0.127883	0.0471525	0.278741	0.00640165	0.768986	0.884306	0.0322386	0	0.46	0.4	0.15	73.4	0.593015	0.219893	0.0856501	0.0317594	0.0322386	0.0149139	0.0564846	0	0.0371554	0.812908	0.11741
		1	T-10	Pal C_ Pal C2	core	1	50.66	0.62	3.35	8.83	0.22	13.78	22.09	0.45	0	100	1.89509	0.0174456	0.104907	0.0427886	0.276237	0.00697065	0.768463	0.885389	0.0326381	0	0.46	0.4	0.15	73.56	0.604923	0.222937	0.0792232	0.0291967	0.0326381	0.0101505	0.0473782	0	0.0299326	0.827861	0.10842
		2	T-10	Pal C_ Pal C2	core	1	50.84	0.57	3.2	8.78	0.31	13.83	22.06	0.43	0	100.02	1.90091	0.016031	0.0990863	0.0419282	0.274541	0.00981756	0.770881	0.883762	0.0311726	0	0.46	0.4	0.15	73.74	0.605491	0.22335	0.0791092	0.0291814	0.0311726	0.0107557	0.0441653	0	0.0281343	0.828841	0.108291
		3	T-10	Pal C_ Pal C2	core	1	51.27	0.53	3.04	8.52	0.23	14.18	22.31	0.43	0.02	100.53	1.90459	0.0148096	0.0954128	0.0376841	0.264687	0.00723687	0.785276	0.887994	0.0309709	0.000587381	0.46	0.4	0.14	74.79	0.621445	0.215193	0.0792279	0.0274349	0.0309709	0.00671325	0.0443498	0.000293691	0.0295402	0.836638	0.106663
		4	T-10	Pal C_ Pal C2	core	1	50.65	0.6	3.34	8.72	0.26	13.82	22.13	0.47	0	99.99	1.89477	0.0168833	0.105234	0.0420245	0.272803	0.00823824	0.770713	0.887015	0.0340895	0	0.46	0.4	0.15	73.86	0.60853	0.221901	0.0780734	0.0284695	0.0340895	0.00793499	0.0486494	0	0.0317661	0.83043	0.106543
		5	T-10	Pal C_ Pal C2	core	1	51.12	0.56	3.15	8.68	0.27	13.97	22.16	0.44	0	100.35	1.9035	0.0156848	0.0965005	0.0417381	0.270295	0.00851551	0.775473	0.884107	0.0317659	0	0.46	0.4	0.14	74.15	0.611143	0.219728	0.0790334	0.0284153	0.0317659	0.00997214	0.0432642	0	0.0275794	0.830871	0.107449
		6	T-10	Pal C_ Pal C2	core	2	50.58	0.59	3.35	8.81	0.26	13.62	22.03	0.4	0.04	99.68	1.89792	0.0166525	0.10208	0.0460699	0.276459	0.00826338	0.761877	0.8857	0.0291009	0.00118662	0.46	0.39	0.15	73.37	0.600987	0.224596	0.0774375	0.0289393	0.0291009	0.016969	0.0425554	0.00059331	0.0259029	0.825582	0.106377
		8	T-10	Pal C_ Pal C2	core	1	50.54	0.64	3.19	8.9	0.29	13.88	21.96	0.43	0	99.83	1.89515	0.0180517	0.104852	0.0361271	0.279096	0.00921066	0.7759	0.882294	0.0312625	0	0.45	0.4	0.15	73.55	0.603273	0.224163	0.0829559	0.0308245	0.0312625	0.00486459	0.0499938	0	0.0319422	0.827436	0.11378
		9	T-10	Pal C_ Pal C2	core	2	50.73	0.57	3.05	8.03	0.2	14.27	22.32	0.39	0	99.56	1.90047	0.016062	0.0995298	0.0351346	0.251575	0.00634616	0.796946	0.895908	0.0283275	0	0.46	0.41	0.13	76.01	0.636685	0.206055	0.0777332	0.0251574	0.0283275	0.00680713	0.0463614	0	0.0302993	0.84274	0.102891
		10	T-10	Pal C_ Pal C2	core	4	51.24	0.43	2.48	7.87	0.18	14.8	22.44	0.44	0.06	99.94	1.91135	0.012065	0.0886496	0.0203788	0.245506	0.00568707	0.823003	0.896865	0.0318223	0.00176944	0.46	0.42	0.13	77.02	0.652502	0.199154	0.0830719	0.0253548	0.0203788	0	0.0443248	0.000884718	0.0379815	0.851656	0.108427
		13	T-10	Pal C_ Pal C2	mantle	2	50.53	0.6	3.05	8.57	0.19	13.97	22.31	0.4	0	99.62	1.89724	0.0169455	0.102758	0.0322099	0.269098	0.00604244	0.781949	0.897524	0.0291193	0	0.46	0.4	0.14	74.4	0.624767	0.219833	0.0763563	0.0268671	0.0291193	0.00309063	0.0498336	0	0.0328881	0.8446	0.103223
		14	T-10	Pal C_ Pal C2	mantle	4	52.48	0.26	1.46	5.71	0.14	16.07	22.98	0.23	0.14	99.47	1.94618	0.00725259	0.0538161	0.00999556	0.177085	0.00439747	0.888412	0.913089	0.0165373	0.0041046	0.46	0.45	0.09	83.38	0.734157	0.149972	0.0753017	0.0153825	0.00999556	0	0.026908	0.0020523	0.0229263	0.884129	0.0906842
		17	T-10	Pal C_ Pal C2	mantle	4	51.73	0.4	2.28	7.09	0.18	14.92	22.78	0.36	0.07	99.81	1.92476	0.011195	0.0752357	0.0247474	0.220616	0.00567274	0.827585	0.908159	0.0259708	0.00205914	0.46	0.42	0.12	78.95	0.682809	0.186702	0.0701604	0.0191842	0.0247474	0	0.0376179	0.00102957	0.0270345	0.869512	0.0893446
[truncated: 883 more rows]

## Sheet: ilr vectors, PCA1 and PCA2 
					Isometric Log Transformed vectors								First and Second Principal Components
profile position (1=core)	sample	Unit	crystal zone	Assigned Cluster	V1	V2	V3	V4	V5	V6	V7		PCA1	PCA2
1	T-21	Pal A	core	1	-3.0693	-0.386919	0.496531	-2.66366	1.34649	1.57153	-2.13913		-0.51859	1.03239
[truncated: 1,726 more rows]

## Sheet: PCA components summary
Importance of components:
[truncated: 4 more rows]

[truncated: 2 more sheets: PCA scores and loadings, juvenile glass EPMA analyses]
