# Supplementary material for: A data driven approach to mineral chemistry unveils magmatic processes associated with long-lasting, low-intensity volcanic activity
Source: Sci Rep. 2023 Jan 24;13:1314. doi: 10.1038/s41598-023-28370-0 (PMC9873939; doi:10.1038/s41598-023-28370-0)
Supplement: Supplementary file 1 — Supplementary Information. [file 41598_2023_28370_MOESM1_ESM.zip › Supplementary Material/Hierarchical Clustering script/cpxPalizziClustering copy.csv]

	profile_position	period_eruption	Unit	comment	SiO2	TiO2	Al2O3	FeO	MnO	MgO	CaO	Na2O	Cr2O3	Total
1	1	T-21	Pal A	Line 11 O6	50.66	0.66	3.6	8.76	0.29	13.73	21.93	0.52	0	100.15
2	2	T-21	Pal A	Line 10 O6	50.07	0.62	3.89	8.85	0.3	13.69	22.1	0.48	0	100
3	3	T-21	Pal A	Line 9 O6	49.89	0.7	4.18	8.83	0.22	13.6	22.08	0.38	0.02	99.9
4	4	T-21	Pal A	Line 8 O6	49.84	0.68	4.35	8.73	0.2	13.55	22.33	0.35	0.02	100.05
5	5	T-21	Pal A	Line 7 O6	49.84	0.66	4.38	8.6	0.24	13.52	22.23	0.43	0	99.9
6	6	T-21	Pal A	Line 6 O6	50.46	0.66	3.66	8.65	0.27	13.81	21.96	0.51	0.02	100
7	7	T-21	Pal A	Line 5 O6	50.68	0.67	3.71	8.7	0.25	13.81	22	0.39	0	100.21
8	8	T-21	Pal A	Line 4 O6	50.03	0.7	4.25	9.05	0.29	13.44	21.88	0.43	0	100.07
9	9	T-21	Pal A	Line 3 O6	50.41	0.62	3.5	9.14	0.3	13.49	21.67	0.55	0	99.68
10	10	T-21	Pal A	Line 2 O6	50.34	0.61	3.46	9.06	0.25	13.66	21.77	0.46	0	99.61
11	1	T-21	Pal A	Line 11 O5	50.23	0.68	3.38	9.25	0.31	13.5	21.9	0.43	0	99.68
12	2	T-21	Pal A	Line 10 O5	50.16	0.68	3.45	9.2	0.29	13.63	21.78	0.53	0	99.72
13	3	T-21	Pal A	Line 9 O5	49.63	0.78	3.99	9.41	0.29	13.16	21.81	0.5	0	99.57
14	4	T-21	Pal A	Line 8 O5	49.99	0.68	3.42	9.06	0.22	13.54	22.06	0.48	0	99.45
15	5	T-21	Pal A	Line 7 O5	49.77	0.69	3.69	9.17	0.22	13.36	21.7	0.52	0	99.12
16	6	T-21	Pal A	Line 6 O5	50.1	0.65	3.76	9.23	0.27	13.42	21.74	0.57	0.02	99.76
17	7	T-21	Pal A	Line 5 O5	49.82	0.64	3.85	8.75	0.24	13.39	22.29	0.46	0.05	99.49
18	8	T-21	Pal A	Line 4 O5	49.19	0.75	4.39	8.82	0.2	13.24	22.46	0.4	0	99.45
19	9	T-21	Pal A	Line 3 O5	49.78	0.7	3.76	8.85	0.27	13.48	22.2	0.52	0	99.56
20	10	T-21	Pal A	Line 2 O5	49.39	0.75	4.1	8.89	0.26	13.37	22.29	0.49	0	99.54
21	11	T-21	Pal A	Line 1 O5	50.05	0.66	3.63	9.14	0.28	13.45	21.97	0.45	0	99.63
22	1	T-21	Pal A	Line 12 O4	49.74	0.72	4.02	9.06	0.23	13.57	22.04	0.44	0	99.82
23	2	T-21	Pal A	Line 11 O4	50.06	0.75	3.9	9.23	0.24	13.48	21.89	0.44	0	99.99
24	3	T-21	Pal A	Line 10 O4	50.38	0.7	3.84	9.22	0.28	13.4	21.89	0.43	0	100.14
25	4	T-21	Pal A	Line 9 O4	49.61	0.76	3.99	9.12	0.27	13.38	21.89	0.47	0.03	99.52
26	5	T-21	Pal A	Line 8 O4	50.17	0.67	3.61	8.95	0.26	13.7	21.96	0.52	0.12	99.96
27	6	T-21	Pal A	Line 7 O4	50.42	0.67	3.48	8.92	0.23	13.65	21.81	0.47	0	99.65
28	7	T-21	Pal A	Line 6 O4	49.89	0.67	3.74	9.08	0.25	13.48	21.94	0.45	0	99.5
29	8	T-21	Pal A	Line 5 O4	49.9	0.72	3.77	9.2	0.27	13.54	21.88	0.47	0	99.75
30	9	T-21	Pal A	Line 4 O4	50.06	0.68	3.75	9.35	0.25	13.39	21.9	0.53	0	99.91
31	10	T-21	Pal A	Line 3 O4	50.11	0.7	3.76	9.24	0.27	13.6	21.92	0.5	0.02	100.12
32	11	T-21	Pal A	Line 2 O4	50.13	0.76	3.88	9.16	0.24	13.45	21.9	0.48	0	100
33	12	T-21	Pal A	Line 1 O4	50.29	0.69	3.69	9.02	0.27	13.74	21.82	0.46	0	99.98
34	1	T-21	Pal A	Line 9 O3	50.62	0.63	3.52	9.14	0.28	13.6	21.87	0.47	0.02	100.15
35	2	T-21	Pal A	Line 8 O3	50.58	0.55	3.76	8.53	0.28	14.1	22.3	0.36	0.05	100.51
36	3	T-21	Pal A	Line 7 O3	51.29	0.51	3.36	7.6	0.19	14.66	22.48	0.29	0.09	100.47
37	4	T-21	Pal A	Line 6 O3	50.95	0.56	3.46	8.13	0.21	14.3	22.54	0.36	0.07	100.58
38	5	T-21	Pal A	Line 5 O3	50.72	0.68	3.73	9.17	0.29	13.87	21.9	0.53	0	100.89
39	6	T-21	Pal A	Line 4 O3	50.9	0.57	3.38	9.06	0.24	13.99	21.9	0.45	0	100.49
40	7	T-21	Pal A	Line 3 O3	50.71	0.64	3.65	9.23	0.25	13.55	21.86	0.42	0	100.31
41	8	T-21	Pal A	Line 2 O3	50.46	0.68	3.79	9.25	0.3	13.52	21.98	0.4	0	100.38
42	9	T-21	Pal A	Line 1 O3	50.46	0.75	4.02	9.33	0.31	13.36	21.71	0.46	0	100.4
43	1	T-21	Pal A	Line 13 O2	51.26	0.59	3.01	8.96	0.33	13.96	22.05	0.55	0	100.71
44	2	T-21	Pal A	Line 12 O2	51.09	0.61	3.03	9.03	0.3	14.01	21.99	0.53	0.02	100.61
45	3	T-21	Pal A	Line 11 O2	51.2	0.6	3.04	9.04	0.31	13.82	21.92	0.49	0	100.42
46	4	T-21	Pal A	Line 10 O2	51.12	0.6	3.02	9.01	0.25	13.78	22.04	0.5	0	100.32
47	5	T-21	Pal A	Line 9 O2	51.06	0.59	3.1	9.15	0.29	13.93	22.04	0.53	0	100.69
48	6	T-21	Pal A	Line 8 O2	50.75	0.61	3.16	8.92	0.22	13.74	21.93	0.44	0.02	99.79
49	7	T-21	Pal A	Line 7 O2	50.82	0.62	3.1	8.94	0.28	13.81	21.91	0.45	0	99.93
50	8	T-21	Pal A	Line 6 O2	50.72	0.64	3.15	9.19	0.27	13.68	21.96	0.45	0	100.06
51	9	T-21	Pal A	Line 5 O2	50.57	0.62	3.16	9.06	0.2	13.98	21.98	0.42	0.02	100.01
52	10	T-21	Pal A	Line 4 O2	50.6	0.63	3.3	9.06	0.29	13.81	21.97	0.48	0	100.14
53	11	T-21	Pal A	Line 3 O2	50.58	0.66	3.33	9.07	0.29	13.73	22.07	0.55	0	100.28
54	12	T-21	Pal A	Line 2 O2	50.14	0.77	3.78	9.31	0.25	13.48	22.14	0.43	0	100.3
55	13	T-21	Pal A	Line 1 O2	49.95	0.71	3.57	9.16	0.25	13.29	22.16	0.42	0	99.51
56	1	T-21	Pal A	Line 29 O1	50.88	0.66	3.47	8.85	0.26	13.83	21.86	0.45	0.02	100.28
57	2	T-21	Pal A	Line 28 O1	50.67	0.64	3.67	9.01	0.29	13.7	21.76	0.5	0	100.24
58	3	T-21	Pal A	Line 27 O1	50.98	0.6	3.51	8.96	0.28	14.06	21.74	0.49	0	100.62
59	4	T-21	Pal A	Line 26 O1	50.84	0.62	3.55	8.95	0.21	14	21.66	0.47	0	100.3
60	5	T-21	Pal A	Line 25 O1	50.88	0.6	3.2	8.38	0.28	14.14	21.82	0.45	0.03	99.78
61	6	T-21	Pal A	Line 24 O1	51.19	0.58	2.94	8.11	0.23	14.24	21.92	0.55	0.06	99.82
62	7	T-21	Pal A	Line 23 O1	50.64	0.66	3.48	8.41	0.27	13.89	22.03	0.49	0.03	99.9
63	8	T-21	Pal A	Line 22 O1	50.75	0.62	3.38	8.32	0.25	14.08	21.89	0.46	0.03	99.78
64	9	T-21	Pal A	Line 21 O1	50.84	0.64	3.7	8.57	0.23	13.99	21.82	0.49	0	100.28
65	10	T-21	Pal A	Line 20 O1	50.64	0.62	3.81	8.47	0.24	14.03	21.75	0.45	0.04	100.05
66	11	T-21	Pal A	Line 19 O1	50.6	0.61	3.84	8.36	0.29	13.95	21.82	0.51	0.04	100.02
67	12	T-21	Pal A	Line 18 O1	50.3	0.62	4.04	8.48	0.2	13.82	21.85	0.51	0.04	99.86
68	13	T-21	Pal A	Line 17 O1	50.57	0.61	3.93	8.5	0.26	14.02	21.78	0.46	0	100.13
69	14	T-21	Pal A	Line 16 O1	50.57	0.66	3.88	8.33	0.25	13.99	21.78	0.45	0.04	99.95
70	15	T-21	Pal A	Line 15 O1	50.46	0.66	3.77	8.25	0.26	13.95	21.7	0.39	0.04	99.48
71	16	T-21	Pal A	Line 14 O1	50.75	0.62	3.55	8.04	0.25	14.2	21.82	0.43	0.02	99.68
72	17	T-21	Pal A	Line 13 O1	50.46	0.63	3.83	8.22	0.26	14.03	21.93	0.48	0.03	99.87
73	18	T-21	Pal A	Line 12 O1	50.56	0.62	3.87	8.32	0.17	14.17	21.95	0.44	0.05	100.15
74	19	T-21	Pal A	Line 11 O1	50.66	0.65	3.89	8.34	0.23	13.96	21.92	0.44	0.05	100.14
75	20	T-21	Pal A	Line 10 O1	50.35	0.66	3.97	8.36	0.21	13.83	21.9	0.53	0.05	99.86
76	21	T-21	Pal A	Line 9 O1	50.66	0.69	3.78	8.48	0.22	14.02	21.9	0.49	0.03	100.27
77	22	T-21	Pal A	Line 8 O1	50.87	0.59	3.48	8.38	0.26	13.87	21.99	0.44	0	99.88
78	23	T-21	Pal A	Line 7 O1	50.43	0.67	3.85	8.47	0.24	13.69	21.97	0.5	0	99.82
79	24	T-21	Pal A	Line 6 O1	50.51	0.68	3.99	8.77	0.22	13.57	21.94	0.54	0	100.22
80	25	T-21	Pal A	Line 5 O1	50.33	0.71	3.99	8.67	0.16	13.47	21.92	0.44	0.02	99.71
81	26	T-21	Pal A	Line 4 O1	50.59	0.69	3.59	8.63	0.26	13.68	22.06	0.5	0	100
82	27	T-21	Pal A	Line 3 O1	50.84	0.68	3.36	8.63	0.27	13.73	22.01	0.48	0	100
83	28	T-21	Pal A	Line 2 O1	50.5	0.71	3.8	8.77	0.27	13.49	21.87	0.5	0.02	99.93
84	29	T-21	Pal A	Line 1 O1	50.83	0.68	3.76	8.68	0.26	13.45	21.73	0.54	0	99.93
85	1	T-18	Pal A	Line 10 E15	50.6	0.66	3.63	9.04	0.27	13.49	22.02	0.5	0.02	100.23
86	2	T-18	Pal A	Line 9 E15	51.86	0.53	2.9	8.84	0.3	14.12	22.09	0.4	0	101.04
87	3	T-18	Pal A	Line 8 E15	51.42	0.55	3.08	8.88	0.23	13.82	21.98	0.43	0	100.39
88	4	T-18	Pal A	Line 7 E15	51.46	0.55	3.04	8.97	0.28	13.95	22.06	0.35	0	100.66
89	5	T-18	Pal A	Line 6 E15	51.28	0.5	2.93	8.76	0.26	13.94	21.92	0.38	0.03	100
90	6	T-18	Pal A	Line 5 E15	51.53	0.51	2.87	9.06	0.29	13.97	21.75	0.44	0	100.42
91	7	T-18	Pal A	Line 4 E15	51.11	0.55	2.97	9.12	0.22	13.7	21.84	0.44	0.02	99.97
92	8	T-18	Pal A	Line 3 E15	50.88	0.56	3.24	8.99	0.28	13.68	21.89	0.46	0	99.98
93	9	T-18	Pal A	Line 2 E15	50.87	0.58	3.37	9.15	0.24	13.69	21.92	0.48	0.02	100.32
94	10	T-18	Pal A	Line 1 E15	50.52	0.69	3.55	9.28	0.25	13.64	21.87	0.45	0	100.25
95	1	T-18	Pal A	Line 20 E14	52.39	0.38	2.01	8.02	0.25	14.94	22.21	0.38	0.04	100.62
96	2	T-18	Pal A	Line 19 E14	51.98	0.49	2.29	8.25	0.23	14.81	22.1	0.43	0	100.58
97	3	T-18	Pal A	Line 18 E14	52.07	0.41	2.32	8.04	0.24	14.78	22.19	0.37	0.04	100.46
98	4	T-18	Pal A	Line 17 E14	51.6	0.42	2.28	7.97	0.2	14.79	22.29	0.42	0.03	100
99	5	T-18	Pal A	Line 16 E14	52.04	0.43	2.34	7.96	0.22	14.62	22.37	0.38	0.05	100.41
100	6	T-18	Pal A	Line 15 E14	51.94	0.46	2.41	8.18	0.28	14.62	22.42	0.38	0.02	100.71
101	7	T-18	Pal A	Line 14 E14	51.69	0.44	2.68	8.33	0.25	14.33	22.22	0.4	0.04	100.38
102	8	T-18	Pal A	Line 13 E14	51.22	0.62	3.22	8.73	0.19	14.02	22.05	0.5	0	100.55
103	9	T-18	Pal A	Line 12 E14	50.91	0.68	3.3	8.9	0.29	13.95	21.99	0.45	0	100.47
104	10	T-18	Pal A	Line 11 E14	50.01	0.78	4.14	9.39	0.23	13.44	22.03	0.56	0	100.58
105	11	T-18	Pal A	Line 10 E14	50.22	0.74	3.77	9.12	0.25	13.6	21.95	0.49	0	100.14
106	12	T-18	Pal A	Line 9 E14	50.54	0.68	3.58	9.09	0.22	13.72	22	0.43	0.03	100.29
107	13	T-18	Pal A	Line 8 E14	50.63	0.68	3.59	9.19	0.26	13.67	22.06	0.46	0	100.54
108	14	T-18	Pal A	Line 7 E14	50.55	0.68	3.7	9.06	0.26	13.59	22.11	0.51	0	100.46
109	15	T-18	Pal A	Line 6 E14	50.57	0.66	3.57	9.02	0.22	13.84	22.22	0.42	0.03	100.55
110	16	T-18	Pal A	Line 5 E14	50.4	0.71	4.01	8.78	0.25	13.72	22.27	0.5	0	100.64
111	17	T-18	Pal A	Line 4 E14	50.01	0.65	4.3	8.56	0.26	13.64	22.47	0.41	0.02	100.32
112	18	T-18	Pal A	Line 3 E14	51.11	0.59	3.15	8.98	0.27	13.92	22.11	0.45	0	100.58
113	19	T-18	Pal A	Line 2 E14	50.8	0.54	3.21	8.15	0.19	14.42	22.2	0.48	0	99.99
114	20	T-18	Pal A	Line 1 E14	50.87	0.67	3.56	9.08	0.25	13.66	21.99	0.46	0	100.54
115	1	T-18	Pal A	Line 16 E13	50.77	0.65	3.45	8.78	0.25	13.76	22.06	0.47	0	100.19
116	2	T-18	Pal A	Line 15 E13	50.87	0.67	3.3	8.61	0.23	14	22.16	0.46	0	100.3
117	3	T-18	Pal A	Line 14 E13	50.44	0.61	3.44	8.51	0.21	14.12	22.2	0.45	0.02	100
118	4	T-18	Pal A	Line 13 E13	49.62	0.75	4.44	8.98	0.21	13.31	22.37	0.44	0.02	100.14
119	5	T-18	Pal A	Line 12 E13	50.49	0.67	3.66	8.89	0.27	13.46	22.17	0.47	0	100.08
120	6	T-18	Pal A	Line 11 E13	49.82	0.73	4.27	9.36	0.23	12.87	22.1	0.42	0	99.8
121	7	T-18	Pal A	Line 10 E13	49.91	0.76	3.99	9.22	0.29	13.22	22.03	0.45	0	99.87
122	8	T-18	Pal A	Line 9 E13	49.53	0.74	4.47	9.16	0.25	12.93	22.06	0.45	0.04	99.63
123	9	T-18	Pal A	Line 8 E13	50.43	0.68	3.88	9	0.21	13.23	22.03	0.46	0.03	99.95
124	10	T-18	Pal A	Line 7 E13	50.07	0.67	4.22	9	0.28	13.03	22.18	0.38	0.02	99.85
125	11	T-18	Pal A	Line 6 E13	50.35	0.67	3.8	9.1	0.2	13.27	22.19	0.48	0	100.06
126	12	T-18	Pal A	Line 5 E13	50.24	0.67	4.14	8.73	0.22	13.37	22.28	0.48	0	100.13
127	13	T-18	Pal A	Line 4 E13	51.13	0.48	3.05	7.33	0.2	14.33	22.81	0.33	0.05	99.71
128	14	T-18	Pal A	Line 3 E13	50.78	0.62	3.49	9.03	0.3	13.39	21.93	0.5	0	100.04
129	15	T-18	Pal A	Line 2 E13	50.98	0.57	3.31	8.9	0.24	13.42	22.06	0.46	0	99.94
130	16	T-18	Pal A	Line 1 E13	50.96	0.57	3.58	8.89	0.24	13.38	22.05	0.46	0	100.13
131	1	T-18	Pal A	Line 11 E12	51.28	0.54	3.42	5.8	0.09	15.34	22.73	0.27	0.23	99.7
132	2	T-18	Pal A	Line 10 E12	51.94	0.52	3.07	5.22	0.12	15.61	22.98	0.29	0.3	100.05
133	3	T-18	Pal A	Line 9 E12	52.16	0.4	2.71	5.15	0.08	15.73	23.04	0.24	0.26	99.77
134	4	T-18	Pal A	Line 8 E12	52.59	0.33	2.33	4.56	0.05	16.05	23.35	0.22	0.3	99.78
135	5	T-18	Pal A	Line 7 E12	51.85	0.41	2.77	4.91	0.07	15.63	23.18	0.25	0.44	99.51
136	6	T-18	Pal A	Line 6 E12	52.94	0.38	2.34	4.64	0.12	15.99	23.34	0.26	0.23	100.24
137	7	T-18	Pal A	Line 5 E12	52.58	0.35	2.55	5.46	0.15	15.55	23.16	0.26	0.18	100.24
138	8	T-18	Pal A	Line 4 E12	50.87	0.55	3.66	7.38	0.17	14.24	22.71	0.4	0.03	100.01
139	9	T-18	Pal A	Line 3 E12	50.47	0.61	3.47	9.15	0.24	13.28	21.92	0.51	0	99.65
140	1	T-18	Pal A	Line 11 E11	50.47	0.71	3.78	8.72	0.27	13.59	22.02	0.46	0.03	100.05
141	2	T-18	Pal A	Line 10 E11	51.06	0.55	3.18	8.4	0.26	13.96	22.08	0.4	0.28	100.17
142	3	T-18	Pal A	Line 9 E11	51.45	0.4	2.5	7.98	0.27	14.49	22.02	0.53	0.35	99.99
143	4	T-18	Pal A	Line 8 E11	50.82	0.59	3.4	8.56	0.22	13.86	21.96	0.49	0.11	100.01
144	5	T-18	Pal A	Line 7 E11	51.51	0.49	3.06	8.2	0.3	14.02	21.97	0.45	0.36	100.36
145	6	T-18	Pal A	Line 6 E11	50.51	0.73	3.97	8.89	0.22	13.62	21.89	0.44	0.06	100.33
146	7	T-18	Pal A	Line 5 E11	50.59	0.76	3.87	8.76	0.24	13.69	21.91	0.43	0	100.25
147	8	T-18	Pal A	Line 4 E11	50.11	0.64	4.01	8.47	0.28	13.88	22.1	0.52	0	100.01
148	9	T-18	Pal A	Line 3 E11	50.74	0.68	3.69	8.61	0.23	13.78	22.07	0.4	0.02	100.22
149	10	T-18	Pal A	Line 2 E11	50.53	0.66	4.11	8.56	0.19	13.76	22.14	0.47	0	100.42
150	11	T-18	Pal A	Line 1 E11	50.33	0.64	4.14	8.79	0.23	13.7	21.98	0.52	0.04	100.37
151	1	T-18	Pal A	Line 27 E10	51.18	0.59	3.1	8.6	0.26	13.85	21.85	0.48	0	99.91
152	2	T-18	Pal A	Line 26 E10	50.81	0.61	3.41	8.76	0.25	13.56	21.98	0.39	0	99.77
153	3	T-18	Pal A	Line 25 E10	51.08	0.63	3.12	8.54	0.19	13.82	22.05	0.37	0	99.8
154	4	T-18	Pal A	Line 24 E10	50.93	0.63	3.26	8.64	0.23	13.85	22.01	0.44	0	99.99
155	5	T-18	Pal A	Line 23 E10	51.29	0.57	3.09	8.56	0.26	13.87	22.01	0.49	0	100.14
156	6	T-18	Pal A	Line 22 E10	51.09	0.59	3.15	8.49	0.23	14.01	22.08	0.4	0	100.04
157	7	T-18	Pal A	Line 21 E10	50.76	0.6	3.41	8.71	0.23	13.69	22.08	0.44	0	99.92
158	8	T-18	Pal A	Line 20 E10	51.15	0.57	3.17	8.4	0.27	13.93	22.21	0.39	0.02	100.11
159	9	T-18	Pal A	Line 19 E10	51.13	0.6	3.04	8.36	0.31	14.01	22.3	0.44	0	100.19
160	10	T-18	Pal A	Line 18 E10	50.91	0.66	3.49	8.62	0.2	13.79	22.13	0.46	0	100.26
161	11	T-18	Pal A	Line 17 E10	50.74	0.59	3.46	8.57	0.24	13.57	22.06	0.54	0	99.77
162	12	T-18	Pal A	Line 16 E10	51.4	0.54	3.06	8.5	0.25	13.87	22.06	0.44	0.02	100.14
163	13	T-18	Pal A	Line 15 E10	50.99	0.56	3.33	8.6	0.29	13.98	22.08	0.51	0	100.34
164	14	T-18	Pal A	Line 14 E10	51.19	0.59	3.27	8.54	0.28	13.76	22	0.41	0	100.04
165	15	T-18	Pal A	Line 13 E10	50.92	0.63	3.6	8.8	0.31	13.65	22.07	0.49	0	100.47
166	16	T-18	Pal A	Line 12 E10	50.98	0.62	3.56	8.06	0.18	14.19	22.32	0.37	0	100.28
167	17	T-18	Pal A	Line 11 E10	51.04	0.54	3.4	7.88	0.18	14.07	22.63	0.29	0.03	100.06
168	18	T-18	Pal A	Line 10 E10	52.68	0.34	1.98	6.34	0.17	15.55	22.81	0.28	0.09	100.24
169	19	T-18	Pal A	Line 9 E10	52.35	0.35	2.25	6.62	0.13	15.04	22.84	0.29	0.04	99.91
170	20	T-18	Pal A	Line 8 E10	50.8	0.59	3.74	7.69	0.17	14.1	22.75	0.35	0	100.19
171	21	T-18	Pal A	Line 7 E10	52.19	0.39	2.58	6.82	0.18	15.02	22.84	0.28	0.06	100.36
172	22	T-18	Pal A	Line 6 E10	51.57	0.45	3.12	7.65	0.16	14.31	22.57	0.31	0.03	100.17
173	23	T-18	Pal A	Line 5 E10	51.24	0.48	3.22	8.37	0.27	14.11	22.22	0.41	0	100.32
174	24	T-18	Pal A	Line 4 E10	51.52	0.46	2.93	8.45	0.29	14.11	22.17	0.43	0	100.36
175	25	T-18	Pal A	Line 3 E10	51.65	0.5	2.65	8.81	0.29	13.97	21.89	0.43	0	100.19
176	26	T-18	Pal A	Line 2 E10	51.48	0.48	2.82	9.09	0.33	13.92	21.65	0.5	0	100.27
177	27	T-18	Pal A	Line 1 E10	51.1	0.57	3.37	8.95	0.26	13.76	22.05	0.48	0	100.54
178	1	T-18	Pal A	Line 15 E9	50.93	0.59	3.25	9.01	0.27	13.63	22.07	0.52	0	100.27
179	2	T-18	Pal A	Line 14 E9	50.63	0.68	3.57	9.12	0.26	13.6	22.02	0.49	0	100.37
180	3	T-18	Pal A	Line 13 E9	51.45	0.57	2.91	8.71	0.2	13.91	22.08	0.39	0	100.22
181	4	T-18	Pal A	Line 12 E9	51.34	0.58	3.16	8.81	0.26	13.85	22.06	0.45	0	100.51
182	5	T-18	Pal A	Line 11 E9	50.5	0.6	3.36	8.93	0.31	13.41	21.87	0.5	0	99.48
183	6	T-18	Pal A	Line 10 E9	50.75	0.54	3.23	8.93	0.28	13.43	21.96	0.4	0	99.52
184	7	T-18	Pal A	Line 9 E9	50.65	0.6	3.33	9.05	0.26	13.46	21.87	0.48	0	99.7
185	8	T-18	Pal A	Line 8 E9	50.53	0.64	3.28	8.95	0.3	13.57	21.94	0.37	0	99.58
186	9	T-18	Pal A	Line 7 E9	50.86	0.62	3.26	9.07	0.3	13.4	21.87	0.46	0	99.84
187	10	T-18	Pal A	Line 6 E9	50.56	0.64	3.38	9.12	0.29	13.34	21.74	0.47	0	99.54
188	11	T-18	Pal A	Line 5 E9	50.74	0.68	3.24	9.1	0.26	13.57	21.78	0.47	0	99.84
189	12	T-18	Pal A	Line 4 E9	50.63	0.58	3.34	9.11	0.24	13.26	21.77	0.48	0.04	99.45
190	13	T-18	Pal A	Line 3 E9	50.79	0.65	3.26	9.13	0.26	13.35	21.8	0.46	0	99.7
191	14	T-18	Pal A	Line 2 E9	50.89	0.61	3.16	9.01	0.31	13.45	21.88	0.46	0.02	99.79
192	15	T-18	Pal A	Line 1 E9	50.2	0.61	3.18	8.98	0.27	13.84	21.97	0.51	0	99.56
193	1	T-18	Pal A	Line 11 E8	50.71	0.69	3.71	8.89	0.24	13.6	22.32	0.42	0	100.58
194	2	T-18	Pal A	Line 10 E8	49.36	0.84	4.5	9.18	0.17	13.26	22.22	0.48	0	100.01
195	3	T-18	Pal A	Line 9 E8	49.85	0.78	4.57	9.11	0.29	13.33	22.35	0.46	0.03	100.77
196	4	T-18	Pal A	Line 8 E8	50.42	0.75	3.98	8.82	0.24	13.56	22.22	0.4	0.1	100.49
197	5	T-18	Pal A	Line 7 E8	50.2	0.75	4.03	8.81	0.31	13.66	22.27	0.43	0.06	100.52
198	6	T-18	Pal A	Line 6 E8	49.75	0.88	4.21	8.72	0.25	13.55	22.15	0.43	0	99.94
199	7	T-18	Pal A	Line 5 E8	50.63	0.65	3.83	7.71	0.14	14.46	22.81	0.3	0.1	100.63
200	8	T-18	Pal A	Line 4 E8	50.34	0.68	4.2	8.01	0.24	14.21	22.64	0.34	0.05	100.71
201	9	T-18	Pal A	Line 3 E8	51.68	0.49	2.51	9	0.33	14.61	21.7	0.48	0	100.8
202	10	T-18	Pal A	Line 2 E8	50.76	0.62	3.42	9.49	0.28	13.78	21.71	0.51	0	100.57
203	11	T-18	Pal A	Line 1 E8	50.46	0.69	3.81	9.36	0.28	13.7	21.96	0.5	0	100.76
204	1	T-18	Pal A	Line 19 E7	51.75	0.43	2.8	7.22	0.15	15.02	22.51	0.38	0.12	100.38
205	2	T-18	Pal A	Line 18 E7	52.15	0.31	2.62	6.71	0.13	15.22	22.91	0.3	0.15	100.5
206	3	T-18	Pal A	Line 17 E7	51.79	0.4	2.9	7.08	0.15	15.04	22.74	0.38	0.15	100.63
207	4	T-18	Pal A	Line 16 E7	50.65	0.48	3.39	7.79	0.18	14.6	22.51	0.37	0.03	100
208	5	T-18	Pal A	Line 15 E7	50.84	0.66	3.63	8.43	0.2	14.09	22.26	0.42	0	100.53
209	6	T-18	Pal A	Line 14 E7	50.24	0.69	4	8.88	0.28	13.57	22.15	0.48	0.05	100.34
210	7	T-18	Pal A	Line 13 E7	51.06	0.59	3.29	8.89	0.22	14.02	22.16	0.44	0.02	100.69
211	8	T-18	Pal A	Line 12 E7	51.08	0.65	3.46	8.81	0.19	13.98	22.17	0.47	0.04	100.85
212	9	T-18	Pal A	Line 11 E7	50.54	0.67	3.87	9.16	0.24	13.63	22.02	0.49	0	100.62
213	10	T-18	Pal A	Line 10 E7	50.63	0.69	3.67	9.21	0.31	13.65	22.07	0.5	0	100.73
214	11	T-18	Pal A	Line 9 E7	50.16	0.62	3.94	9.3	0.31	13.51	21.96	0.51	0.06	100.37
215	12	T-18	Pal A	Line 8 E7	50.75	0.67	3.62	9.18	0.29	13.71	22.01	0.53	0	100.76
216	13	T-18	Pal A	Line 7 E7	50.54	0.68	3.6	9.05	0.24	13.73	22.27	0.4	0.02	100.53
217	14	T-18	Pal A	Line 6 E7	50.27	0.75	4.07	8.93	0.22	13.67	22.13	0.47	0	100.51
218	15	T-18	Pal A	Line 5 E7	50.07	0.76	4.1	9.11	0.26	13.56	22.11	0.42	0	100.39
219	16	T-18	Pal A	Line 4 E7	49.74	0.8	4.38	9.26	0.18	13.27	22.15	0.47	0	100.25
220	17	T-18	Pal A	Line 3 E7	51.07	0.52	3.41	7.53	0.2	14.59	22.76	0.35	0.09	100.52
221	18	T-18	Pal A	Line 2 E7	51.03	0.53	3.16	9.02	0.29	14.11	21.97	0.41	0	100.52
222	19	T-18	Pal A	Line 1 E7	50.55	0.63	3.56	9.27	0.24	13.74	21.97	0.48	0.03	100.47
223	1	T-18	Pal A	Line 25 E6	49.34	0.75	4.25	8.79	0.22	13.46	22.18	0.4	0	99.39
224	2	T-18	Pal A	Line 24 E6	50.13	0.62	3.58	8.31	0.25	13.99	22.3	0.37	0.02	99.57
225	3	T-18	Pal A	Line 23 E6	50.05	0.68	3.84	8.63	0.18	13.72	22.18	0.42	0.02	99.72
226	4	T-18	Pal A	Line 22 E6	50.35	0.66	3.67	8.72	0.21	13.81	22.03	0.45	0	99.9
227	5	T-18	Pal A	Line 21 E6	50.32	0.74	3.73	8.75	0.21	13.82	22.03	0.41	0.02	100.03
228	6	T-18	Pal A	Line 20 E6	50.4	0.66	3.59	8.7	0.24	14.07	21.91	0.48	0	100.05
229	7	T-18	Pal A	Line 19 E6	50.43	0.7	3.78	8.88	0.25	13.78	21.81	0.5	0.02	100.15
230	8	T-18	Pal A	Line 18 E6	50.06	0.79	4.15	9.12	0.31	13.51	22.08	0.47	0.02	100.51
231	9	T-18	Pal A	Line 17 E6	49.96	0.73	4.11	9.01	0.23	13.49	22.1	0.46	0.07	100.16
232	10	T-18	Pal A	Line 16 E6	50.33	0.7	3.9	8.51	0.22	13.92	22.13	0.47	0	100.18
233	11	T-18	Pal A	Line 15 E6	50.53	0.56	4.04	8.12	0.19	14.03	22.55	0.44	0.03	100.49
234	12	T-18	Pal A	Line 14 E6	50.75	0.61	3.93	8.51	0.21	13.87	22.46	0.45	0.06	100.85
235	13	T-18	Pal A	Line 13 E6	50.58	0.66	3.92	8.69	0.28	13.75	22.33	0.37	0.03	100.61
236	14	T-18	Pal A	Line 12 E6	50.46	0.64	3.9	8.68	0.27	13.89	22.45	0.38	0	100.67
237	15	T-18	Pal A	Line 11 E6	50.58	0.64	3.8	8.52	0.21	13.9	22.55	0.34	0	100.54
238	16	T-18	Pal A	Line 10 E6	50.16	0.8	4.2	9.16	0.26	13.4	22.26	0.46	0	100.7
239	17	T-18	Pal A	Line 9 E6	50.24	0.73	3.96	9.04	0.24	13.56	22.27	0.49	0	100.53
240	18	T-18	Pal A	Line 8 E6	50.9	0.65	3.45	8.7	0.25	13.87	22.44	0.45	0.03	100.74
241	19	T-18	Pal A	Line 7 E6	50.32	0.67	3.85	9.05	0.27	13.53	22.13	0.41	0	100.23
242	20	T-18	Pal A	Line 6 E6	50.46	0.69	3.82	9.07	0.31	13.49	21.79	0.51	0	100.14
243	21	T-18	Pal A	Line 5 E6	50.67	0.67	3.82	9.12	0.26	13.64	21.83	0.48	0.02	100.51
244	22	T-18	Pal A	Line 4 E6	49.95	0.69	4.02	9.09	0.23	13.5	22	0.49	0	99.97
245	23	T-18	Pal A	Line 3 E6	50.43	0.67	3.97	9.15	0.23	13.4	21.83	0.47	0	100.15
246	24	T-18	Pal A	Line 2 E6	50.84	0.68	3.62	9.15	0.27	13.69	21.71	0.5	0	100.46
247	25	T-18	Pal A	Line 1 E6	51.05	0.64	3.9	9.24	0.25	13.55	21.62	0.46	0	100.71
248	1	T-18	Pal A	Line 10 E5	52.09	0.36	2.34	6.71	0.15	14.95	22.42	0.4	0.6	100.02
249	2	T-18	Pal A	Line 9 E5	52.72	0.27	2	6.25	0.19	15.31	22.67	0.29	0.52	100.22
250	3	T-18	Pal A	Line 8 E5	49.66	0.86	4.72	8.66	0.21	13.41	22.22	0.4	0	100.14
251	4	T-18	Pal A	Line 7 E5	50.2	0.77	3.99	8.85	0.24	13.48	22.12	0.34	0	99.99
252	5	T-18	Pal A	Line 6 E5	50.39	0.74	3.87	9.42	0.35	13.35	21.9	0.49	0.04	100.55
253	6	T-18	Pal A	Line 5 E5	52.1	0.4	2.08	9.45	0.37	14.16	21.36	0.51	0	100.43
254	7	T-18	Pal A	Line 4 E5	50.97	0.61	3.4	9.1	0.27	13.84	21.95	0.47	0	100.61
255	8	T-18	Pal A	Line 3 E5	51.27	0.54	3.17	7.19	0.18	14.73	22.78	0.31	0.19	100.36
256	9	T-18	Pal A	Line 2 E5	49.88	0.75	4.3	8.54	0.17	13.87	22.21	0.42	0.02	100.16
257	10	T-18	Pal A	Line 1 E5	50.27	0.66	3.7	9.22	0.24	13.49	21.82	0.5	0	99.9
258	1	T-18	Pal A	Line 11 E4	50.51	0.67	3.87	9	0.21	13.56	21.98	0.41	0	100.21
259	2	T-18	Pal A	Line 10 E4	49.9	0.78	4.04	9.11	0.24	13.38	22.01	0.51	0.02	99.99
260	3	T-18	Pal A	Line 9 E4	50.09	0.75	4.36	9.16	0.28	13.27	22	0.42	0.03	100.36
261	4	T-18	Pal A	Line 8 E4	50.62	0.72	4.03	9.09	0.28	13.67	21.85	0.49	0	100.75
262	5	T-18	Pal A	Line 7 E4	50.8	0.66	3.71	8.95	0.24	13.6	22.06	0.46	0	100.48
263	6	T-18	Pal A	Line 6 E4	50.44	0.67	4.46	9.05	0.22	13.32	22.02	0.39	0.04	100.61
264	7	T-18	Pal A	Line 5 E4	51.03	0.64	3.63	8.75	0.27	13.66	22.12	0.46	0.02	100.58
265	8	T-18	Pal A	Line 4 E4	50.86	0.59	3.88	8.58	0.25	13.74	22.18	0.41	0.03	100.52
266	9	T-18	Pal A	Line 3 E4	50.9	0.59	3.61	9.09	0.28	13.65	21.69	0.49	0	100.3
267	10	T-18	Pal A	Line 2 E4	50.68	0.57	3.23	8.88	0.3	13.43	21.87	0.48	0	99.44
268	11	T-18	Pal A	Line 1 E4	49.71	0.69	4.05	9.18	0.28	12.81	21.88	0.43	0	99.03
269	1	T-18	Pal A	Line 14 E3	49.75	0.8	4.57	9.31	0.27	12.69	22.05	0.49	0	99.93
270	2	T-18	Pal A	Line 13 E3	49.43	0.81	4.62	9.39	0.24	12.75	22	0.49	0	99.73
271	3	T-18	Pal A	Line 12 E3	49.34	0.8	4.48	9.11	0.29	12.63	21.95	0.52	0.02	99.14
272	4	T-18	Pal A	Line 11 E3	49.59	0.74	4.25	9.23	0.29	12.77	22.02	0.52	0	99.41
273	5	T-18	Pal A	Line 10 E3	49.98	0.68	4.06	9.14	0.26	12.93	21.97	0.51	0	99.53
274	6	T-18	Pal A	Line 8 E3	50.32	0.69	3.91	9.14	0.27	13.09	22	0.51	0	99.93
275	7	T-18	Pal A	Line 7 E3	50.07	0.69	3.82	9.11	0.23	13.04	21.85	0.48	0	99.29
276	8	T-18	Pal A	Line 6 E3	51.07	0.49	3.14	8.6	0.28	13.57	22.18	0.44	0	99.77
277	9	T-18	Pal A	Line 5 E3	50.7	0.6	3.58	8.87	0.23	13.26	21.18	0.43	0	98.85
278	10	T-18	Pal A	Line 4 E3	50.97	0.56	3.11	8.87	0.32	13.51	21.37	0.42	0	99.13
279	11	T-18	Pal A	Line 3 E3	50.97	0.53	3.05	8.83	0.25	13.56	22.09	0.49	0	99.77
280	12	T-18	Pal A	Line 1 E3	50.45	0.65	3.91	9.34	0.25	12.84	21.83	0.49	0	99.76
281	1	T-18	Pal A	Line 15 E2	50.85	0.6	3.63	7.26	0.18	14.04	22.59	0.39	0.11	99.65
282	2	T-18	Pal A	Line 14 E2	50.76	0.58	3.54	7.14	0.15	14.05	22.68	0.4	0.12	99.42
283	3	T-18	Pal A	Line 13 E2	50.75	0.57	3.53	7.32	0.23	13.82	22.64	0.37	0.18	99.41
284	4	T-18	Pal A	Line 12 E2	50.16	0.62	3.95	7.81	0.18	13.68	22.47	0.37	0.1	99.34
285	5	T-18	Pal A	Line 11 E2	50.57	0.67	3.55	8.2	0.2	13.67	22.26	0.44	0.02	99.58
286	6	T-18	Pal A	Line 10 E2	49.45	0.8	4.49	8.8	0.18	12.97	22.15	0.41	0	99.25
287	7	T-18	Pal A	Line 9 E2	50.06	0.73	4.08	8.79	0.22	13.19	22.25	0.44	0	99.76
288	8	T-18	Pal A	Line 8 E2	50.65	0.71	3.77	8.36	0.26	13.49	22.33	0.42	0	99.99
289	9	T-18	Pal A	Line 7 E2	50.27	0.63	3.9	8.08	0.23	13.53	22.43	0.35	0.03	99.45
290	10	T-18	Pal A	Line 6 E2	50.11	0.74	3.92	8.98	0.25	13.54	22.18	0.41	0.02	100.15
291	11	T-18	Pal A	Line 5 E2	49.82	0.73	4.24	9.08	0.24	13.56	22.15	0.49	0	100.31
292	12	T-18	Pal A	Line 4 E2	49.71	0.78	4.39	8.63	0.16	13.68	22.58	0.46	0.1	100.49
293	13	T-18	Pal A	Line 3 E2	48.7	0.89	5.18	9.26	0.21	13.05	22.27	0.41	0	99.97
294	14	T-18	Pal A	Line 2 E2	50.16	0.67	3.88	9.01	0.22	13.7	22.1	0.47	0.03	100.24
295	15	T-18	Pal A	Line 1 E2	50.23	0.64	3.77	8.96	0.25	13.7	22.06	0.49	0	100.1
296	1	T-18	Pal A	Line 10 E1	50.28	0.66	3.7	8.7	0.24	13.87	22.32	0.44	0	100.21
297	2	T-18	Pal A	Line 9 E1	49.7	0.7	3.86	8.86	0.28	13.68	22.36	0.48	0.02	99.94
298	3	T-18	Pal A	Line 8 E1	49.96	0.68	3.72	8.63	0.28	13.69	22.31	0.49	0	99.76
299	4	T-18	Pal A	Line 7 E1	51.12	0.42	3.2	6.03	0.12	15.63	23.08	0.24	0.12	99.96
300	5	T-18	Pal A	Line 6 E1	50.47	0.48	3.67	6.34	0.12	15.24	23.21	0.32	0.04	99.89
301	6	T-18	Pal A	Line 5 E1	50.74	0.41	3.18	6.39	0.11	15.34	23.06	0.31	0.08	99.62
302	7	T-18	Pal A	Line 4 E1	51.01	0.44	3.14	6.5	0.19	15.36	23.06	0.31	0.08	100.09
303	8	T-18	Pal A	Line 3 E1	50.27	0.58	3.35	8.96	0.28	13.83	22.02	0.47	0	99.76
304	9	T-18	Pal A	Line 2 E1	49.5	0.67	4.02	9.26	0.22	13.47	22.03	0.53	0	99.7
305	10	T-18	Pal A	Line 1 E1	49.61	0.69	3.91	9.43	0.3	13.46	22.07	0.39	0	99.86
306	1	Pal B B3	Pal B	Line 12 D15	50.5	0.69	3.7	8.88	0.2	13.93	22.18	0.45	0	100.53
307	2	Pal B B3	Pal B	Line 11 D15	50.49	0.66	3.55	8.84	0.31	13.81	22.02	0.45	0.02	100.15
308	3	Pal B B3	Pal B	Line 10 D15	50.17	0.71	3.61	8.89	0.25	13.75	22.19	0.43	0	100
309	4	Pal B B3	Pal B	Line 9 D15	49.96	0.68	3.96	9.17	0.24	13.43	22.21	0.45	0	100.1
310	5	Pal B B3	Pal B	Line 8 D15	50.29	0.7	3.75	8.94	0.24	13.59	22.29	0.48	0.02	100.3
311	6	Pal B B3	Pal B	Line 7 D15	50.2	0.7	3.84	8.94	0.29	13.5	22.18	0.5	0.03	100.18
312	7	Pal B B3	Pal B	Line 6 D15	50.17	0.7	3.93	9.17	0.19	13.47	22.28	0.45	0	100.36
313	8	Pal B B3	Pal B	Line 5 D15	50.31	0.67	3.7	8.95	0.21	13.61	22.25	0.51	0.02	100.23
314	9	Pal B B3	Pal B	Line 4 D15	50.07	0.67	3.92	9.09	0.2	13.48	22.13	0.42	0.03	100.01
315	10	Pal B B3	Pal B	Line 3 D15	50.57	0.66	3.76	8.95	0.2	13.49	22.21	0.48	0.02	100.34
316	11	Pal B B3	Pal B	Line 2 D15	50.34	0.69	3.82	9.37	0.25	13.43	21.92	0.43	0.03	100.28
317	1	Pal B B3	Pal B	Line 20 D14	51.38	0.57	3.05	8.7	0.25	13.98	22.14	0.45	0	100.52
318	2	Pal B B3	Pal B	Line 19 D14	50.89	0.63	3.36	8.95	0.21	13.82	22.09	0.38	0	100.33
319	3	Pal B B3	Pal B	Line 18 D14	50.79	0.62	3.5	8.94	0.24	13.49	22.14	0.38	0	100.1
320	4	Pal B B3	Pal B	Line 17 D14	51.1	0.63	3.09	8.73	0.3	13.77	22	0.5	0	100.12
321	5	Pal B B3	Pal B	Line 16 D14	51.22	0.56	2.99	8.7	0.27	14.06	22.09	0.49	0	100.38
322	6	Pal B B3	Pal B	Line 15 D14	51.21	0.61	3.23	8.87	0.21	13.77	22.04	0.39	0.02	100.35
323	7	Pal B B3	Pal B	Line 14 D14	50.85	0.61	3.35	8.77	0.19	13.85	22.02	0.46	0	100.1
324	8	Pal B B3	Pal B	Line 13 D14	50.86	0.63	3.56	8.93	0.24	13.74	22.09	0.54	0	100.59
325	9	Pal B B3	Pal B	Line 12 D14	50.42	0.71	3.98	8.95	0.24	13.57	21.99	0.44	0	100.3
326	10	Pal B B3	Pal B	Line 11 D14	49.73	0.77	4.65	9.17	0.25	13.16	22.13	0.47	0	100.33
327	11	Pal B B3	Pal B	Line 10 D14	50.33	0.69	4.05	9	0.25	13.66	22.18	0.41	0	100.57
328	12	Pal B B3	Pal B	Line 9 D14	50.59	0.65	3.65	8.83	0.26	13.54	22.27	0.43	0	100.22
329	13	Pal B B3	Pal B	Line 8 D14	50.48	0.69	3.74	8.88	0.23	13.46	22.22	0.46	0.03	100.19
330	14	Pal B B3	Pal B	Line 7 D14	50.76	0.6	3.53	8.57	0.3	13.7	22.15	0.46	0	100.07
331	15	Pal B B3	Pal B	Line 6 D14	50.05	0.67	4.26	8.34	0.22	13.87	22.27	0.51	0	100.19
332	16	Pal B B3	Pal B	Line 5 D14	50.24	0.65	4.03	7.77	0.15	14.17	22.4	0.33	0.03	99.77
333	17	Pal B B3	Pal B	Line 4 D14	51.14	0.61	3	8.79	0.29	13.89	21.75	0.45	0	99.92
334	18	Pal B B3	Pal B	Line 3 D14	50.46	0.66	3.56	9.11	0.26	13.31	21.94	0.51	0.02	99.83
335	19	Pal B B3	Pal B	Line 2 D14	50.37	0.68	4.04	9.41	0.27	13.21	21.87	0.47	0.03	100.35
336	20	Pal B B3	Pal B	Line 1 D14	50.33	0.74	4.06	9.45	0.29	13.23	21.78	0.49	0	100.37
337	1	Pal B B3	Pal B	Line 11 D13	49.59	0.89	4.61	8.64	0.21	13.5	22.23	0.39	0	100.06
338	2	Pal B B3	Pal B	Line 10 D13	50.4	0.64	3.7	7.52	0.15	14.39	22.72	0.31	0.18	100.01
339	3	Pal B B3	Pal B	Line 9 D13	50.18	0.64	4.12	7.72	0.2	14.13	22.36	0.29	0.07	99.71
340	4	Pal B B3	Pal B	Line 8 D13	49.83	0.66	4.22	8.23	0.19	13.69	22.19	0.38	0.06	99.45
341	5	Pal B B3	Pal B	Line 6 D13	50.09	0.66	3.73	8.51	0.21	13.74	22.02	0.48	0.02	99.46
342	6	Pal B B3	Pal B	Line 5 D13	49.35	0.72	4.58	9.07	0.21	13.26	21.99	0.47	0.04	99.69
343	7	Pal B B3	Pal B	Line 4 D13	50.22	0.7	3.73	8.87	0.31	13.53	22.02	0.46	0.02	99.86
344	8	Pal B B3	Pal B	Line 3 D13	49.89	0.73	4.18	9.18	0.26	13.22	21.93	0.42	0.03	99.84
345	9	Pal B B3	Pal B	Line 2 D13	50.17	0.67	3.84	9.31	0.24	13.44	21.88	0.42	0.03	100
346	10	Pal B B3	Pal B	Line 1 D13	49.96	0.64	3.54	9.09	0.22	13.34	21.66	0.6	0.03	99.08
347	1	Pal B B3	Pal B	Line 17 D12	51.97	0.38	2.6	7.23	0.24	14.84	22.61	0.35	0.28	100.5
348	2	Pal B B3	Pal B	Line 16 D12	51.42	0.45	3.01	7.77	0.24	14.38	22.41	0.36	0.15	100.19
349	3	Pal B B3	Pal B	Line 15 D12	50.59	0.58	3.78	8.47	0.25	13.78	22.09	0.44	0.03	100.01
350	4	Pal B B3	Pal B	Line 14 D12	51.02	0.63	3.34	8.8	0.21	13.9	21.92	0.38	0	100.2
351	5	Pal B B3	Pal B	Line 13 D12	50.66	0.63	3.6	8.92	0.26	13.56	21.92	0.44	0	99.99
352	6	Pal B B3	Pal B	Line 12 D12	50.38	0.7	3.58	9.1	0.26	13.39	21.93	0.45	0.02	99.81
353	7	Pal B B3	Pal B	Line 11 D12	49.62	0.88	4.61	9.66	0.27	13.08	22	0.47	0	100.59
354	8	Pal B B3	Pal B	Line 10 D12	50.81	0.67	3.45	8.94	0.24	13.59	22.15	0.48	0.02	100.35
355	9	Pal B B3	Pal B	Line 9 D12	51.15	0.58	3.22	8.95	0.24	13.83	21.78	0.49	0	100.24
356	10	Pal B B3	Pal B	Line 8 D12	51.12	0.54	3.05	9.13	0.3	13.87	21.71	0.44	0.02	100.18
357	11	Pal B B3	Pal B	Line 7 D12	51.11	0.54	3.1	9.07	0.27	13.9	21.76	0.49	0	100.24
358	12	Pal B B3	Pal B	Line 6 D12	49.98	0.68	4.17	9.51	0.22	13.45	21.83	0.45	0	100.29
359	13	Pal B B3	Pal B	Line 5 D12	51.14	0.59	3.27	9.14	0.26	13.8	21.78	0.45	0	100.43
360	14	Pal B B3	Pal B	Line 4 D12	51.06	0.57	3.35	8.99	0.27	13.71	21.85	0.47	0	100.27
361	15	Pal B B3	Pal B	Line 3 D12	50.78	0.63	3.55	9.33	0.23	13.74	21.74	0.47	0	100.47
362	16	Pal B B3	Pal B	Line 2 D12	52.2	0.44	2.64	5.5	0.11	15.83	23.11	0.26	0.13	100.22
363	17	Pal B B3	Pal B	Line 1 D12	49.89	0.75	4.24	9.41	0.29	13.09	21.91	0.47	0.03	100.08
364	1	Pal B B3	Pal B	Line 20 D11	51.3	0.53	2.92	8.55	0.25	14.33	22.11	0.43	0	100.42
365	2	Pal B B3	Pal B	Line 19 D11	51.03	0.6	3.16	8.74	0.23	14.05	22.04	0.42	0	100.27
366	3	Pal B B3	Pal B	Line 18 D11	50.45	0.68	3.68	9.04	0.3	13.66	22.12	0.46	0	100.39
367	4	Pal B B3	Pal B	Line 17 D11	50.03	0.72	3.8	9.14	0.27	13.64	22.09	0.4	0	100.09
368	5	Pal B B3	Pal B	Line 16 D11	50.11	0.77	3.8	9.21	0.23	13.57	22.09	0.5	0	100.28
369	6	Pal B B3	Pal B	Line 15 D11	50.55	0.69	3.69	9.08	0.21	13.53	21.99	0.46	0	100.2
370	7	Pal B B3	Pal B	Line 14 D11	50.59	0.72	3.71	9.19	0.29	13.63	22.11	0.46	0	100.7
371	8	Pal B B3	Pal B	Line 13 D11	50.42	0.67	3.67	9.17	0.31	13.57	22.11	0.48	0.02	100.42
372	9	Pal B B3	Pal B	Line 12 D11	49.85	0.78	4.11	9.37	0.26	13.41	22.03	0.45	0.04	100.3
373	10	Pal B B3	Pal B	Line 11 D11	51.27	0.54	2.83	8.61	0.24	14.12	22.15	0.43	0	100.19
374	11	Pal B B3	Pal B	Line 10 D11	51.58	0.43	2.42	8.49	0.27	14.32	21.86	0.43	0.02	99.82
375	12	Pal B B3	Pal B	Line 9 D11	51.26	0.42	2.52	8.83	0.32	14.4	21.82	0.48	0	100.05
376	13	Pal B B3	Pal B	Line 8 D11	51.5	0.43	2.31	9.1	0.31	14.36	21.75	0.48	0.04	100.28
377	14	Pal B B3	Pal B	Line 7 D11	49.84	0.67	4.22	9.31	0.28	13.59	22.15	0.43	0	100.49
378	15	Pal B B3	Pal B	Line 6 D11	50.76	0.58	3.34	8.94	0.27	14.04	22.04	0.44	0	100.41
379	16	Pal B B3	Pal B	Line 5 D11	49.47	0.67	4.03	9.32	0.28	13.53	21.98	0.44	0	99.72
380	17	Pal B B3	Pal B	Line 4 D11	50.34	0.57	3.31	9.12	0.33	13.81	21.9	0.46	0	99.84
381	18	Pal B B3	Pal B	Line 3 D11	50.35	0.54	3.43	8.62	0.17	13.93	22.35	0.38	0.06	99.83
382	19	Pal B B3	Pal B	Line 2 D11	50.41	0.59	3.5	9.16	0.28	13.86	21.86	0.51	0	100.17
383	20	Pal B B3	Pal B	Line 1 D11	50.16	0.64	3.57	9.33	0.26	13.78	21.91	0.56	0	100.21
384	1	Pal B B3	Pal B	Line 18 D10	51.97	0.5	3.2	5.59	0.1	15.52	23.29	0.25	0.13	100.55
385	2	Pal B B3	Pal B	Line 17 D10	51.57	0.55	3.56	5.81	0.11	15.34	23.23	0.33	0.13	100.63
386	3	Pal B B3	Pal B	Line 16 D10	51.39	0.56	3.7	5.91	0.11	15.35	23.16	0.21	0.15	100.54
387	4	Pal B B3	Pal B	Line 15 D10	51.71	0.52	3.36	5.77	0.13	15.49	23.2	0.24	0.18	100.6
388	5	Pal B B3	Pal B	Line 14 D10	52.56	0.37	2.53	5.23	0.11	15.92	23.57	0.24	0.15	100.68
389	6	Pal B B3	Pal B	Line 13 D10	52.97	0.33	2.21	5.83	0.15	15.58	23.11	0.34	0.15	100.67
390	7	Pal B B3	Pal B	Line 12 D10	52.51	0.33	2.36	6.53	0.19	15.05	22.78	0.28	0.18	100.21
391	8	Pal B B3	Pal B	Line 11 D10	51.04	0.61	3.59	8.21	0.14	14.15	22.31	0.44	0	100.49
392	9	Pal B B3	Pal B	Line 10 D10	51.07	0.61	3.38	8.85	0.23	13.93	21.89	0.46	0.02	100.44
393	10	Pal B B3	Pal B	Line 9 D10	51.29	0.6	3.07	8.84	0.28	14.03	22.06	0.48	0	100.65
394	11	Pal B B3	Pal B	Line 8 D10	50.85	0.64	3.41	8.77	0.21	13.73	22.28	0.44	0.03	100.36
395	12	Pal B B3	Pal B	Line 7 D10	50.38	0.64	3.42	9	0.28	13.81	21.95	0.53	0	100.01
396	13	Pal B B3	Pal B	Line 6 D10	50.94	0.71	3.6	9.15	0.24	13.64	22	0.47	0	100.75
397	14	Pal B B3	Pal B	Line 5 D10	50.67	0.7	3.64	9.3	0.27	13.67	21.98	0.47	0	100.7
398	15	Pal B B3	Pal B	Line 4 D10	51.14	0.64	3.41	9.28	0.3	13.65	21.78	0.54	0	100.74
399	16	Pal B B3	Pal B	Line 3 D10	51.1	0.65	3.38	9.28	0.23	13.69	21.81	0.51	0	100.65
400	17	Pal B B3	Pal B	Line 2 D10	51.03	0.65	3.5	9.19	0.28	13.54	21.86	0.52	0	100.57
401	18	Pal B B3	Pal B	Line 1 D10	51.32	0.61	3.51	8.96	0.23	13.87	22.08	0.46	0.04	101.08
402	1	Pal B B3	Pal B	Line 19 D9	51.31	0.56	3.1	8.62	0.24	14.1	22.26	0.39	0.03	100.61
403	2	Pal B B3	Pal B	Line 18 D9	50.4	0.61	3.41	8.77	0.24	13.99	22.07	0.46	0.02	99.97
404	3	Pal B B3	Pal B	Line 17 D9	50.76	0.64	3.48	8.78	0.25	13.84	22.06	0.41	0.03	100.25
405	4	Pal B B3	Pal B	Line 16 D9	50.15	0.75	4.01	9.04	0.25	13.39	22.01	0.45	0.04	100.09
406	5	Pal B B3	Pal B	Line 15 D9	50.93	0.65	3.22	8.85	0.24	13.92	22.02	0.34	0	100.17
407	6	Pal B B3	Pal B	Line 14 D9	49.74	0.86	4.21	9.42	0.27	13.22	21.93	0.45	0	100.1
408	7	Pal B B3	Pal B	Line 13 D9	49.1	0.99	4.79	9.57	0.29	12.89	21.91	0.52	0.02	100.08
409	8	Pal B B3	Pal B	Line 12 D9	50.66	0.69	3.58	9.13	0.22	13.54	21.94	0.4	0	100.16
410	9	Pal B B3	Pal B	Line 11 D9	50.66	0.69	3.51	9.34	0.22	13.67	21.89	0.52	0.03	100.53
411	10	Pal B B3	Pal B	Line 10 D9	50.78	0.64	3.49	9.15	0.3	13.73	21.86	0.52	0.03	100.5
412	11	Pal B B3	Pal B	Line 9 D9	50.5	0.67	3.66	9.11	0.25	13.58	21.98	0.45	0	100.2
413	12	Pal B B3	Pal B	Line 8 D9	50.3	0.71	3.88	9.17	0.24	13.56	21.86	0.52	0	100.24
414	13	Pal B B3	Pal B	Line 7 D9	50.09	0.67	3.82	8.8	0.24	13.76	21.89	0.45	0	99.72
415	14	Pal B B3	Pal B	Line 6 D9	50.57	0.59	3.78	8.11	0.22	14.15	22.32	0.34	0.03	100.11
416	15	Pal B B3	Pal B	Line 5 D9	50.16	0.67	3.92	8.46	0.22	13.81	22.13	0.42	0	99.79
417	16	Pal B B3	Pal B	Line 4 D9	49.86	0.72	3.98	8.46	0.23	13.82	22.03	0.48	0	99.58
418	17	Pal B B3	Pal B	Line 3 D9	48.96	0.88	4.78	9.06	0.17	13.35	21.93	0.43	0.05	99.61
419	18	Pal B B3	Pal B	Line 2 D9	49.87	0.66	3.92	8.81	0.27	13.75	21.82	0.49	0	99.59
420	19	Pal B B3	Pal B	Line 1 D9	49.91	0.64	3.95	9.1	0.3	13.54	21.75	0.47	0	99.66
421	1	Pal B B3	Pal B	Line 7 D8	52.4	0.32	2.56	4.28	0.13	16.28	22.69	0.34	0.95	99.95
422	2	Pal B B3	Pal B	Line 6 D8	52.67	0.34	2.43	4.18	0.06	16.55	22.57	0.32	1.19	100.31
423	3	Pal B B3	Pal B	Line 5 D8	52.26	0.42	2.85	4.96	0.11	15.96	22.7	0.29	0.47	100.02
424	4	Pal B B3	Pal B	Line 4 D8	51.71	0.47	3.02	6.33	0.15	15.31	22.56	0.35	0.24	100.14
425	5	Pal B B3	Pal B	Line 3 D8	49.98	0.66	4.51	8.4	0.18	13.72	22.27	0.37	0.03	100.12
426	6	Pal B B3	Pal B	Line 2 D8	50.53	0.66	3.78	9.19	0.28	13.58	21.89	0.52	0	100.43
427	7	Pal B B3	Pal B	Line 1 D8	51.15	0.64	3.7	8.9	0.24	13.64	21.74	0.5	0	100.51
428	1	Pal B B3	Pal B	Line 15 D7	50.9	0.63	3.38	9.15	0.3	13.71	21.9	0.51	0.02	100.5
429	2	Pal B B3	Pal B	Line 14 D7	50.67	0.66	3.6	9.09	0.28	13.52	21.89	0.49	0.02	100.22
430	3	Pal B B3	Pal B	Line 13 D7	50.73	0.69	3.51	8.95	0.26	13.7	21.89	0.5	0.02	100.25
431	4	Pal B B3	Pal B	Line 12 D7	50.76	0.71	3.43	9.01	0.29	13.61	21.87	0.47	0	100.15
432	5	Pal B B3	Pal B	Line 11 D7	50.79	0.68	3.4	9.08	0.26	13.87	21.82	0.52	0	100.42
433	6	Pal B B3	Pal B	Line 10 D7	50.36	0.71	3.53	8.93	0.24	13.66	21.93	0.49	0	99.85
434	7	Pal B B3	Pal B	Line 9 D7	50.52	0.69	3.45	9.28	0.22	13.69	21.77	0.48	0	100.1
435	8	Pal B B3	Pal B	Line 8 D7	50.31	0.77	3.92	9.17	0.27	13.33	21.97	0.46	0	100.2
436	9	Pal B B3	Pal B	Line 7 D7	50.67	0.71	3.66	9.2	0.21	13.65	22.05	0.46	0	100.61
437	10	Pal B B3	Pal B	Line 6 D7	50.36	0.71	3.71	9.1	0.22	13.48	21.95	0.45	0.02	100
438	11	Pal B B3	Pal B	Line 5 D7	49.51	0.81	4.56	9.38	0.26	13.03	22.05	0.47	0.02	100.09
439	12	Pal B B3	Pal B	Line 4 D7	50.66	0.65	3.42	9.01	0.19	13.73	22.22	0.46	0	100.34
440	13	Pal B B3	Pal B	Line 3 D7	50.5	0.67	3.31	8.88	0.24	13.74	22.16	0.47	0	99.97
441	14	Pal B B3	Pal B	Line 2 D7	50.35	0.66	3.62	9.04	0.23	13.56	22.17	0.43	0	100.06
442	15	Pal B B3	Pal B	Line 1 D7	50.71	0.71	3.61	9.1	0.25	13.67	22.11	0.51	0.02	100.69
443	1	Pal B B3	Pal B	Line 9 D6	51.77	0.52	2.88	6.32	0.1	15.24	23.12	0.32	0.12	100.39
444	2	Pal B B3	Pal B	Line 8 D6	51.69	0.58	3.08	5.69	0.07	15.43	23.37	0.33	0.36	100.6
445	3	Pal B B3	Pal B	Line 7 D6	51.4	0.69	3.58	5.73	0.1	15.21	23.32	0.25	0.29	100.57
446	4	Pal B B3	Pal B	Line 6 D6	51.68	0.58	3.1	5.54	0.07	15.53	23.28	0.32	0.31	100.41
447	5	Pal B B3	Pal B	Line 5 D6	51.85	0.55	3	5.63	0.13	15.59	23.31	0.26	0.31	100.63
448	6	Pal B B3	Pal B	Line 4 D6	52.03	0.46	2.73	5.82	0.1	15.69	23.21	0.28	0.11	100.43
449	7	Pal B B3	Pal B	Line 3 D6	50.42	0.67	3.89	8.17	0.23	13.96	22.6	0.38	0.04	100.36
450	8	Pal B B3	Pal B	Line 2 D6	50.52	0.68	3.74	9.07	0.23	13.69	22.21	0.48	0.02	100.64
451	9	Pal B B3	Pal B	Line 1 D6	50.4	0.68	3.79	9.05	0.28	13.77	22.13	0.45	0	100.55
452	1	Pal B B3	Pal B	Line 18 D4	51.1	0.56	3.14	7.95	0.25	14.18	22.06	0.46	0.49	100.19
453	2	Pal B B3	Pal B	Line 17 D4	51.35	0.54	3.08	8.07	0.22	14.33	22.09	0.45	0.36	100.49
454	3	Pal B B3	Pal B	Line 16 D4	51.29	0.57	3.13	8.19	0.27	14.16	22.05	0.43	0.27	100.36
455	4	Pal B B3	Pal B	Line 15 D4	50.92	0.69	3.55	8.49	0.22	13.94	22.13	0.42	0.02	100.38
456	5	Pal B B3	Pal B	Line 14 D4	50.38	0.75	3.82	8.26	0.21	14.08	22.27	0.44	0	100.21
457	6	Pal B B3	Pal B	Line 13 D4	51.06	0.53	3.29	7.89	0.16	14.22	22.64	0.34	0.08	100.21
458	7	Pal B B3	Pal B	Line 12 D4	50.94	0.62	3.53	8.52	0.23	13.98	22.36	0.42	0	100.6
459	8	Pal B B3	Pal B	Line 11 D4	50.28	0.72	4.04	8.9	0.22	13.52	22.37	0.44	0	100.49
460	9	Pal B B3	Pal B	Line 10 D4	50.81	0.63	3.69	8.67	0.26	13.7	22.32	0.45	0	100.53
461	10	Pal B B3	Pal B	Line 9 D4	51.1	0.5	3.66	7.67	0.17	14.48	22.63	0.33	0.09	100.63
462	11	Pal B B3	Pal B	Line 8 D4	51.71	0.49	2.61	8.53	0.31	14.4	21.95	0.43	0.09	100.52
463	12	Pal B B3	Pal B	Line 7 D4	51.61	0.47	2.64	8.97	0.34	14.08	21.82	0.38	0.06	100.37
464	13	Pal B B3	Pal B	Line 6 D4	51.82	0.46	2.56	8.99	0.29	14.05	21.78	0.42	0	100.37
465	14	Pal B B3	Pal B	Line 5 D4	50.84	0.65	3.63	9.3	0.28	13.45	21.81	0.43	0	100.39
466	15	Pal B B3	Pal B	Line 4 D4	51.16	0.61	3.21	9.03	0.29	13.79	21.9	0.37	0.02	100.38
467	16	Pal B B3	Pal B	Line 3 D4	52.65	0.36	2.4	5.96	0.12	15.31	23.19	0.24	0.12	100.35
468	17	Pal B B3	Pal B	Line 2 D4	50.09	0.69	4.3	8.96	0.19	13.38	22.11	0.5	0	100.22
469	18	Pal B B3	Pal B	Line 1 D4	50.64	0.62	3.57	9.03	0.27	13.53	21.97	0.43	0	100.06
470	1	Pal B B3	Pal B	Line 15 D5	50.62	0.74	3.49	9.19	0.25	13.51	22.14	0.43	0.02	100.39
471	2	Pal B B3	Pal B	Line 14 D5	49.77	0.89	4.09	9.65	0.3	13.13	21.91	0.58	0	100.32
472	3	Pal B B3	Pal B	Line 13 D5	49.81	0.89	4.06	9.69	0.32	12.96	21.87	0.45	0	100.05
473	4	Pal B B3	Pal B	Line 12 D5	50.32	0.84	3.74	9.47	0.23	13.19	21.9	0.47	0	100.16
474	5	Pal B B3	Pal B	Line 11 D5	50.63	0.68	3.65	8.88	0.27	13.57	22.08	0.42	0	100.18
475	6	Pal B B3	Pal B	Line 10 D5	50.02	0.66	4.12	8.9	0.24	13.44	22.24	0.42	0.07	100.11
476	7	Pal B B3	Pal B	Line 9 D5	50.13	0.7	3.63	8.99	0.26	13.68	22.14	0.47	0	100
477	8	Pal B B3	Pal B	Line 8 D5	50.6	0.68	3.64	8.85	0.23	13.39	22.14	0.46	0	99.99
478	9	Pal B B3	Pal B	Line 7 D5	50.6	0.65	3.55	8.94	0.23	13.66	22.14	0.42	0	100.19
479	10	Pal B B3	Pal B	Line 6 D5	50.57	0.68	3.64	8.82	0.25	13.64	22.24	0.46	0	100.3
480	11	Pal B B3	Pal B	Line 5 D5	50.29	0.64	4.14	8.46	0.19	13.7	22.48	0.41	0.04	100.35
481	12	Pal B B3	Pal B	Line 4 D5	50.85	0.6	3.43	8.54	0.21	14.02	22.08	0.41	0	100.14
482	13	Pal B B3	Pal B	Line 3 D5	50.37	0.71	3.8	9.46	0.27	13.41	21.98	0.49	0.02	100.51
483	14	Pal B B3	Pal B	Line 2 D5	50.68	0.61	3.36	9.31	0.29	13.45	21.93	0.49	0.02	100.14
484	1	Pal B B3	Pal B	Line 15 D3	50.91	0.67	3.52	8.45	0.23	13.77	22.2	0.49	0	100.24
485	2	Pal B B3	Pal B	Line 14 D3	50.54	0.67	3.64	8.66	0.21	13.76	22.24	0.36	0.05	100.13
486	3	Pal B B3	Pal B	Line 13 D3	50.67	0.68	3.47	8.66	0.24	13.75	22.04	0.41	0	99.92
487	4	Pal B B3	Pal B	Line 12 D3	50.25	0.72	3.72	8.59	0.24	13.07	22.2	0.44	0	99.23
488	5	Pal B B3	Pal B	Line 11 D3	50.17	0.69	3.64	8.64	0.23	13.16	22.26	0.49	0.03	99.31
489	6	Pal B B3	Pal B	Line 10 D3	51.02	0.51	3.11	7.29	0.14	13.91	22.7	0.3	0.18	99.16
490	7	Pal B B3	Pal B	Line 9 D3	49.8	0.73	3.93	8.08	0.24	13.26	22.47	0.37	0.05	98.93
491	8	Pal B B3	Pal B	Line 8 D3	50.37	0.72	3.61	8.81	0.27	12.98	22.25	0.45	0.02	99.48
492	9	Pal B B3	Pal B	Line 7 D3	50	0.73	3.77	8.93	0.21	12.66	22.23	0.39	0	98.92
493	10	Pal B B3	Pal B	Line 6 D3	50.77	0.63	3.17	8.92	0.31	12.86	22.16	0.47	0	99.29
494	11	Pal B B3	Pal B	Line 5 D3	50.1	0.75	3.71	9.51	0.27	12.68	21.81	0.45	0.07	99.35
495	12	Pal B B3	Pal B	Line 4 D3	51.38	0.53	2.68	9.38	0.3	12.92	21.61	0.48	0	99.28
496	13	Pal B B3	Pal B	Line 3 D3	51.27	0.53	2.9	8.57	0.3	13.37	22.1	0.45	0	99.49
497	14	Pal B B3	Pal B	Line 2 D3	51.17	0.48	3.1	7.15	0.19	14.01	22.92	0.35	0.02	99.39
498	1	Pal B B3	Pal B	Line 19 D2	50.41	0.69	3.47	8.69	0.27	13.08	22.2	0.51	0.02	99.34
499	2	Pal B B3	Pal B	Line 18 D2	50.28	0.69	3.7	8.76	0.2	12.95	22.28	0.42	0	99.28
500	3	Pal B B3	Pal B	Line 17 D2	50.41	0.71	3.71	8.72	0.25	13.12	22.28	0.48	0	99.68
501	4	Pal B B3	Pal B	Line 16 D2	50.45	0.69	3.68	8.91	0.27	12.91	22.19	0.5	0	99.6
502	5	Pal B B3	Pal B	Line 15 D2	50.2	0.71	3.64	9.01	0.3	12.97	22.14	0.45	0	99.42
503	6	Pal B B3	Pal B	Line 14 D2	50.47	0.67	3.36	8.81	0.24	13.2	22.15	0.45	0.02	99.37
504	7	Pal B B3	Pal B	Line 13 D2	50.74	0.6	3.25	8.75	0.3	13.15	22.16	0.45	0	99.4
505	8	Pal B B3	Pal B	Line 12 D2	50.49	0.66	3.28	8.91	0.22	13.23	22.28	0.54	0	99.61
506	9	Pal B B3	Pal B	Line 11 D2	50.63	0.65	3.34	8.81	0.23	13.12	22.21	0.47	0	99.46
507	10	Pal B B3	Pal B	Line 10 D2	50.37	0.65	3.35	8.96	0.23	12.97	22.12	0.49	0	99.14
508	11	Pal B B3	Pal B	Line 9 D2	49.96	0.71	3.76	9.09	0.22	12.93	22.06	0.53	0	99.26
509	12	Pal B B3	Pal B	Line 8 D2	49.73	0.77	3.91	9.1	0.3	12.93	22.1	0.46	0	99.3
510	13	Pal B B3	Pal B	Line 7 D2	49.65	0.72	3.65	9.03	0.22	13.04	21.94	0.49	0	98.74
511	14	Pal B B3	Pal B	Line 6 D2	49.78	0.77	4.26	9.31	0.24	13.35	22.15	0.37	0	100.23
512	15	Pal B B3	Pal B	Line 5 D2	50.49	0.68	3.76	8.93	0.2	13.65	22.23	0.48	0	100.42
513	16	Pal B B3	Pal B	Line 4 D2	51.21	0.56	3.15	9	0.27	14.07	21.81	0.43	0	100.5
514	17	Pal B B3	Pal B	Line 3 D2	50.47	0.64	3.89	8.68	0.21	13.79	22.2	0.37	0	100.25
515	18	Pal B B3	Pal B	Line 2 D2	51.01	0.59	3.49	9.1	0.29	13.86	21.89	0.51	0	100.74
516	19	Pal B B3	Pal B	Line 1 D2	51.62	0.46	3.03	8.14	0.17	14.55	22.33	0.36	0.04	100.7
517	1	Pal B B3	Pal B	Line 14 D1	50.4	0.74	3.93	8.98	0.29	13.67	22.08	0.48	0	100.57
518	2	Pal B B3	Pal B	Line 13 D1	50.94	0.67	3.42	8.51	0.25	13.97	22.25	0.49	0	100.5
519	3	Pal B B3	Pal B	Line 12 D1	49.56	0.8	4.49	8.76	0.23	13.38	22.43	0.49	0	100.14
520	4	Pal B B3	Pal B	Line 11 D1	49.22	0.92	4.78	8.89	0.19	13.27	22.42	0.36	0.02	100.07
521	5	Pal B B3	Pal B	Line 10 D1	49.72	0.79	4.56	8.82	0.24	13.43	22.5	0.41	0.08	100.55
522	6	Pal B B3	Pal B	Line 9 D1	49.71	0.76	4.5	8.7	0.23	13.4	22.42	0.42	0.05	100.19
523	7	Pal B B3	Pal B	Line 8 D1	49.69	0.75	4.66	8.78	0.24	13.36	22.34	0.47	0.02	100.31
524	8	Pal B B3	Pal B	Line 7 D1	50.03	0.72	3.76	8.82	0.21	13.73	22.13	0.42	0	99.82
525	9	Pal B B3	Pal B	Line 6 D1	50.57	0.58	3.99	8.62	0.21	13.75	22.35	0.45	0.04	100.56
526	10	Pal B B3	Pal B	Line 5 D1	50.13	0.72	4.19	8.93	0.26	13.58	22.21	0.45	0.02	100.49
527	11	Pal B B3	Pal B	Line 4 D1	50.32	0.7	3.87	8.91	0.25	13.62	22.26	0.49	0	100.42
528	12	Pal B B3	Pal B	Line 3 D1	50.35	0.7	4.01	8.89	0.25	13.5	22.39	0.43	0	100.52
529	13	Pal B B3	Pal B	Line 2 D1	50.67	0.66	3.78	8.3	0.19	14.12	22.5	0.39	0	100.61
530	14	Pal B B3	Pal B	Line 1 D1	50.13	0.58	4.3	7.99	0.18	14.12	22.91	0.32	0	100.53
531	1	T-17	Pal C_ Pal C1	Line 22 N10	51.05	0.5	2.97	8.28	0.26	14.42	22.1	0.38	0.03	99.99
532	2	T-17	Pal C_ Pal C1	Line 21 N10	50.45	0.58	3.66	8.67	0.22	13.98	22.22	0.47	0.02	100.27
533	3	T-17	Pal C_ Pal C1	Line 20 N10	50.92	0.58	3.39	8.56	0.2	14.26	22.23	0.42	0	100.56
534	4	T-17	Pal C_ Pal C1	Line 19 N10	50.9	0.63	3.27	8.5	0.24	14.32	22.23	0.38	0	100.47
535	5	T-17	Pal C_ Pal C1	Line 18 N10	50.48	0.62	3.26	8.64	0.2	14.11	22.14	0.43	0	99.88
536	6	T-17	Pal C_ Pal C1	Line 17 N10	50.81	0.65	3.38	8.9	0.18	14.13	22.17	0.47	0	100.69
537	7	T-17	Pal C_ Pal C1	Line 16 N10	50.81	0.63	3.15	8.8	0.26	13.99	22.12	0.5	0	100.26
538	8	T-17	Pal C_ Pal C1	Line 15 N10	50.71	0.63	3.28	8.89	0.25	14.02	22.1	0.45	0.03	100.36
539	9	T-17	Pal C_ Pal C1	Line 14 N10	51.35	0.45	2.43	8.37	0.25	14.47	22.2	0.4	0.08	100
540	10	T-17	Pal C_ Pal C1	Line 13 N10	50.26	0.65	3.68	9.15	0.26	13.62	21.83	0.52	0.02	99.99
541	11	T-17	Pal C_ Pal C1	Line 12 N10	50.52	0.66	3.47	9.34	0.26	13.56	22.01	0.48	0	100.3
542	12	T-17	Pal C_ Pal C1	Line 11 N10	49.95	0.71	3.99	9.1	0.23	13.57	22.17	0.46	0	100.18
543	13	T-17	Pal C_ Pal C1	Line 10 N10	50.62	0.63	3.38	8.94	0.29	13.78	22.11	0.46	0	100.21
544	14	T-17	Pal C_ Pal C1	Line 9 N10	50.47	0.59	3.53	8.77	0.23	13.94	22.25	0.4	0.03	100.21
545	15	T-17	Pal C_ Pal C1	Line 8 N10	50.51	0.54	3.49	8.32	0.22	14.16	22.4	0.42	0	100.06
546	16	T-17	Pal C_ Pal C1	Line 7 N10	50.25	0.6	3.8	8.59	0.24	14.04	22.29	0.39	0	100.2
547	17	T-17	Pal C_ Pal C1	Line 6 N10	49.91	0.62	4.18	8.53	0.28	13.85	22.33	0.42	0	100.12
548	18	T-17	Pal C_ Pal C1	Line 5 N10	51.18	0.48	2.88	8.81	0.28	14.33	21.98	0.46	0	100.4
549	19	T-17	Pal C_ Pal C1	Line 4 N10	50.26	0.58	3.57	8.89	0.25	13.92	22.2	0.42	0.02	100.11
550	20	T-17	Pal C_ Pal C1	Line 3 N10	49.67	0.66	4.15	9.24	0.27	13.33	22.02	0.4	0	99.74
551	21	T-17	Pal C_ Pal C1	Line 2 N10	50.42	0.59	3.23	8.97	0.26	13.99	21.98	0.46	0	99.9
552	22	T-17	Pal C_ Pal C1	Line 1 N10	50.8	0.56	3.29	9.04	0.27	13.6	21.94	0.48	0	99.98
553	1	T-17	Pal C_ Pal C1	Line 20 N9	50.51	0.62	3.17	8.8	0.23	13.91	21.85	0.44	0	99.53
554	2	T-17	Pal C_ Pal C1	Line 19 N9	50.66	0.63	3.1	8.69	0.25	14.05	21.97	0.48	0	99.83
555	3	T-17	Pal C_ Pal C1	Line 18 N9	50.84	0.58	2.91	8.58	0.22	14.07	21.88	0.44	0	99.52
556	4	T-17	Pal C_ Pal C1	Line 17 N9	51.53	0.46	2.36	8.44	0.28	14.41	22.04	0.43	0.05	100
557	5	T-17	Pal C_ Pal C1	Line 16 N9	51.35	0.47	2.4	8.49	0.25	14.27	22.07	0.46	0.07	99.83
558	6	T-17	Pal C_ Pal C1	Line 15 N9	50.79	0.64	2.99	8.73	0.22	13.86	22.01	0.5	0.05	99.79
559	7	T-17	Pal C_ Pal C1	Line 14 N9	50.49	0.63	3.25	9.08	0.31	13.92	22.05	0.45	0	100.18
560	8	T-17	Pal C_ Pal C1	Line 13 N9	50.17	0.65	3.48	9.08	0.21	13.57	22.12	0.45	0	99.73
561	9	T-17	Pal C_ Pal C1	Line 12 N9	49.01	0.78	4.27	9.31	0.26	13.15	22.06	0.46	0	99.3
562	10	T-17	Pal C_ Pal C1	Line 11 N9	49.83	0.66	3.69	9.11	0.28	13.41	22.06	0.44	0	99.48
563	11	T-17	Pal C_ Pal C1	Line 10 N9	49.83	0.69	3.56	8.98	0.28	13.49	22.12	0.52	0	99.47
564	12	T-17	Pal C_ Pal C1	Line 9 N9	49.89	0.65	3.65	8.88	0.27	13.49	22.14	0.51	0	99.48
565	13	T-17	Pal C_ Pal C1	Line 8 N9	49.62	0.62	4.03	8.96	0.25	13.38	22.26	0.45	0.07	99.64
566	14	T-17	Pal C_ Pal C1	Line 7 N9	49.42	0.62	3.89	8.82	0.21	13.36	22.35	0.46	0.03	99.16
567	15	T-17	Pal C_ Pal C1	Line 6 N9	49.96	0.66	3.56	8.69	0.24	13.63	22.25	0.4	0.04	99.43
568	16	T-17	Pal C_ Pal C1	Line 5 N9	49.96	0.66	3.55	8.84	0.22	13.68	22.12	0.46	0	99.49
569	17	T-17	Pal C_ Pal C1	Line 4 N9	50.16	0.64	3.62	8.86	0.31	13.55	22.12	0.42	0.03	99.71
570	18	T-17	Pal C_ Pal C1	Line 3 N9	49.3	0.68	4.48	9.28	0.21	13.23	22.18	0.49	0	99.85
571	19	T-17	Pal C_ Pal C1	Line 2 N9	49.94	0.65	3.71	8.94	0.27	13.41	22.15	0.52	0	99.59
572	20	T-17	Pal C_ Pal C1	Line 1 N9	52.07	0.29	1.5	9.15	0.36	14.49	21.4	0.36	0.05	99.67
573	1	T-17	Pal C_ Pal C1	Line 19 N8	52.05	0.35	2.52	5.33	0.09	15.67	23.11	0.32	0.42	99.86
574	2	T-17	Pal C_ Pal C1	Line 18 N8	52.53	0.37	2.15	5.17	0.12	15.86	23.14	0.25	0.28	99.87
575	3	T-17	Pal C_ Pal C1	Line 17 N8	51.53	0.43	2.66	6.79	0.11	15.13	22.68	0.31	0.16	99.8
576	4	T-17	Pal C_ Pal C1	Line 16 N8	50.63	0.71	3.56	8.41	0.24	14.05	22.26	0.43	0	100.29
577	5	T-17	Pal C_ Pal C1	Line 15 N8	50.01	0.65	4.04	8.74	0.24	13.67	22.24	0.45	0.03	100.07
578	6	T-17	Pal C_ Pal C1	Line 14 N8	48.98	0.77	4.78	9.04	0.25	13.28	22.02	0.53	0	99.65
579	7	T-17	Pal C_ Pal C1	Line 13 N8	50.53	0.51	3.52	7.7	0.17	14.56	22.48	0.35	0.13	99.95
580	8	T-17	Pal C_ Pal C1	Line 12 N8	49.94	0.61	4.11	8.27	0.2	14.01	22.46	0.36	0.07	100.03
581	9	T-17	Pal C_ Pal C1	Line 11 N8	50.03	0.73	3.71	8.51	0.28	13.94	22.2	0.45	0	99.85
582	10	T-17	Pal C_ Pal C1	Line 10 N8	49.48	0.74	4.46	9.11	0.24	13.38	22.2	0.41	0.03	100.05
583	11	T-17	Pal C_ Pal C1	Line 9 N8	50.26	0.69	3.65	8.87	0.24	13.78	22.14	0.44	0.04	100.11
584	12	T-17	Pal C_ Pal C1	Line 7 N8	50.13	0.74	3.83	8.9	0.23	13.51	22.21	0.41	0	99.96
585	13	T-17	Pal C_ Pal C1	Line 6 N8	49.94	0.73	3.94	8.97	0.27	13.51	22.01	0.47	0	99.84
586	14	T-17	Pal C_ Pal C1	Line 5 N8	49.98	0.72	4.13	9.2	0.22	13.42	22.08	0.43	0	100.18
587	15	T-17	Pal C_ Pal C1	Line 4 N8	50.29	0.6	4	8.24	0.22	13.9	22.37	0.39	0.03	100.04
588	16	T-17	Pal C_ Pal C1	Line 3 N8	50.16	0.65	3.93	8.76	0.21	13.69	22.14	0.42	0.03	99.99
589	17	T-17	Pal C_ Pal C1	Line 2 N8	50.33	0.67	3.54	9.08	0.3	13.66	21.94	0.5	0	100.02
590	1	T-17	Pal C_ Pal C1	Line 20 N7	50.85	0.65	3.31	8.54	0.25	14.12	21.95	0.47	0	100.14
591	2	T-17	Pal C_ Pal C1	Line 19 N7	50.98	0.6	3.16	8.43	0.24	14.11	22.1	0.36	0.1	100.08
592	3	T-17	Pal C_ Pal C1	Line 18 N7	50.22	0.77	3.91	8.66	0.29	13.7	22.16	0.5	0.09	100.3
593	4	T-17	Pal C_ Pal C1	Line 17 N7	50	0.8	4.06	8.85	0.23	13.66	22.13	0.48	0.04	100.25
594	5	T-17	Pal C_ Pal C1	Line 16 N7	50.5	0.72	3.5	8.67	0.2	13.68	21.97	0.49	0	99.73
595	6	T-17	Pal C_ Pal C1	Line 15 N7	50.38	0.72	3.72	8.86	0.22	13.75	21.98	0.47	0.04	100.14
596	7	T-17	Pal C_ Pal C1	Line 14 N7	50.42	0.71	3.56	8.95	0.18	13.6	22.16	0.48	0.02	100.08
597	8	T-17	Pal C_ Pal C1	Line 13 N7	49.99	0.78	3.84	8.97	0.23	13.52	22	0.4	0	99.73
598	9	T-17	Pal C_ Pal C1	Line 12 N7	49.66	0.82	4.29	9.08	0.24	13.37	22.16	0.48	0	100.1
599	10	T-17	Pal C_ Pal C1	Line 11 N7	49.62	0.77	4.17	9.11	0.28	13.47	22.16	0.54	0	100.12
600	11	T-17	Pal C_ Pal C1	Line 10 N7	50.06	0.69	3.74	9.02	0.25	13.79	22.13	0.44	0.03	100.15
601	12	T-17	Pal C_ Pal C1	Line 9 N7	50.26	0.66	3.73	8.87	0.25	13.71	22.25	0.44	0	100.17
602	13	T-17	Pal C_ Pal C1	Line 8 N7	49.5	0.69	4.33	8.88	0.2	13.48	22.39	0.45	0	99.92
603	14	T-17	Pal C_ Pal C1	Line 7 N7	48.96	0.71	4.8	9.07	0.26	13.21	22.16	0.46	0	99.63
604	15	T-17	Pal C_ Pal C1	Line 6 N7	49.82	0.67	4	8.49	0.2	13.75	22.19	0.47	0	99.59
605	16	T-17	Pal C_ Pal C1	Line 5 N7	48.8	0.69	5.1	9.11	0.18	13.21	22.31	0.36	0	99.76
606	17	T-17	Pal C_ Pal C1	Line 4 N7	50.16	0.6	3.32	8.75	0.28	13.93	22.08	0.47	0	99.59
607	18	T-17	Pal C_ Pal C1	Line 3 N7	50.13	0.61	3.48	9.09	0.31	13.98	22.01	0.47	0	100.08
608	19	T-17	Pal C_ Pal C1	Line 2 N7	50.3	0.61	3.65	9.03	0.23	13.7	21.97	0.47	0	99.96
609	20	T-17	Pal C_ Pal C1	Line 1 N7	50.86	0.45	2.38	9.25	0.29	14.25	21.62	0.47	0.02	99.59
610	1	T-17	Pal C_ Pal C1	Line 21 N6	50	0.65	3.42	8.72	0.23	13.79	22.3	0.42	0.02	99.55
611	2	T-17	Pal C_ Pal C1	Line 20 N6	50.48	0.56	2.91	8.34	0.24	14.16	22.25	0.44	0.02	99.4
612	3	T-17	Pal C_ Pal C1	Line 19 N6	50.38	0.62	3.37	8.6	0.16	13.81	22.24	0.4	0	99.58
613	4	T-17	Pal C_ Pal C1	Line 18 N6	50.43	0.62	3.16	8.51	0.23	13.97	22.29	0.43	0	99.64
614	5	T-17	Pal C_ Pal C1	Line 17 N6	50.49	0.61	3.24	8.69	0.28	13.91	22.18	0.45	0	99.85
615	6	T-17	Pal C_ Pal C1	Line 16 N6	50.62	0.6	3.16	8.77	0.25	13.95	22.34	0.41	0	100.1
616	7	T-17	Pal C_ Pal C1	Line 15 N6	49.99	0.63	3.45	8.71	0.23	13.86	22.29	0.43	0	99.59
617	8	T-17	Pal C_ Pal C1	Line 14 N6	49.81	0.69	3.7	8.93	0.22	13.65	22.27	0.48	0	99.75
618	9	T-17	Pal C_ Pal C1	Line 13 N6	48.69	0.84	4.36	8.99	0.23	13.33	22.18	0.46	0	99.08
619	10	T-17	Pal C_ Pal C1	Line 12 N6	49.27	0.76	3.98	8.79	0.24	13.6	22.37	0.4	0.03	99.44
620	11	T-17	Pal C_ Pal C1	Line 11 N6	48.31	0.9	4.9	9.08	0.23	12.92	22.29	0.43	0.02	99.08
621	12	T-17	Pal C_ Pal C1	Line 10 N6	49.68	0.66	3.67	8.74	0.25	13.63	22.16	0.42	0	99.21
622	13	T-17	Pal C_ Pal C1	Line 9 N6	49.15	0.79	4.14	8.97	0.23	13.45	22.26	0.51	0	99.5
623	14	T-17	Pal C_ Pal C1	Line 8 N6	49.31	0.8	4.29	9.15	0.23	13.36	22.17	0.41	0.02	99.74
624	15	T-17	Pal C_ Pal C1	Line 7 N6	49.72	0.7	3.73	8.85	0.18	13.61	22.21	0.46	0	99.46
625	16	T-17	Pal C_ Pal C1	Line 6 N6	49.53	0.65	3.87	8.88	0.26	13.69	22.36	0.49	0	99.73
626	17	T-17	Pal C_ Pal C1	Line 5 N6	49.45	0.7	3.92	8.8	0.26	13.73	22.15	0.44	0	99.45
627	18	T-17	Pal C_ Pal C1	Line 4 N6	50.06	0.58	3.21	8.63	0.23	14.13	22.13	0.43	0	99.4
628	19	T-17	Pal C_ Pal C1	Line 3 N6	49.81	0.6	3.48	9.11	0.26	13.78	21.96	0.5	0	99.5
629	20	T-17	Pal C_ Pal C1	Line 2 N6	49.93	0.63	3.76	9.09	0.3	13.66	21.95	0.5	0	99.82
630	21	T-17	Pal C_ Pal C1	Line 1 N6	49.47	0.63	3.77	8.82	0.24	13.6	21.91	0.49	0	98.93
631	1	T-17	Pal C_ Pal C1	Line 16 N5	50.95	0.62	3.47	9.17	0.26	13.51	21.89	0.5	0	100.37
632	2	T-17	Pal C_ Pal C1	Line 15 N5	50.74	0.64	3.51	9.08	0.31	13.71	21.95	0.45	0	100.39
633	3	T-17	Pal C_ Pal C1	Line 14 N5	50.76	0.66	3.5	8.99	0.24	13.65	21.95	0.53	0	100.28
634	4	T-17	Pal C_ Pal C1	Line 13 N5	50.3	0.69	3.95	8.98	0.28	13.53	22.19	0.46	0.04	100.42
635	5	T-17	Pal C_ Pal C1	Line 12 N5	50.72	0.66	3.66	8.77	0.24	13.73	22.11	0.51	0	100.4
636	6	T-17	Pal C_ Pal C1	Line 11 N5	51.01	0.65	3.47	8.78	0.25	13.75	22.07	0.47	0	100.45
637	7	T-17	Pal C_ Pal C1	Line 10 N5	50.7	0.67	3.43	8.84	0.26	13.55	22.1	0.45	0.02	100.02
638	8	T-17	Pal C_ Pal C1	Line 9 N5	50.62	0.68	3.56	9.08	0.22	13.56	22.03	0.57	0	100.32
639	9	T-17	Pal C_ Pal C1	Line 8 N5	50.63	0.71	3.65	9.36	0.26	13.5	21.88	0.47	0	100.46
640	10	T-17	Pal C_ Pal C1	Line 7 N5	50.9	0.67	3.59	9.25	0.31	13.67	21.81	0.52	0.04	100.76
641	11	T-17	Pal C_ Pal C1	Line 6 N5	49.19	0.87	4.75	9.54	0.25	12.97	22.04	0.48	0.02	100.11
642	12	T-17	Pal C_ Pal C1	Line 5 N5	49.94	0.82	4.34	9.48	0.26	13.21	22.19	0.47	0	100.71
643	13	T-17	Pal C_ Pal C1	Line 4 N5	48.49	0.93	5.4	9.76	0.23	12.64	22.11	0.43	0.03	100.02
644	14	T-17	Pal C_ Pal C1	Line 3 N5	50.97	0.61	3.33	8.97	0.26	13.76	22.12	0.5	0	100.52
645	15	T-17	Pal C_ Pal C1	Line 2 N5	50.88	0.63	3.47	9.16	0.3	13.8	21.96	0.53	0.02	100.75
646	16	T-17	Pal C_ Pal C1	Line 1 N5	51.09	0.61	3.47	9.11	0.25	13.64	21.89	0.53	0	100.59
647	1	T-17	Pal C_ Pal C1	Line 14 N4	48.28	1.17	5.99	8.95	0.2	13.11	22.17	0.43	0	100.3
648	2	T-17	Pal C_ Pal C1	Line 13 N4	49.12	0.92	5.08	8.61	0.27	13.48	21.98	0.42	0	99.88
649	3	T-17	Pal C_ Pal C1	Line 12 N4	50.87	0.63	3.6	8.02	0.21	14.4	22.43	0.4	0.03	100.59
650	4	T-17	Pal C_ Pal C1	Line 11 N4	50.98	0.62	3.64	7.9	0.2	14.38	22.34	0.35	0.03	100.44
651	5	T-17	Pal C_ Pal C1	Line 10 N4	51.14	0.56	3.42	7.96	0.17	14.16	22.45	0.37	0.08	100.31
652	6	T-17	Pal C_ Pal C1	Line 9 N4	50.2	0.76	4.17	8.87	0.25	13.53	22.2	0.41	0.03	100.42
653	7	T-17	Pal C_ Pal C1	Line 8 N4	50.69	0.67	3.55	8.91	0.21	13.67	22.15	0.4	0	100.25
654	8	T-17	Pal C_ Pal C1	Line 7 N4	50.49	0.68	3.58	9.01	0.22	13.61	22.02	0.4	0	100.01
655	9	T-17	Pal C_ Pal C1	Line 6 N4	50.27	0.71	3.92	9.27	0.18	13.63	22.12	0.5	0	100.6
656	10	T-17	Pal C_ Pal C1	Line 5 N4	50.41	0.7	3.66	9.04	0.26	13.43	22.05	0.44	0	99.99
657	11	T-17	Pal C_ Pal C1	Line 4 N4	50.56	0.66	3.78	8.91	0.22	13.61	22.15	0.43	0	100.32
658	12	T-17	Pal C_ Pal C1	Line 3 N4	50.24	0.7	3.77	8.93	0.26	13.53	22.16	0.48	0	100.07
659	13	T-17	Pal C_ Pal C1	Line 2 N4	50.5	0.71	3.92	8.89	0.27	13.54	22.2	0.41	0.02	100.46
660	14	T-17	Pal C_ Pal C1	Line 1 N4	50.76	0.58	3.76	8.27	0.2	13.7	22.43	0.38	0.08	100.16
661	1	T-17	Pal C_ Pal C1	Line 18 N3	51.94	0.45	2.73	7.54	0.24	14.91	22.63	0.42	0.24	101.1
662	2	T-17	Pal C_ Pal C1	Line 17 N3	51.84	0.46	2.81	7.39	0.18	14.76	22.56	0.45	0.28	100.73
663	3	T-17	Pal C_ Pal C1	Line 16 N3	51.96	0.34	2.35	7.38	0.19	14.93	22.47	0.39	0.28	100.29
664	4	T-17	Pal C_ Pal C1	Line 15 N3	50.21	0.74	4.31	8.57	0.23	13.75	22.38	0.42	0.04	100.65
665	5	T-17	Pal C_ Pal C1	Line 14 N3	50.87	0.59	3.65	8.44	0.22	14.18	22.25	0.45	0.12	100.77
666	6	T-17	Pal C_ Pal C1	Line 13 N3	50.54	0.75	3.77	8.75	0.22	13.88	22.14	0.44	0	100.49
667	7	T-17	Pal C_ Pal C1	Line 12 N3	49.41	0.81	4.27	9.24	0.21	13.48	22.11	0.44	0	99.97
668	8	T-17	Pal C_ Pal C1	Line 11 N3	50.58	0.69	3.61	9	0.22	13.75	22.08	0.48	0	100.41
669	9	T-17	Pal C_ Pal C1	Line 10 N3	50.09	0.82	4.04	9.09	0.21	13.52	22.06	0.5	0	100.33
670	10	T-17	Pal C_ Pal C1	Line 9 N3	50.84	0.64	3.33	8.85	0.27	13.96	22.27	0.45	0.03	100.64
671	11	T-17	Pal C_ Pal C1	Line 8 N3	50.23	0.74	3.86	9.06	0.27	13.64	22.18	0.53	0	100.51
672	12	T-17	Pal C_ Pal C1	Line 7 N3	50	0.79	3.92	9.21	0.29	13.42	22.13	0.45	0	100.21
673	13	T-17	Pal C_ Pal C1	Line 6 N3	50.31	0.74	3.76	9.35	0.3	12.97	21.57	0.48	0	99.48
674	14	T-17	Pal C_ Pal C1	Line 5 N3	50.87	0.69	3.56	9.23	0.24	13.14	21.59	0.47	0	99.79
675	15	T-17	Pal C_ Pal C1	Line 4 N3	50.57	0.71	3.75	9.25	0.23	13.08	21.65	0.46	0	99.7
676	16	T-17	Pal C_ Pal C1	Line 3 N3	50.25	0.7	3.9	8.84	0.21	13.1	21.73	0.42	0.02	99.17
677	17	T-17	Pal C_ Pal C1	Line 2 N3	50.52	0.69	3.95	8.97	0.25	13.25	21.89	0.46	0.03	100.01
678	18	T-17	Pal C_ Pal C1	Line 1 N3	50.34	0.72	4.02	8.88	0.17	13.2	21.89	0.46	0.03	99.71
679	1	T-17	Pal C_ Pal C1	Line 19 N2	52.14	0.31	2.35	6.94	0.17	14.54	22.11	0.38	0.18	99.12
680	2	T-17	Pal C_ Pal C1	Line 18 N2	51.94	0.33	2.29	6.98	0.21	14.35	22.17	0.32	0.28	98.87
681	3	T-17	Pal C_ Pal C1	Line 17 N2	50.7	0.6	3.78	8.08	0.18	13.74	21.86	0.42	0	99.36
682	4	T-17	Pal C_ Pal C1	Line 16 N2	50.3	0.7	4.14	8.58	0.26	13.17	21.62	0.42	0	99.19
683	5	T-17	Pal C_ Pal C1	Line 15 N2	50.16	0.72	3.91	8.92	0.24	13.04	21.45	0.51	0	98.95
684	6	T-17	Pal C_ Pal C1	Line 14 N2	50.18	0.71	3.72	9.07	0.25	13.26	21.49	0.53	0.02	99.23
685	7	T-17	Pal C_ Pal C1	Line 13 N2	50.57	0.65	3.5	9.14	0.24	13.45	21.44	0.48	0	99.47
686	8	T-17	Pal C_ Pal C1	Line 12 N2	50.46	0.71	3.67	9.16	0.28	13.17	21.49	0.49	0	99.43
687	9	T-17	Pal C_ Pal C1	Line 11 N2	50.46	0.67	3.52	8.98	0.3	13.27	21.42	0.52	0.02	99.16
688	10	T-17	Pal C_ Pal C1	Line 10 N2	50.38	0.66	3.58	8.95	0.25	13.42	21.61	0.42	0.03	99.3
689	11	T-17	Pal C_ Pal C1	Line 9 N2	50.71	0.65	3.6	9.02	0.32	13.36	21.41	0.48	0.03	99.58
690	12	T-17	Pal C_ Pal C1	Line 8 N2	50.15	0.74	3.97	9.22	0.28	13.13	21.52	0.6	0	99.61
691	13	T-17	Pal C_ Pal C1	Line 7 N2	49.96	0.75	3.93	9.13	0.22	13	21.54	0.51	0.03	99.07
692	14	T-17	Pal C_ Pal C1	Line 6 N2	50.19	0.74	3.92	8.88	0.27	13.29	21.72	0.45	0	99.46
693	15	T-17	Pal C_ Pal C1	Line 5 N2	50.03	0.78	4.21	8.77	0.25	13.27	21.77	0.44	0.04	99.56
694	16	T-17	Pal C_ Pal C1	Line 4 N2	50.54	0.64	4.01	8.33	0.18	13.4	22.06	0.45	0.1	99.71
695	17	T-17	Pal C_ Pal C1	Line 3 N2	49.98	0.67	4.16	8.5	0.2	13.26	22.16	0.46	0.1	99.49
696	18	T-17	Pal C_ Pal C1	Line 2 N2	50.14	0.75	4.22	8.88	0.26	13.23	21.82	0.51	0	99.81
697	19	T-17	Pal C_ Pal C1	Line 1 N2	50.53	0.63	3.78	9.2	0.28	13.19	21.38	0.54	0	99.53
698	1	T-17	Pal C_ Pal C1	Line 15 N1	52.13	0.42	2.56	7.01	0.2	15.16	22.59	0.39	0.17	100.63
699	2	T-17	Pal C_ Pal C1	Line 14 N1	52.22	0.39	2.4	6.18	0.14	15.36	22.89	0.36	0.29	100.23
700	3	T-17	Pal C_ Pal C1	Line 13 N1	51.31	0.47	3.17	7.32	0.21	14.72	22.49	0.4	0.12	100.21
701	4	T-17	Pal C_ Pal C1	Line 12 N1	50.6	0.67	3.73	8.06	0.23	13.98	22.14	0.45	0.02	99.88
702	5	T-17	Pal C_ Pal C1	Line 11 N1	50.5	0.68	3.66	8.73	0.27	13.85	21.98	0.45	0	100.12
703	6	T-17	Pal C_ Pal C1	Line 10 N1	50.44	0.66	3.73	8.97	0.27	13.79	21.81	0.51	0	100.18
704	7	T-17	Pal C_ Pal C1	Line 9 N1	49.98	0.73	3.99	9.1	0.19	13.6	21.77	0.44	0	99.8
705	8	T-17	Pal C_ Pal C1	Line 8 N1	50.39	0.68	3.84	8.93	0.29	13.7	22.09	0.45	0	100.37
706	9	T-17	Pal C_ Pal C1	Line 7 N1	50.35	0.72	4	8.73	0.27	13.78	22.12	0.44	0	100.41
707	10	T-17	Pal C_ Pal C1	Line 6 N1	50.47	0.67	3.84	8.7	0.24	13.7	22.28	0.49	0	100.39
708	11	T-17	Pal C_ Pal C1	Line 5 N1	49.67	0.82	4.68	8.69	0.22	13.49	22.11	0.46	0	100.14
709	12	T-17	Pal C_ Pal C1	Line 4 N1	49.89	0.69	4.27	7.86	0.16	14.17	22.37	0.39	0.03	99.83
710	13	T-17	Pal C_ Pal C1	Line 3 N1	50.93	0.57	3.14	8.59	0.25	14.2	21.72	0.46	0	99.86
711	14	T-17	Pal C_ Pal C1	Line 2 N1	50.16	0.71	3.98	9.2	0.23	13.51	21.7	0.58	0.03	100.1
712	15	T-17	Pal C_ Pal C1	Line 1 N1	50.51	0.68	3.91	9.18	0.22	13.46	21.94	0.48	0	100.38
713	1	T-11	Pal C_ Pal C1	Line 13 h10	50.53	0.69	3.83	8.99	0.24	13.48	22.25	0.43	0	100.44
714	2	T-11	Pal C_ Pal C1	Line 12 h10	50.79	0.62	3.63	8.72	0.23	13.64	22.41	0.41	0.02	100.47
715	3	T-11	Pal C_ Pal C1	Line 11 h10	50.72	0.66	3.71	8.65	0.18	13.56	22.31	0.42	0	100.21
716	4	T-11	Pal C_ Pal C1	Line 10 h10	50.59	0.65	3.65	8.68	0.2	13.64	22.4	0.47	0	100.28
717	5	T-11	Pal C_ Pal C1	Line 9 h10	50.5	0.64	3.73	8.83	0.26	13.52	22.31	0.44	0	100.23
718	6	T-11	Pal C_ Pal C1	Line 8 h10	50.68	0.68	3.82	8.88	0.21	13.4	22.28	0.41	0	100.36
719	7	T-11	Pal C_ Pal C1	Line 7 h10	49.75	0.65	4.28	8.56	0.16	13.69	22.52	0.38	0.02	100.01
720	8	T-11	Pal C_ Pal C1	Line 6 h10	51.29	0.52	3.07	8.54	0.28	14.06	22.18	0.5	0	100.44
721	9	T-11	Pal C_ Pal C1	Line 5 h10	50.65	0.69	3.67	9.19	0.23	13.72	21.98	0.38	0	100.51
722	10	T-11	Pal C_ Pal C1	Line 4 h10	50.95	0.63	3.5	8.92	0.28	13.75	22.01	0.51	0	100.55
723	11	T-11	Pal C_ Pal C1	Line 3 h10	50.92	0.58	3.48	9.2	0.28	13.64	22.08	0.48	0	100.66
724	12	T-11	Pal C_ Pal C1	Line 2 h10	50.32	0.64	3.96	9.4	0.26	13.39	22.05	0.46	0	100.48
725	13	T-11	Pal C_ Pal C1	Line 1 h10	50.14	0.64	3.67	9.1	0.26	13.48	21.92	0.56	0	99.77
726	1	T-11	Pal C_ Pal C1	Line 27 h9	50.83	0.68	3.71	8.24	0.21	14.08	22.23	0.4	0	100.38
727	2	T-11	Pal C_ Pal C1	Line 26 h9	50.55	0.76	3.83	8.36	0.21	13.83	22.22	0.49	0.02	100.27
728	3	T-11	Pal C_ Pal C1	Line 25 h9	50.87	0.71	3.76	8.31	0.22	14.03	22.25	0.42	0	100.57
729	4	T-11	Pal C_ Pal C1	Line 24 h9	50.79	0.68	3.54	8.48	0.26	13.82	22.15	0.4	0.02	100.14
730	5	T-11	Pal C_ Pal C1	Line 23 h9	50.69	0.67	3.69	8.68	0.28	13.76	22.02	0.54	0.04	100.37
731	6	T-11	Pal C_ Pal C1	Line 22 h9	50.57	0.68	3.59	8.83	0.28	13.75	22.06	0.55	0	100.31
732	7	T-11	Pal C_ Pal C1	Line 21 h9	50.74	0.7	3.64	8.83	0.19	13.5	22.06	0.47	0	100.13
733	8	T-11	Pal C_ Pal C1	Line 20 h9	50.45	0.7	3.67	9.04	0.26	13.59	22.07	0.5	0.02	100.3
734	9	T-11	Pal C_ Pal C1	Line 19 h9	50.74	0.63	3.43	8.83	0.26	13.54	21.99	0.47	0.02	99.91
735	10	T-11	Pal C_ Pal C1	Line 18 h9	50.28	0.71	3.83	9.1	0.22	13.27	21.91	0.42	0	99.74
736	11	T-11	Pal C_ Pal C1	Line 17 h9	50.51	0.65	3.46	9.08	0.3	13.49	21.93	0.45	0	99.87
737	12	T-11	Pal C_ Pal C1	Line 16 h9	50.39	0.74	3.8	9.24	0.3	13.39	21.93	0.46	0	100.25
738	13	T-11	Pal C_ Pal C1	Line 15 h9	50.17	0.75	3.78	9.33	0.29	13.2	21.91	0.49	0	99.92
739	14	T-11	Pal C_ Pal C1	Line 14 h9	50.88	0.63	3.31	9.15	0.33	13.34	21.75	0.51	0.04	99.94
740	15	T-11	Pal C_ Pal C1	Line 13 h9	50.48	0.65	3.67	8.78	0.29	13.42	21.91	0.41	0.02	99.63
741	16	T-11	Pal C_ Pal C1	Line 12 h9	49.89	0.67	4.26	8.4	0.27	13.35	22.55	0.38	0.04	99.81
742	17	T-11	Pal C_ Pal C1	Line 11 h9	50.48	0.69	3.73	8.64	0.24	13.26	22.09	0.49	0	99.62
743	18	T-11	Pal C_ Pal C1	Line 10 h9	49.46	0.76	4.23	9.07	0.29	13.01	22	0.51	0	99.33
744	19	T-11	Pal C_ Pal C1	Line 9 h9	49.32	0.82	4.4	9.22	0.24	13.01	22.06	0.45	0.06	99.58
745	20	T-11	Pal C_ Pal C1	Line 8 h9	49.85	0.69	3.74	9.02	0.24	13.2	21.9	0.5	0.02	99.16
746	21	T-11	Pal C_ Pal C1	Line 7 h9	50.86	0.51	2.89	8.92	0.24	13.69	21.75	0.48	0	99.34
747	22	T-11	Pal C_ Pal C1	Line 6 h9	50.69	0.5	2.98	8.78	0.3	13.64	21.74	0.46	0	99.09
748	23	T-11	Pal C_ Pal C1	Line 5 h9	51.03	0.52	2.78	9.08	0.32	13.78	21.59	0.49	0	99.59
749	24	T-11	Pal C_ Pal C1	Line 4 h9	50.37	0.61	3.26	9.16	0.3	13.48	21.78	0.5	0	99.46
750	25	T-11	Pal C_ Pal C1	Line 3 h9	50.34	0.56	3.15	9.04	0.3	13.55	21.75	0.44	0	99.13
751	26	T-11	Pal C_ Pal C1	Line 2 h9	49.98	0.62	3.67	9.26	0.23	13.16	21.88	0.47	0	99.27
752	27	T-11	Pal C_ Pal C1	Line 1 h9	50.28	0.64	3.53	9.21	0.23	13.28	21.82	0.48	0	99.47
753	1	T-11	Pal C_ Pal C1	Line 27 h8	53.04	0.23	1.76	6.73	0.19	15.27	22.76	0.35	0.02	100.35
754	2	T-11	Pal C_ Pal C1	Line 26 h8	53.02	0.23	1.7	6.62	0.19	15.3	22.65	0.32	0	100.03
755	3	T-11	Pal C_ Pal C1	Line 25 h8	51.75	0.5	2.79	7.39	0.17	14.57	22.46	0.43	0.05	100.11
756	4	T-11	Pal C_ Pal C1	Line 24 h8	51.01	0.62	3.31	7.98	0.22	14.17	22.29	0.46	0	100.06
757	5	T-11	Pal C_ Pal C1	Line 23 h8	50.74	0.65	3.42	8.36	0.26	13.99	22.23	0.44	0.03	100.12
758	6	T-11	Pal C_ Pal C1	Line 22 h8	50.85	0.66	3.45	8.64	0.25	13.87	21.98	0.52	0	100.22
759	7	T-11	Pal C_ Pal C1	Line 21 h8	50.55	0.65	3.48	8.74	0.3	14.02	22.03	0.5	0.04	100.31
760	8	T-11	Pal C_ Pal C1	Line 20 h8	51.09	0.56	3.17	8.98	0.27	14.08	22.04	0.52	0.02	100.73
761	9	T-11	Pal C_ Pal C1	Line 19 h8	51.1	0.6	3.16	8.93	0.21	14.09	22.11	0.44	0	100.64
762	10	T-11	Pal C_ Pal C1	Line 18 h8	50.62	0.68	3.35	9.1	0.26	13.91	21.99	0.45	0	100.36
763	11	T-11	Pal C_ Pal C1	Line 17 h8	50.69	0.66	3.33	9.15	0.24	13.92	22.02	0.47	0.05	100.53
764	12	T-11	Pal C_ Pal C1	Line 16 h8	50.27	0.71	3.61	9.25	0.27	13.68	21.95	0.46	0	100.2
765	13	T-11	Pal C_ Pal C1	Line 15 h8	50.04	0.74	3.92	9.51	0.24	13.63	21.98	0.49	0	100.55
766	14	T-11	Pal C_ Pal C1	Line 14 h8	49.95	0.8	4.04	9.6	0.26	13.45	21.87	0.5	0	100.47
767	15	T-11	Pal C_ Pal C1	Line 13 h8	49.92	0.81	4.07	9.44	0.22	13.38	21.89	0.56	0	100.29
768	16	T-11	Pal C_ Pal C1	Line 12 h8	50.36	0.76	3.91	9.29	0.3	13.62	21.94	0.49	0.03	100.7
769	17	T-11	Pal C_ Pal C1	Line 11 h8	50.11	0.75	4.13	9.24	0.23	13.48	21.96	0.48	0.02	100.4
770	18	T-11	Pal C_ Pal C1	Line 10 h8	50.4	0.7	3.91	9.21	0.22	13.72	21.94	0.46	0	100.56
771	19	T-11	Pal C_ Pal C1	Line 9 h8	49.89	0.83	4.2	9.31	0.28	13.52	21.97	0.47	0.03	100.5
772	20	T-11	Pal C_ Pal C1	Line 8 h8	50.5	0.65	3.56	9	0.23	13.92	21.99	0.5	0.03	100.38
773	21	T-11	Pal C_ Pal C1	Line 7 h8	50.7	0.72	3.75	8.91	0.24	13.94	22	0.47	0	100.73
774	22	T-11	Pal C_ Pal C1	Line 6 h8	50.41	0.69	3.98	9.21	0.29	13.62	22.13	0.44	0.03	100.8
775	23	T-11	Pal C_ Pal C1	Line 5 h8	50.21	0.77	4.21	9.13	0.26	13.5	22.16	0.43	0	100.67
776	24	T-11	Pal C_ Pal C1	Line 4 h8	50.31	0.79	4.08	9.17	0.26	13.64	22.1	0.45	0	100.8
777	25	T-11	Pal C_ Pal C1	Line 3 h8	50.6	0.67	3.54	9.14	0.29	13.76	21.96	0.5	0	100.46
778	26	T-11	Pal C_ Pal C1	Line 2 h8	50.06	0.77	3.95	9.37	0.3	13.44	22.11	0.42	0	100.42
779	27	T-11	Pal C_ Pal C1	Line 1 h8	50.33	0.77	3.72	9.21	0.26	13.64	22.06	0.45	0	100.44
780	1	T-11	Pal C_ Pal C1	Line 17 h7	50.14	0.72	3.79	8.47	0.21	14.01	22.36	0.42	0	100.12
781	2	T-11	Pal C_ Pal C1	Line 16 h7	49.91	0.72	3.87	8.48	0.25	13.93	22.34	0.49	0	99.99
782	3	T-11	Pal C_ Pal C1	Line 15 h7	49.74	0.83	4.55	8.86	0.28	13.54	22.46	0.43	0.03	100.72
783	4	T-11	Pal C_ Pal C1	Line 14 h7	49.96	0.63	4.06	8.85	0.21	13.67	22.34	0.48	0.02	100.22
784	5	T-11	Pal C_ Pal C1	Line 13 h7	49.62	0.95	4.55	9.25	0.24	13.32	22.28	0.43	0	100.64
785	6	T-11	Pal C_ Pal C1	Line 12 h7	49.99	0.79	4.28	9.13	0.23	13.46	22.41	0.43	0	100.72
786	7	T-11	Pal C_ Pal C1	Line 11 h7	49.65	0.89	4.67	9.37	0.17	13.22	22.31	0.54	0	100.82
787	8	T-11	Pal C_ Pal C1	Line 10 h7	50.45	0.77	3.77	9.04	0.25	13.74	22.27	0.4	0	100.69
788	9	T-11	Pal C_ Pal C1	Line 9 h7	50.73	0.64	3.72	9.03	0.26	13.67	22.24	0.46	0	100.75
789	10	T-11	Pal C_ Pal C1	Line 8 h7	50.73	0.69	3.74	8.88	0.24	13.9	22.22	0.38	0	100.78
790	11	T-11	Pal C_ Pal C1	Line 7 h7	50.95	0.57	3.69	8.24	0.23	14.03	22.41	0.42	0.09	100.63
791	12	T-11	Pal C_ Pal C1	Line 6 h7	50.98	0.74	3.7	7.45	0.14	14.51	22.9	0.32	0.14	100.88
792	13	T-11	Pal C_ Pal C1	Line 5 h7	51.13	0.63	3.6	7.59	0.17	14.45	22.94	0.36	0.08	100.95
793	14	T-11	Pal C_ Pal C1	Line 4 h7	48.87	0.98	4.9	9.02	0.19	13.19	22.38	0.45	0.03	100.01
794	15	T-11	Pal C_ Pal C1	Line 3 h7	51	0.66	3.71	8.85	0.22	13.85	22.21	0.45	0.02	100.97
795	16	T-11	Pal C_ Pal C1	Line 2 h7	50.59	0.69	3.95	9.05	0.21	13.56	22.16	0.53	0	100.74
796	17	T-11	Pal C_ Pal C1	Line 1 h7	50.71	0.67	3.65	9.04	0.24	13.68	21.99	0.51	0	100.49
797	1	T-11	Pal C_ Pal C1	Line 24 h5	50.81	0.66	3.48	8.65	0.28	13.72	21.86	0.42	0	99.88
798	2	T-11	Pal C_ Pal C1	Line 23 h5	50.42	0.74	3.69	8.88	0.31	13.55	21.9	0.48	0.03	100
799	3	T-11	Pal C_ Pal C1	Line 22 h5	50.82	0.72	3.49	8.62	0.27	13.76	22.05	0.49	0	100.22
800	4	T-11	Pal C_ Pal C1	Line 21 h5	50.74	0.67	3.36	8.67	0.23	13.86	21.91	0.46	0.03	99.93
801	5	T-11	Pal C_ Pal C1	Line 20 h5	50.84	0.67	3.51	8.57	0.25	13.67	22.02	0.47	0	100
802	6	T-11	Pal C_ Pal C1	Line 19 h5	50.75	0.67	3.48	8.66	0.31	13.69	22	0.44	0	100
803	7	T-11	Pal C_ Pal C1	Line 18 h5	50.51	0.64	3.58	8.72	0.2	13.61	22.1	0.46	0	99.82
804	8	T-11	Pal C_ Pal C1	Line 17 h5	50.34	0.64	3.47	8.81	0.28	13.86	22.18	0.5	0	100.08
805	9	T-11	Pal C_ Pal C1	Line 16 h5	50.41	0.63	3.58	8.82	0.26	13.78	22.26	0.48	0	100.22
806	10	T-11	Pal C_ Pal C1	Line 15 h5	50.26	0.64	3.57	8.77	0.25	13.79	22.21	0.51	0	100
807	11	T-11	Pal C_ Pal C1	Line 14 h5	50.34	0.74	3.81	8.92	0.19	13.53	22.16	0.46	0.02	100.17
808	12	T-11	Pal C_ Pal C1	Line 13 h5	50.39	0.67	3.7	8.87	0.19	13.73	22.18	0.38	0.03	100.14
809	13	T-11	Pal C_ Pal C1	Line 12 h5	50.43	0.65	3.78	8.77	0.2	13.66	22.28	0.4	0.02	100.19
810	14	T-11	Pal C_ Pal C1	Line 11 h5	50.68	0.69	3.64	8.57	0.27	13.85	22.26	0.41	0.02	100.39
811	15	T-11	Pal C_ Pal C1	Line 10 h5	50.58	0.66	3.58	8.75	0.26	13.77	22.27	0.48	0.02	100.37
812	16	T-11	Pal C_ Pal C1	Line 9 h5	50.67	0.63	3.55	8.83	0.27	13.76	22.16	0.53	0	100.4
813	17	T-11	Pal C_ Pal C1	Line 8 h5	50.85	0.61	3.35	8.63	0.27	13.92	22.23	0.44	0.02	100.32
814	18	T-11	Pal C_ Pal C1	Line 7 h5	50.89	0.64	3.33	8.66	0.27	13.92	22.22	0.48	0	100.41
815	19	T-11	Pal C_ Pal C1	Line 6 h5	50.62	0.61	3.58	8.77	0.36	13.68	22.25	0.48	0	100.35
816	20	T-11	Pal C_ Pal C1	Line 5 h5	50.41	0.7	3.98	8.91	0.22	13.49	22.2	0.49	0	100.4
817	21	T-11	Pal C_ Pal C1	Line 4 h5	50.85	0.57	3.38	8.74	0.26	13.87	22.09	0.44	0	100.2
818	22	T-11	Pal C_ Pal C1	Line 3 h5	50.95	0.63	3.52	9	0.2	13.96	22.28	0.41	0	100.95
819	23	T-11	Pal C_ Pal C1	Line 2 h5	49.69	0.81	4.73	9.12	0.23	13.3	22.17	0.45	0.03	100.53
820	24	T-11	Pal C_ Pal C1	Line 1 h5	50.43	0.72	4.09	9.27	0.33	13.33	21.94	0.5	0	100.61
821	1	T-11	Pal C_ Pal C1	Line 19 h4	49.78	0.83	4.7	7.6	0.17	14.12	22.84	0.36	0.1	100.5
822	2	T-11	Pal C_ Pal C1	Line 18 h4	50.53	0.67	3.66	7.15	0.16	14.71	22.75	0.34	0.04	100.01
823	3	T-11	Pal C_ Pal C1	Line 17 h4	50.59	0.67	4.18	7.6	0.13	14.33	22.85	0.28	0.05	100.68
824	4	T-11	Pal C_ Pal C1	Line 16 h4	50.97	0.54	3.69	8	0.18	14.21	22.8	0.43	0.04	100.86
825	5	T-11	Pal C_ Pal C1	Line 15 h4	51.03	0.66	3.34	8.2	0.23	14.28	22.44	0.41	0	100.59
826	6	T-11	Pal C_ Pal C1	Line 14 h4	50.79	0.63	3.52	8.74	0.28	13.95	22.29	0.49	0	100.69
827	7	T-11	Pal C_ Pal C1	Line 13 h4	50.33	0.77	3.81	9.22	0.31	13.48	22.03	0.48	0	100.43
828	8	T-11	Pal C_ Pal C1	Line 12 h4	50.74	0.67	3.46	9.34	0.28	13.62	22.06	0.52	0	100.69
829	9	T-11	Pal C_ Pal C1	Line 11 h4	50.61	0.72	3.64	9.46	0.27	13.5	22.04	0.56	0.02	100.82
830	10	T-11	Pal C_ Pal C1	Line 10 h4	50.63	0.71	3.67	9.49	0.26	13.32	21.78	0.59	0	100.45
831	11	T-11	Pal C_ Pal C1	Line 9 h4	50.78	0.63	3.28	9.32	0.26	13.58	21.91	0.57	0	100.33
832	12	T-11	Pal C_ Pal C1	Line 8 h4	50.53	0.77	3.62	9.59	0.23	13.38	21.82	0.57	0	100.51
833	13	T-11	Pal C_ Pal C1	Line 7 h4	50.23	0.82	4.06	10.08	0.35	13.01	21.71	0.61	0	100.87
834	14	T-11	Pal C_ Pal C1	Line 6 h4	50.25	0.8	3.82	10.07	0.36	12.93	21.7	0.57	0	100.5
835	15	T-11	Pal C_ Pal C1	Line 5 h4	50.48	0.82	3.7	10.03	0.37	13.06	21.81	0.57	0	100.84
836	16	T-11	Pal C_ Pal C1	Line 4 h4	50.59	0.75	3.48	9.56	0.26	13.39	21.85	0.51	0	100.39
837	17	T-11	Pal C_ Pal C1	Line 3 h4	50.5	0.69	3.71	9.33	0.24	13.38	22.27	0.53	0	100.65
838	18	T-11	Pal C_ Pal C1	Line 2 h4	50.57	0.7	3.93	9.41	0.27	13.4	22.04	0.54	0	100.86
839	19	T-11	Pal C_ Pal C1	Line 1 h4	50.02	0.7	4.2	9.37	0.3	13.21	21.99	0.53	0	100.32
840	1	T-11	Pal C_ Pal C1	Line 15 h3	51.18	0.68	3.3	8.92	0.22	13.99	22.1	0.5	0	100.89
841	2	T-11	Pal C_ Pal C1	Line 14 h3	51.48	0.66	3.31	9.01	0.25	13.93	22.14	0.54	0.02	101.34
842	3	T-11	Pal C_ Pal C1	Line 13 h3	51.24	0.63	3.13	8.81	0.31	13.99	22.03	0.49	0	100.63
843	4	T-11	Pal C_ Pal C1	Line 12 h3	51.27	0.59	2.95	8.48	0.27	14.06	21.93	0.42	0	99.97
844	5	T-11	Pal C_ Pal C1	Line 11 h3	51.52	0.59	3.01	8.47	0.23	13.97	22.01	0.47	0.02	100.29
845	6	T-11	Pal C_ Pal C1	Line 10 h3	51.35	0.6	3.03	8.57	0.26	14.1	22.03	0.52	0	100.46
846	7	T-11	Pal C_ Pal C1	Line 9 h3	51.14	0.63	3.12	8.53	0.27	14	21.99	0.41	0	100.09
847	8	T-11	Pal C_ Pal C1	Line 7 h3	50.98	0.63	3.33	8.66	0.31	13.88	22.07	0.47	0.04	100.37
848	9	T-11	Pal C_ Pal C1	Line 6 h3	50.89	0.68	3.36	8.69	0.29	13.8	22.1	0.46	0	100.27
849	10	T-11	Pal C_ Pal C1	Line 5 h3	49.8	0.85	4.33	9.09	0.26	13.31	22.14	0.53	0.03	100.34
850	11	T-11	Pal C_ Pal C1	Line 4 h3	51.06	0.65	3.44	8.68	0.24	13.71	22.08	0.47	0	100.33
851	12	T-11	Pal C_ Pal C1	Line 3 h3	50.3	0.75	3.9	8.96	0.26	13.37	22.16	0.49	0	100.19
852	13	T-11	Pal C_ Pal C1	Line 2 h3	50.94	0.69	3.65	8.88	0.29	13.65	21.93	0.51	0	100.54
853	14	T-11	Pal C_ Pal C1	Line 1 h3	50.02	0.85	4.31	9.31	0.28	13.42	21.89	0.53	0	100.61
854	1	T-11	Pal C_ Pal C1	Line 13 h2	49.83	0.62	3.95	8.31	0.19	13.4	22.38	0.41	0.02	99.11
855	2	T-11	Pal C_ Pal C1	Line 12 h2	50.63	0.66	3.08	8.04	0.19	13.97	22.2	0.46	0.02	99.25
856	3	T-11	Pal C_ Pal C1	Line 11 h2	50.63	0.64	3.16	8.37	0.26	13.86	22.19	0.43	0	99.54
857	4	T-11	Pal C_ Pal C1	Line 10 h2	50.79	0.68	3.32	8.29	0.24	13.76	22.17	0.43	0	99.68
858	5	T-11	Pal C_ Pal C1	Line 9 h2	50.6	0.63	2.97	8.33	0.22	13.89	22.07	0.42	0	99.13
859	6	T-11	Pal C_ Pal C1	Line 8 h2	50.34	0.61	2.96	8.13	0.29	13.9	21.98	0.4	0	98.61
860	7	T-11	Pal C_ Pal C1	Line 7 h2	50.48	0.52	2.94	7.57	0.21	14.36	22.28	0.47	0.04	98.87
861	8	T-11	Pal C_ Pal C1	Line 6 h2	51.31	0.33	2.41	5.86	0.12	15.48	22.81	0.26	0.28	98.86
862	9	T-11	Pal C_ Pal C1	Line 5 h2	52.39	0.23	1.68	4.09	0.08	16.54	23.24	0.3	0.63	99.18
863	10	T-11	Pal C_ Pal C1	Line 4 h2	50.28	0.58	3.07	8.36	0.28	13.88	21.99	0.45	0	98.89
864	11	T-11	Pal C_ Pal C1	Line 2 h2	50.73	0.61	3.55	8.79	0.23	13.54	22.06	0.49	0	100
865	12	T-11	Pal C_ Pal C1	Line 1 h2	50.41	0.73	4.05	8.94	0.26	13.3	21.98	0.48	0	100.15
866	1	T-11	Pal C_ Pal C1	Line 25 h1	50.76	0.72	3.72	8.77	0.27	13.13	22.12	0.42	0	99.91
867	2	T-11	Pal C_ Pal C1	Line 24 h1	50.04	0.75	4.56	8.97	0.21	12.72	22.21	0.37	0	99.83
868	3	T-11	Pal C_ Pal C1	Line 23 h1	50.5	0.7	3.6	8.6	0.25	13.28	22.18	0.44	0	99.55
869	4	T-11	Pal C_ Pal C1	Line 22 h1	50.6	0.72	3.78	8.58	0.23	13.11	22.13	0.42	0	99.57
870	5	T-11	Pal C_ Pal C1	Line 21 h1	50.51	0.74	3.89	8.67	0.21	13.13	22.08	0.52	0	99.75
871	6	T-11	Pal C_ Pal C1	Line 20 h1	50.36	0.74	3.92	8.65	0.24	13.07	22.12	0.52	0.03	99.65
872	7	T-11	Pal C_ Pal C1	Line 19 h1	50.24	0.78	4.1	8.59	0.24	13.16	22.05	0.45	0	99.61
873	8	T-11	Pal C_ Pal C1	Line 18 h1	50.76	0.69	3.7	8.7	0.25	13.31	22.06	0.45	0	99.92
874	9	T-11	Pal C_ Pal C1	Line 17 h1	50.43	0.75	3.88	8.77	0.27	13.11	22.03	0.44	0	99.68
875	10	T-11	Pal C_ Pal C1	Line 16 h1	49.1	0.93	5.07	9.23	0.31	12.35	21.97	0.43	0	99.39
876	11	T-11	Pal C_ Pal C1	Line 15 h1	50.17	0.71	4.31	8.62	0.24	12.99	22.04	0.45	0	99.53
877	12	T-11	Pal C_ Pal C1	Line 14 h1	50.52	0.67	3.82	8.25	0.26	13.47	22.27	0.47	0	99.73
878	13	T-11	Pal C_ Pal C1	Line 13 h1	50.31	0.73	4.04	8.4	0.21	13.17	22.06	0.41	0.02	99.35
879	14	T-11	Pal C_ Pal C1	Line 12 h1	49.97	0.76	4.28	8.79	0.26	12.98	22.05	0.45	0	99.54
880	15	T-11	Pal C_ Pal C1	Line 11 h1	50.12	0.7	4.04	8.61	0.27	13.01	21.96	0.49	0	99.2
881	16	T-11	Pal C_ Pal C1	Line 10 h1	50.81	0.65	3.65	8.62	0.19	13.26	22	0.46	0	99.64
882	17	T-11	Pal C_ Pal C1	Line 9 h1	50.89	0.64	3.69	8.6	0.25	13.34	22.01	0.49	0	99.91
883	18	T-11	Pal C_ Pal C1	Line 8 h1	50.75	0.61	3.75	8.8	0.25	13.22	22.07	0.48	0.03	99.96
884	19	T-11	Pal C_ Pal C1	Line 7 h1	50.65	0.72	3.87	8.53	0.32	13.17	22.04	0.44	0.03	99.77
885	20	T-11	Pal C_ Pal C1	Line 6 h1	49.98	0.76	4.35	8.01	0.21	13.41	22.28	0.43	0.09	99.52
886	21	T-11	Pal C_ Pal C1	Line 5 h1	50.79	0.65	3.93	7.44	0.21	13.87	22.69	0.37	0.06	100.01
887	22	T-11	Pal C_ Pal C1	Line 4 h1	49.82	0.76	4.41	8.07	0.19	13.42	22.47	0.41	0.04	99.59
888	23	T-11	Pal C_ Pal C1	Line 3 h1	50.18	0.67	4.23	8.69	0.25	13.1	22.23	0.44	0	99.79
889	24	T-11	Pal C_ Pal C1	Line 2 h1	51.14	0.6	3.5	8.58	0.26	13.4	21.9	0.46	0	99.84
890	1	T-10	Pal C_Pal C2	Line 42 B15	50.25	0.71	3.73	8.79	0.25	13.66	22.17	0.43	0.13	100.12
891	2	T-10	Pal C_Pal C2	Line 41 B15	50.17	0.72	3.78	8.87	0.28	13.59	22.29	0.34	0.16	100.2
892	3	T-10	Pal C_Pal C2	Line 40 B15	50.05	0.64	3.77	8.64	0.2	13.43	22.37	0.38	0.13	99.61
893	4	T-10	Pal C_Pal C2	Line 39 B15	50.15	0.7	3.83	8.46	0.23	13.7	22.4	0.44	0.16	100.07
894	5	T-10	Pal C_Pal C2	Line 38 B15	50.61	0.66	3.43	8.35	0.21	13.97	22.25	0.43	0	99.91
895	6	T-10	Pal C_Pal C2	Line 37 B15	50.45	0.64	3.36	8.28	0.24	13.95	22.27	0.4	0	99.59
896	7	T-10	Pal C_Pal C2	Line 36 B15	50.73	0.56	3.25	8.34	0.21	13.85	22.31	0.42	0.06	99.73
897	8	T-10	Pal C_Pal C2	Line 35 B15	50.5	0.66	3.3	8.52	0.21	13.75	22.28	0.46	0.03	99.71
898	9	T-10	Pal C_Pal C2	Line 34 B15	50.44	0.67	3.41	8.75	0.23	13.85	22.24	0.42	0	100.01
899	10	T-10	Pal C_Pal C2	Line 33 B15	50.71	0.63	3.39	8.61	0.23	13.6	22.19	0.39	0	99.75
900	11	T-10	Pal C_Pal C2	Line 32 B15	50.85	0.58	3.1	8.54	0.25	13.78	22.28	0.41	0.03	99.82
901	12	T-10	Pal C_Pal C2	Line 31 B15	50.74	0.64	3.35	8.58	0.23	13.8	22.2	0.5	0.02	100.06
902	13	T-10	Pal C_Pal C2	Line 30 B15	50.5	0.62	3.39	8.7	0.24	13.73	22.18	0.43	0	99.79
903	14	T-10	Pal C_Pal C2	Line 29 B15	50.53	0.6	3.47	8.63	0.26	13.77	22.19	0.47	0	99.92
904	15	T-10	Pal C_Pal C2	Line 28 B15	50.38	0.66	3.44	8.59	0.23	13.62	22.33	0.5	0	99.75
905	16	T-10	Pal C_Pal C2	Line 27 B15	50.92	0.58	3.1	8.48	0.23	13.9	22.24	0.43	0	99.88
906	17	T-10	Pal C_Pal C2	Line 26 B15	50.6	0.6	3.35	8.51	0.26	13.85	22.26	0.45	0	99.88
907	18	T-10	Pal C_Pal C2	Line 25 B15	50.31	0.61	3.44	8.67	0.35	13.77	22.14	0.45	0	99.74
908	19	T-10	Pal C_Pal C2	Line 24 B15	51.15	0.51	2.87	8.31	0.27	14.22	22.34	0.45	0.02	100.14
909	20	T-10	Pal C_Pal C2	Line 23 B15	50.48	0.59	3.16	8.31	0.19	13.94	22.25	0.43	0	99.35
910	21	T-10	Pal C_Pal C2	Line 22 B15	50.7	0.68	3.51	8.5	0.25	13.79	22.12	0.45	0.03	100.03
911	22	T-10	Pal C_Pal C2	Line 21 B15	50.83	0.58	3.6	8.29	0.21	13.85	22.1	0.49	0.02	99.97
912	23	T-10	Pal C_Pal C2	Line 20 B15	50.37	0.62	3.53	8.51	0.25	13.74	22.09	0.4	0	99.51
913	24	T-10	Pal C_Pal C2	Line 19 B15	50.06	0.63	4.02	8.19	0.22	13.94	22.5	0.44	0.02	100.02
914	25	T-10	Pal C_Pal C2	Line 18 B15	50.93	0.46	3.18	7.42	0.19	14.59	22.77	0.29	0.05	99.88
915	26	T-10	Pal C_Pal C2	Line 17 B15	51.23	0.47	3.16	7.39	0.21	14.67	22.67	0.32	0.06	100.18
916	27	T-10	Pal C_Pal C2	Line 16 B15	50.16	0.67	3.8	8.19	0.21	13.88	22.39	0.43	0.02	99.75
917	28	T-10	Pal C_Pal C2	Line 15 B15	50.2	0.59	3.78	8.01	0.21	13.9	22.36	0.36	0.04	99.45
918	29	T-10	Pal C_Pal C2	Line 14 B15	50.26	0.57	3.9	8.1	0.23	13.9	22.56	0.42	0.02	99.96
919	30	T-10	Pal C_Pal C2	Line 13 B15	50.03	0.62	4.01	8.13	0.18	13.74	22.35	0.46	0.02	99.54
920	31	T-10	Pal C_Pal C2	Line 12 B15	49.88	0.55	3.87	7.72	0.23	14.07	22.44	0.39	0	99.15
921	32	T-10	Pal C_Pal C2	Line 11 B15	52.43	0.37	2.1	6.09	0.23	15.78	22.69	0.24	0.08	100.01
922	33	T-10	Pal C_Pal C2	Line 10 B15	51.5	0.43	2.55	7.64	0.21	14.67	22.34	0.37	0.02	99.73
923	34	T-10	Pal C_Pal C2	Line 9 B15	50.95	0.54	2.96	8.81	0.3	13.66	21.82	0.53	0	99.57
924	35	T-10	Pal C_Pal C2	Line 8 B15	50.83	0.57	3.05	8.9	0.28	13.73	21.86	0.45	0	99.67
925	36	T-10	Pal C_Pal C2	Line 7 B15	50.84	0.55	3.1	8.98	0.29	13.76	21.93	0.44	0	99.89
926	37	T-10	Pal C_Pal C2	Line 6 B15	50.9	0.53	3.09	8.98	0.28	13.88	21.74	0.47	0	99.87
927	38	T-10	Pal C_Pal C2	Line 5 B15	51.1	0.57	2.94	9.05	0.35	13.94	21.66	0.46	0	100.07
928	39	T-10	Pal C_Pal C2	Line 4 B15	51.33	0.49	2.74	8.84	0.32	13.96	21.79	0.4	0	99.87
929	40	T-10	Pal C_Pal C2	Line 3 B15	51.14	0.55	2.98	8.95	0.26	13.78	21.9	0.46	0	100.02
930	41	T-10	Pal C_Pal C2	Line 2 B15	51.15	0.52	2.9	9.04	0.28	13.94	21.86	0.45	0	100.14
931	42	T-10	Pal C_Pal C2	Line 1 B15	50.46	0.59	3.34	8.92	0.26	13.6	21.84	0.49	0	99.5
932	1	T-10	Pal C_Pal C2	Line 12 B14	49.48	0.73	4.43	8.98	0.18	13.14	22.34	0.43	0	99.71
933	2	T-10	Pal C_Pal C2	Line 11 B14	49.56	0.74	4.44	8.94	0.24	13.2	22.22	0.47	0.03	99.84
934	3	T-10	Pal C_Pal C2	Line 10 B14	49.78	0.72	4.38	8.91	0.2	13.34	22.32	0.38	0.06	100.09
935	4	T-10	Pal C_Pal C2	Line 9 B14	50.1	0.65	3.94	8.58	0.19	13.48	22.27	0.39	0.04	99.64
936	5	T-10	Pal C_Pal C2	Line 8 B14	50.4	0.65	3.71	8.64	0.24	13.55	22.24	0.4	0.05	99.88
937	6	T-10	Pal C_Pal C2	Line 7 B14	50.31	0.66	3.79	8.7	0.19	13.64	22.21	0.46	0.06	100.02
938	7	T-10	Pal C_Pal C2	Line 6 B14	49.84	0.75	4.08	8.95	0.21	13.3	22.19	0.44	0	99.76
939	8	T-10	Pal C_Pal C2	Line 5 B14	50.46	0.62	3.78	9.16	0.25	13.35	21.89	0.53	0	100.04
940	9	T-10	Pal C_Pal C2	Line 4 B14	50.37	0.68	3.93	8.87	0.27	13.44	22.12	0.41	0	100.09
941	10	T-10	Pal C_Pal C2	Line 3 B14	50.62	0.62	3.49	9.27	0.3	13.5	21.86	0.53	0	100.19
942	11	T-10	Pal C_Pal C2	Line 2 B14	50.49	0.67	3.47	9.19	0.3	13.57	22.02	0.44	0	100.15
943	12	T-10	Pal C_Pal C2	Line 1 B14	49.87	0.73	4.21	9.07	0.26	13.08	21.89	0.49	0	99.6
944	1	T-10	Pal C_Pal C2	Line 12 B13	51.02	0.57	3.12	8.78	0.29	13.67	21.77	0.48	0	99.7
945	2	T-10	Pal C_Pal C2	Line 11 B13	51.34	0.52	3.06	8.52	0.25	13.79	22.07	0.45	0.02	100.02
946	3	T-10	Pal C_Pal C2	Line 10 B13	51.41	0.56	3.13	8.8	0.25	13.75	21.7	0.42	0	100.02
947	4	T-10	Pal C_Pal C2	Line 9 B13	51.53	0.45	2.84	8.27	0.23	14.02	22.24	0.38	0	99.96
948	5	T-10	Pal C_Pal C2	Line 8 B13	51.29	0.49	2.79	8.91	0.28	13.64	21.62	0.47	0	99.49
949	6	T-10	Pal C_Pal C2	Line 7 B13	51.78	0.47	2.64	8.63	0.27	13.74	21.87	0.39	0	99.79
950	7	T-10	Pal C_Pal C2	Line 6 B13	51.36	0.53	2.92	8.77	0.27	13.56	21.75	0.41	0	99.57
951	8	T-10	Pal C_Pal C2	Line 5 B13	51.15	0.56	3.12	8.92	0.28	13.47	21.87	0.46	0	99.83
952	9	T-10	Pal C_Pal C2	Line 4 B13	51.52	0.51	2.88	8.41	0.23	13.73	22.04	0.41	0	99.73
953	10	T-10	Pal C_Pal C2	Line 3 B13	53.19	0.32	1.7	5.8	0.18	15.63	23	0.25	0.07	100.14
954	11	T-10	Pal C_Pal C2	Line 2 B13	50.8	0.52	3.54	8.18	0.19	13.72	22.32	0.39	0	99.66
955	12	T-10	Pal C_Pal C2	Line 1 B13	50.91	0.59	3.56	9.04	0.24	13.3	21.81	0.47	0	99.92
956	1	T-10	Pal C_Pal C2	Line 13 B12	50.03	0.75	4.06	9.02	0.25	12.84	22.26	0.48	0	99.69
957	2	T-10	Pal C_Pal C2	Line 12 B12	50.41	0.69	3.76	8.98	0.24	12.92	22.15	0.43	0.02	99.6
958	3	T-10	Pal C_Pal C2	Line 11 B12	50.16	0.79	3.93	8.91	0.17	12.89	22.19	0.44	0	99.48
959	4	T-10	Pal C_Pal C2	Line 10 B12	49.43	0.92	4.55	9.2	0.31	12.64	22.15	0.48	0.03	99.71
960	5	T-10	Pal C_Pal C2	Line 9 B12	50.28	0.7	3.68	8.71	0.26	13.07	22.14	0.43	0	99.27
961	6	T-10	Pal C_Pal C2	Line 8 B12	50.42	0.69	3.86	8.94	0.27	13.14	22.19	0.43	0	99.94
962	7	T-10	Pal C_Pal C2	Line 7 B12	49.92	0.78	4.39	9.26	0.24	12.66	22.23	0.44	0.02	99.94
963	8	T-10	Pal C_Pal C2	Line 6 B12	49.86	0.72	3.93	9.11	0.23	13.16	22.17	0.47	0.04	99.69
964	9	T-10	Pal C_Pal C2	Line 5 B12	50.21	0.68	3.6	8.91	0.24	13.4	22.2	0.42	0	99.66
965	10	T-10	Pal C_Pal C2	Line 4 B12	49.64	0.78	4.16	9.23	0.23	13.04	22.15	0.39	0	99.62
966	11	T-10	Pal C_Pal C2	Line 3 B12	50.13	0.66	3.61	8.97	0.26	13.34	22	0.45	0.02	99.44
967	12	T-10	Pal C_Pal C2	Line 2 B12	50.13	0.66	3.82	8.88	0.17	13.21	21.92	0.47	0	99.26
968	13	T-10	Pal C_Pal C2	Line 1 B12	50.29	0.66	3.8	9.06	0.27	13.61	22.21	0.49	0	100.39
969	1	T-10	Pal C_Pal C2	Line 12 B11	50.19	0.69	3.92	8.24	0.21	13.7	22.44	0.41	0.16	99.96
970	2	T-10	Pal C_Pal C2	Line 11 B11	50.64	0.7	3.62	8.34	0.25	14	22.31	0.35	0	100.21
971	3	T-10	Pal C_Pal C2	Line 10 B11	50.72	0.65	3.49	8.23	0.27	14.04	22.46	0.35	0.03	100.24
972	4	T-10	Pal C_Pal C2	Line 9 B11	50.03	0.71	4.1	8.5	0.2	13.71	22.35	0.43	0.1	100.13
973	5	T-10	Pal C_Pal C2	Line 8 B11	50.69	0.66	3.58	8.6	0.26	13.91	22.27	0.41	0	100.38
974	6	T-10	Pal C_Pal C2	Line 7 B11	49.47	0.84	4.64	9.17	0.19	13.15	22.29	0.42	0	100.17
975	7	T-10	Pal C_Pal C2	Line 6 B11	50.45	0.66	3.66	8.97	0.27	13.7	22.21	0.37	0	100.29
976	8	T-10	Pal C_Pal C2	Line 5 B11	50.08	0.73	4.12	9.12	0.23	13.39	22.15	0.52	0	100.34
977	9	T-10	Pal C_Pal C2	Line 4 B11	50.16	0.75	3.92	9.04	0.23	13.43	22.14	0.49	0	100.16
978	10	T-10	Pal C_Pal C2	Line 3 B11	50.39	0.7	3.79	8.96	0.24	13.46	22.07	0.4	0	100.01
979	11	T-10	Pal C_Pal C2	Line 2 B11	50.4	0.71	3.8	9.05	0.28	13.41	22.12	0.37	0	100.14
980	12	T-10	Pal C_Pal C2	Line 1 B11	50.05	0.78	4.01	8.93	0.24	13.22	22.01	0.45	0	99.69
981	1	T-10	Pal C_Pal C2	Line 19 B10	50.69	0.67	3.57	9.1	0.18	13.53	21.96	0.45	0	100.15
982	2	T-10	Pal C_Pal C2	Line 18 B10	50.62	0.69	3.57	9.33	0.28	13.63	21.88	0.47	0	100.47
983	3	T-10	Pal C_Pal C2	Line 17 B10	50.72	0.61	3.56	9.13	0.25	13.67	21.91	0.4	0	100.25
984	4	T-10	Pal C_Pal C2	Line 16 B10	50.73	0.65	3.52	9.03	0.24	13.8	21.79	0.52	0.02	100.3
985	5	T-10	Pal C_Pal C2	Line 15 B10	50.75	0.64	3.47	9.01	0.26	13.7	21.8	0.42	0	100.05
986	6	T-10	Pal C_Pal C2	Line 14 B10	50.75	0.66	3.5	9.12	0.25	13.59	21.82	0.47	0.03	100.19
987	7	T-10	Pal C_Pal C2	Line 13 B10	50.8	0.68	3.45	9.01	0.28	13.7	21.86	0.5	0	100.28
988	8	T-10	Pal C_Pal C2	Line 12 B10	50.57	0.64	3.47	8.84	0.25	13.77	21.98	0.42	0	99.94
989	9	T-10	Pal C_Pal C2	Line 11 B10	50.4	0.63	3.38	8.76	0.26	13.99	22.05	0.51	0.03	100.01
990	10	T-10	Pal C_Pal C2	Line 10 B10	50.23	0.68	3.99	8.98	0.2	13.49	22.3	0.52	0	100.39
991	11	T-10	Pal C_Pal C2	Line 9 B10	50.41	0.72	3.77	9.14	0.31	13.52	22.03	0.52	0	100.42
992	12	T-10	Pal C_Pal C2	Line 8 B10	50.42	0.68	3.61	9.1	0.26	13.53	21.9	0.51	0	100.01
993	13	T-10	Pal C_Pal C2	Line 7 B10	50.61	0.66	3.55	8.81	0.22	13.38	21.81	0.49	0.03	99.56
994	14	T-10	Pal C_Pal C2	Line 6 B10	51.06	0.49	3.34	7.54	0.2	14.3	22.47	0.35	0.15	99.9
995	15	T-10	Pal C_Pal C2	Line 5 B10	50.28	0.57	3.97	8.07	0.19	13.92	22.45	0.32	0.11	99.88
996	16	T-10	Pal C_Pal C2	Line 4 B10	49.97	0.74	4.08	8.61	0.22	13.46	22.2	0.47	0	99.75
997	17	T-10	Pal C_Pal C2	Line 3 B10	50.09	0.68	4.05	8.79	0.26	13.2	22.07	0.4	0	99.54
998	18	T-10	Pal C_Pal C2	Line 2 B10	49.92	0.7	3.9	9.02	0.29	13.33	22.14	0.45	0	99.75
999	19	T-10	Pal C_Pal C2	Line 1 B10	49.93	0.72	4	9.15	0.26	13.24	21.98	0.47	0	99.75
1000	1	T-10	Pal C_Pal C2	Line 17 B9	50.09	0.71	3.78	8.98	0.3	13.26	21.98	0.44	0	99.54
1001	2	T-10	Pal C_Pal C2	Line 16 B9	50.56	0.72	3.6	8.99	0.25	13.39	22.04	0.43	0	99.98
1002	3	T-10	Pal C_Pal C2	Line 15 B9	50.51	0.63	3.47	9.02	0.31	13.57	22.01	0.48	0	100
1003	4	T-10	Pal C_Pal C2	Line 14 B9	50.02	0.74	3.88	9.15	0.27	13.19	21.93	0.47	0.02	99.67
1004	5	T-10	Pal C_Pal C2	Line 13 B9	50	0.71	3.95	9.02	0.27	13.24	22.02	0.46	0	99.67
1005	6	T-10	Pal C_Pal C2	Line 12 B9	50.31	0.73	3.73	9.14	0.24	13.45	21.98	0.42	0	100
1006	7	T-10	Pal C_Pal C2	Line 11 B9	50.23	0.68	3.77	9.14	0.22	13.41	22.03	0.41	0	99.89
1007	8	T-10	Pal C_Pal C2	Line 10 B9	50.16	0.7	3.85	8.92	0.17	13.23	22.01	0.48	0.05	99.57
1008	9	T-10	Pal C_Pal C2	Line 9 B9	50.37	0.65	3.67	8.9	0.22	13.26	22.14	0.53	0	99.74
1009	10	T-10	Pal C_Pal C2	Line 8 B9	49.66	0.75	4.3	9.02	0.27	13.02	22.14	0.41	0	99.57
1010	11	T-10	Pal C_Pal C2	Line 7 B9	50.22	0.65	3.66	8.62	0.26	13.33	22.25	0.45	0	99.44
1011	12	T-10	Pal C_Pal C2	Line 6 B9	50.16	0.64	3.81	8.64	0.22	13.37	22.22	0.46	0.02	99.54
1012	13	T-10	Pal C_Pal C2	Line 5 B9	49.88	0.67	3.95	8.69	0.18	13.28	22.33	0.4	0	99.38
1013	14	T-10	Pal C_Pal C2	Line 4 B9	50.08	0.69	3.68	8.67	0.27	13.38	22.26	0.49	0	99.52
1014	15	T-10	Pal C_Pal C2	Line 3 B9	49.31	0.81	4.45	8.93	0.25	12.97	22.12	0.51	0	99.35
1015	16	T-10	Pal C_Pal C2	Line 2 B9	49.77	0.69	3.96	8.74	0.24	13.2	22.03	0.49	0	99.12
1016	17	T-10	Pal C_Pal C2	Line 1 B9	49.97	0.66	3.66	8.47	0.25	13.42	22.06	0.49	0	98.98
1017	1	T-10	Pal C_Pal C2	Line 17 B8	49.82	0.82	4.18	9.03	0.22	13.28	22.19	0.44	0	99.98
1018	2	T-10	Pal C_Pal C2	Line 15 B8	49.19	0.69	3.86	9.05	0.27	13.44	21.8	0.44	0	98.74
1019	3	T-10	Pal C_Pal C2	Line 14 B8	49.44	0.67	3.66	8.93	0.25	13.66	21.65	0.46	0.02	98.74
1020	4	T-10	Pal C_Pal C2	Line 13 B8	49.28	0.71	3.78	8.99	0.24	13.68	21.77	0.45	0.04	98.94
1021	5	T-10	Pal C_Pal C2	Line 12 B8	48.7	0.73	4.1	9.15	0.24	13.42	21.73	0.53	0.02	98.62
1022	6	T-10	Pal C_Pal C2	Line 11 B8	48.65	0.71	4.19	9.32	0.25	13.36	21.69	0.46	0	98.63
1023	7	T-10	Pal C_Pal C2	Line 10 B8	48.91	0.69	3.88	9.26	0.24	13.57	21.66	0.47	0.02	98.7
1024	8	T-10	Pal C_Pal C2	Line 9 B8	48.21	0.91	4.78	9.36	0.3	13.11	21.64	0.4	0	98.71
1025	9	T-10	Pal C_Pal C2	Line 8 B8	49.5	0.67	3.79	9.04	0.32	13.67	21.68	0.46	0	99.13
1026	10	T-10	Pal C_Pal C2	Line 7 B8	49.23	0.71	3.82	8.93	0.26	13.54	21.75	0.48	0	98.72
1027	11	T-10	Pal C_Pal C2	Line 6 B8	48.75	0.76	4.36	9.14	0.23	13.35	21.76	0.47	0.03	98.85
1028	12	T-10	Pal C_Pal C2	Line 4 B8	49.35	0.65	3.72	8.65	0.21	13.8	22	0.37	0	98.75
1029	13	T-10	Pal C_Pal C2	Line 3 B8	49.54	0.68	3.93	8.82	0.2	13.65	21.84	0.44	0	99.1
1030	14	T-10	Pal C_Pal C2	Line 1 B8	49.11	0.68	3.94	8.78	0.26	13.53	21.93	0.44	0	98.67
1031	1	T-10	Pal C_Pal C2	Line 29 B7	50.66	0.62	3.35	8.83	0.22	13.78	22.09	0.45	0	100
1032	2	T-10	Pal C_Pal C2	Line 28 B7	50.84	0.57	3.2	8.78	0.31	13.83	22.06	0.43	0	100.02
1033	3	T-10	Pal C_Pal C2	Line 27 B7	51.27	0.53	3.04	8.52	0.23	14.18	22.31	0.43	0.02	100.53
1034	4	T-10	Pal C_Pal C2	Line 26 B7	50.65	0.6	3.34	8.72	0.26	13.82	22.13	0.47	0	99.99
1035	5	T-10	Pal C_Pal C2	Line 25 B7	51.12	0.56	3.15	8.68	0.27	13.97	22.16	0.44	0	100.35
1036	6	T-10	Pal C_Pal C2	Line 24 B7	50.58	0.59	3.35	8.81	0.26	13.62	22.03	0.4	0.04	99.68
1037	7	T-10	Pal C_Pal C2	Line 23 B7	50.03	0.64	3.47	8.92	0.22	13.56	22.01	0.48	0	99.33
1038	8	T-10	Pal C_Pal C2	Line 22 B7	50.54	0.64	3.19	8.9	0.29	13.88	21.96	0.43	0	99.83
1039	9	T-10	Pal C_Pal C2	Line 21 B7	50.73	0.57	3.05	8.03	0.2	14.27	22.32	0.39	0	99.56
1040	10	T-10	Pal C_Pal C2	Line 20 B7	51.24	0.43	2.48	7.87	0.18	14.8	22.44	0.44	0.06	99.94
1041	11	T-10	Pal C_Pal C2	Line 19 B7	49.89	0.61	3.69	8.88	0.26	13.71	22.24	0.45	0.02	99.75
1042	12	T-10	Pal C_Pal C2	Line 18 B7	49.82	0.7	3.79	9.04	0.24	13.67	22.07	0.5	0	99.83
1043	13	T-10	Pal C_Pal C2	Line 17 B7	50.53	0.6	3.05	8.57	0.19	13.97	22.31	0.4	0	99.62
1044	14	T-10	Pal C_Pal C2	Line 16 B7	52.48	0.26	1.46	5.71	0.14	16.07	22.98	0.23	0.14	99.47
1045	15	T-10	Pal C_Pal C2	Line 14 B7	50.68	0.49	3.28	7.52	0.22	14.54	22.51	0.34	0.04	99.62
1046	16	T-10	Pal C_Pal C2	Line 13 B7	50.1	0.59	3.41	8.56	0.25	14.02	22.28	0.42	0	99.63
1047	17	T-10	Pal C_Pal C2	Line 12 B7	51.73	0.4	2.28	7.09	0.18	14.92	22.78	0.36	0.07	99.81
1048	18	T-10	Pal C_Pal C2	Line 11 B7	50.12	0.57	3.83	8.05	0.22	14.17	22.63	0.34	0.02	99.95
1049	19	T-10	Pal C_Pal C2	Line 10 B7	50.28	0.57	3.8	8.16	0.19	14.09	22.69	0.39	0	100.17
1050	20	T-10	Pal C_Pal C2	Line 9 B7	51.05	0.47	2.7	8.72	0.25	14.3	21.81	0.45	0	99.75
1051	21	T-10	Pal C_Pal C2	Line 8 B7	51.2	0.42	2.59	8.77	0.28	14.34	22.09	0.4	0	100.09
1052	22	T-10	Pal C_Pal C2	Line 7 B7	51.51	0.47	2.6	8.96	0.33	14.02	21.86	0.41	0	100.16
1053	23	T-10	Pal C_Pal C2	Line 6 B7	51.12	0.48	2.94	9.03	0.26	13.8	22.01	0.41	0	100.05
1054	24	T-10	Pal C_Pal C2	Line 5 B7	51.57	0.5	2.86	8.97	0.28	13.95	21.84	0.54	0	100.51
1055	25	T-10	Pal C_Pal C2	Line 4 B7	51.21	0.51	2.96	8.83	0.25	13.94	21.99	0.48	0	100.17
1056	26	T-10	Pal C_Pal C2	Line 3 B7	51.17	0.56	3.21	8.99	0.25	13.76	22.06	0.48	0	100.48
1057	27	T-10	Pal C_Pal C2	Line 2 B7	50.78	0.59	3.41	9.25	0.24	13.65	21.92	0.5	0	100.34
1058	28	T-10	Pal C_Pal C2	Line 1 B7	51.39	0.56	3.27	8.9	0.28	13.86	21.97	0.49	0	100.72
1059	1	T-10	Pal C_Pal C2	Line 22 B6	50.41	0.65	3.63	9.21	0.22	13.39	21.76	0.51	0	99.78
1060	2	T-10	Pal C_Pal C2	Line 21 B6	50.5	0.62	3.56	9.19	0.3	13.39	21.87	0.56	0	99.99
1061	3	T-10	Pal C_Pal C2	Line 20 B6	50.5	0.66	3.62	9.23	0.3	13.29	21.84	0.49	0	99.93
1062	4	T-10	Pal C_Pal C2	Line 19 B6	50.42	0.67	3.67	9.32	0.25	13.37	21.63	0.55	0.02	99.9
1063	5	T-10	Pal C_Pal C2	Line 18 B6	50.47	0.63	3.54	9.35	0.32	13.65	21.52	0.53	0	100.01
1064	6	T-10	Pal C_Pal C2	Line 17 B6	50.2	0.62	3.63	9.46	0.31	13.55	21.55	0.59	0.02	99.93
1065	7	T-10	Pal C_Pal C2	Line 16 B6	50.24	0.67	3.62	9.39	0.26	13.75	21.57	0.56	0.03	100.09
1066	8	T-10	Pal C_Pal C2	Line 15 B6	50.36	0.67	3.67	9.53	0.28	13.59	21.49	0.62	0	100.21
1067	9	T-10	Pal C_Pal C2	Line 14 B6	50.55	0.63	3.72	9.4	0.21	13.65	21.49	0.53	0	100.18
1068	10	T-10	Pal C_Pal C2	Line 13 B6	50.63	0.64	3.64	9.6	0.28	13.59	21.49	0.57	0.03	100.47
1069	11	T-10	Pal C_Pal C2	Line 12 B6	50.54	0.64	3.65	9.48	0.27	13.61	21.55	0.49	0	100.23
1070	12	T-10	Pal C_Pal C2	Line 11 B6	50.29	0.64	3.66	9.39	0.31	13.64	21.54	0.53	0.02	100.02
1071	13	T-10	Pal C_Pal C2	Line 10 B6	50.66	0.62	3.55	9.04	0.28	13.51	21.79	0.46	0	99.91
1072	14	T-10	Pal C_Pal C2	Line 9 B6	50.43	0.61	3.77	9.32	0.33	13.56	21.88	0.47	0	100.37
1073	15	T-10	Pal C_Pal C2	Line 8 B6	49.16	0.79	4.9	9.58	0.22	12.95	22.05	0.46	0.03	100.14
1074	16	T-10	Pal C_Pal C2	Line 7 B6	50.36	0.64	3.69	9.12	0.25	13.47	22.13	0.41	0	100.07
1075	17	T-10	Pal C_Pal C2	Line 6 B6	50.24	0.66	3.71	9.09	0.25	13.47	22.29	0.48	0	100.19
1076	18	T-10	Pal C_Pal C2	Line 5 B6	50.07	0.68	3.93	9.22	0.27	13.39	22.12	0.47	0.02	100.17
1077	19	T-10	Pal C_Pal C2	Line 4 B6	49.25	0.87	4.5	9.31	0.27	13.16	22.03	0.46	0.03	99.88
1078	20	T-10	Pal C_Pal C2	Line 3 B6	50.42	0.67	3.67	8.97	0.28	13.69	22.08	0.45	0	100.23
1079	21	T-10	Pal C_Pal C2	Line 2 B6	50.3	0.66	3.56	8.9	0.26	13.65	22.16	0.44	0	99.93
1080	22	T-10	Pal C_Pal C2	Line 1 B6	50.41	0.63	3.58	8.85	0.19	13.68	22.26	0.42	0	100.02
1081	1	T-10	Pal C_Pal C2	Line 24 B5	50.34	0.6	3.75	9.06	0.19	13.86	21.61	0.49	0.05	99.95
1082	2	T-10	Pal C_Pal C2	Line 23 B5	50.59	0.64	3.7	9.11	0.28	13.84	21.6	0.58	0.03	100.37
1083	3	T-10	Pal C_Pal C2	Line 22 B5	50.78	0.58	3.54	8.83	0.26	14.01	21.57	0.56	0.04	100.17
1084	4	T-10	Pal C_Pal C2	Line 21 B5	50.76	0.64	3.41	8.89	0.26	14.05	21.59	0.47	0.02	100.09
1085	5	T-10	Pal C_Pal C2	Line 20 B5	50.41	0.7	3.77	9.03	0.27	13.82	21.65	0.51	0.05	100.21
1086	6	T-10	Pal C_Pal C2	Line 19 B5	50.54	0.63	3.73	9.1	0.25	13.89	21.73	0.45	0.03	100.35
1087	7	T-10	Pal C_Pal C2	Line 18 B5	50.52	0.58	3.75	8.98	0.23	13.77	21.63	0.5	0.05	100.01
1088	8	T-10	Pal C_Pal C2	Line 17 B5	50.83	0.56	3.51	8.83	0.22	13.97	21.66	0.49	0.04	100.11
1089	9	T-10	Pal C_Pal C2	Line 16 B5	51.04	0.6	3.35	8.99	0.28	14.09	21.7	0.54	0	100.59
1090	10	T-10	Pal C_Pal C2	Line 15 B5	51.06	0.62	3.31	8.81	0.24	13.96	21.79	0.45	0	100.24
1091	11	T-10	Pal C_Pal C2	Line 14 B5	50.71	0.59	3.11	8.82	0.27	14.12	21.8	0.58	0	100
1092	12	T-10	Pal C_Pal C2	Line 13 B5	51.18	0.61	3.05	8.82	0.27	14.04	21.92	0.45	0.03	100.37
1093	13	T-10	Pal C_Pal C2	Line 12 B5	51.18	0.6	3.05	8.85	0.26	13.98	21.95	0.37	0	100.24
1094	14	T-10	Pal C_Pal C2	Line 11 B5	51.27	0.59	3.11	8.75	0.22	13.79	21.99	0.5	0.03	100.25
1095	15	T-10	Pal C_Pal C2	Line 10 B5	51.33	0.57	2.94	8.77	0.28	14.09	21.99	0.42	0	100.39
1096	16	T-10	Pal C_Pal C2	Line 9 B5	50.96	0.59	2.95	8.82	0.26	14.02	21.93	0.46	0	99.99
1097	17	T-10	Pal C_Pal C2	Line 8 B5	51.04	0.59	3.09	8.83	0.22	13.99	21.99	0.44	0.04	100.23
1098	18	T-10	Pal C_Pal C2	Line 7 B5	50.88	0.66	3.32	8.82	0.27	13.85	22.01	0.43	0	100.24
1099	19	T-10	Pal C_Pal C2	Line 6 B5	50.88	0.63	3.23	8.83	0.27	13.81	22.09	0.48	0	100.22
1100	20	T-10	Pal C_Pal C2	Line 5 B5	50.54	0.65	3.22	8.86	0.26	13.98	22.06	0.43	0	100
1101	21	T-10	Pal C_Pal C2	Line 4 B5	50.65	0.63	3.42	8.97	0.21	13.82	22.16	0.5	0	100.36
1102	22	T-10	Pal C_Pal C2	Line 3 B5	49.69	0.61	3.15	8.81	0.24	13.71	22.03	0.46	0.02	98.72
1103	23	T-10	Pal C_Pal C2	Line 1 B5	49.55	0.63	3.19	8.78	0.3	13.87	21.9	0.38	0	98.6
1104	1	T-10	Pal C_Pal C2	Line 26 B4	49.99	0.6	3.27	8.93	0.21	13.88	21.82	0.5	0.03	99.23
1105	2	T-10	Pal C_Pal C2	Line 25 B4	50.16	0.62	3.14	8.81	0.22	13.91	21.96	0.44	0.02	99.28
1106	3	T-10	Pal C_Pal C2	Line 24 B4	50.06	0.62	3.29	8.94	0.28	13.86	21.9	0.54	0	99.49
1107	4	T-10	Pal C_Pal C2	Line 23 B4	50.41	0.61	3.17	8.95	0.36	13.93	22.01	0.43	0	99.87
1108	5	T-10	Pal C_Pal C2	Line 22 B4	50.16	0.62	3.23	8.83	0.25	13.98	22.05	0.38	0	99.5
1109	6	T-10	Pal C_Pal C2	Line 21 B4	50.1	0.61	3.18	8.86	0.27	13.9	22.02	0.43	0.03	99.4
1110	7	T-10	Pal C_Pal C2	Line 20 B4	50.85	0.58	3.06	8.53	0.23	13.97	22.05	0.38	0.02	99.67
1111	8	T-10	Pal C_Pal C2	Line 19 B4	50.56	0.63	3.22	8.44	0.23	14.08	22.17	0.45	0	99.78
1112	9	T-10	Pal C_Pal C2	Line 18 B4	50.97	0.43	2.64	8.17	0.22	14.21	22.29	0.4	0.03	99.36
1113	10	T-10	Pal C_Pal C2	Line 17 B4	49.99	0.67	3.93	8.63	0.22	13.66	22.22	0.44	0.05	99.81
1114	11	T-10	Pal C_Pal C2	Line 16 B4	50.36	0.62	3.33	8.53	0.19	14.04	22.29	0.41	0	99.77
1115	12	T-10	Pal C_Pal C2	Line 15 B4	50.53	0.64	3.31	8.78	0.28	13.91	22.15	0.41	0	100.01
1116	13	T-10	Pal C_Pal C2	Line 14 B4	50.02	0.69	3.67	8.8	0.23	13.78	22.09	0.48	0	99.76
1117	14	T-10	Pal C_Pal C2	Line 13 B4	50.21	0.64	3.5	8.69	0.31	13.85	22.18	0.45	0	99.83
1118	15	T-10	Pal C_Pal C2	Line 12 B4	50.13	0.61	3.84	8.92	0.2	13.38	22.18	0.52	0.09	99.87
1119	16	T-10	Pal C_Pal C2	Line 11 B4	49.48	0.72	4.38	9.09	0.27	13.34	22.14	0.44	0.06	99.92
1120	17	T-10	Pal C_Pal C2	Line 10 B4	50.22	0.67	3.63	8.98	0.24	13.75	22.11	0.44	0	100.04
1121	18	T-10	Pal C_Pal C2	Line 9 B4	50.36	0.68	3.47	8.87	0.24	13.75	22.14	0.45	0	99.96
1122	19	T-10	Pal C_Pal C2	Line 8 B4	49.69	0.82	4.29	9.07	0.25	13.25	22.21	0.45	0	100.03
1123	20	T-10	Pal C_Pal C2	Line 7 B4	49.94	0.66	3.91	8.7	0.21	13.54	22.34	0.4	0	99.7
1124	21	T-10	Pal C_Pal C2	Line 6 B4	50.21	0.61	3.67	8.14	0.2	13.91	22.54	0.4	0.04	99.72
1125	22	T-10	Pal C_Pal C2	Line 5 B4	50.19	0.56	3.78	7.89	0.18	14.08	22.78	0.3	0.03	99.79
1126	23	T-10	Pal C_Pal C2	Line 4 B4	50.79	0.64	3.82	8.52	0.18	13.83	22.24	0.42	0	100.44
1127	24	T-10	Pal C_Pal C2	Line 3 B4	49.87	0.7	4.3	8.94	0.26	13.28	22.21	0.44	0	100
1128	25	T-10	Pal C_Pal C2	Line 2 B4	50.35	0.65	3.86	8.88	0.21	13.54	21.99	0.45	0.03	99.96
1129	26	T-10	Pal C_Pal C2	Line 1 B4	50.69	0.64	3.65	9.14	0.27	13.43	21.69	0.55	0	100.06
1130	1	T-10	Pal C_Pal C2	Line 5 B3	49.42	0.75	4.42	9.36	0.25	13.07	21.7	0.53	0	99.5
1131	2	T-10	Pal C_Pal C2	Line 4 B3	49.39	0.75	4.45	9.33	0.21	13.06	21.91	0.38	0.02	99.5
1132	3	T-10	Pal C_Pal C2	Line 3 B3	49.94	0.64	3.84	9.2	0.28	13.34	21.55	0.51	0	99.3
1133	4	T-10	Pal C_Pal C2	Line 2 B3	50.27	0.66	3.74	8.36	0.19	14.07	21.86	0.36	0.05	99.56
1134	5	T-10	Pal C_Pal C2	Line 1 B3	49.6	0.65	4.22	8.13	0.21	13.83	22.31	0.43	0.03	99.41
1135	6	T-10	Pal C_Pal C2	Line 19 B2	50.13	0.7	3.59	9.07	0.24	13.69	21.67	0.43	0.02	99.54
1136	7	T-10	Pal C_Pal C2	Line 18 B2	50.4	0.62	3.52	9.17	0.23	13.86	21.62	0.4	0.02	99.84
1137	8	T-10	Pal C_Pal C2	Line 17 B2	50.55	0.65	3.3	9.08	0.31	13.76	21.71	0.49	0	99.85
1138	9	T-10	Pal C_Pal C2	Line 16 B2	50.17	0.67	3.57	9.05	0.28	13.7	21.67	0.44	0	99.55
1139	10	T-10	Pal C_Pal C2	Line 15 B2	50.05	0.61	3.52	9.11	0.25	13.72	21.62	0.42	0.04	99.34
1140	11	T-10	Pal C_Pal C2	Line 14 B2	50.57	0.66	3.58	9.1	0.24	13.67	21.72	0.51	0	100.05
1141	12	T-10	Pal C_Pal C2	Line 13 B2	50.55	0.67	3.53	9.07	0.25	13.64	21.75	0.39	0	99.85
1142	13	T-10	Pal C_Pal C2	Line 12 B2	50.61	0.67	3.53	9.07	0.27	13.72	21.72	0.52	0	100.11
1143	14	T-10	Pal C_Pal C2	Line 11 B2	50.37	0.68	3.54	9.23	0.31	13.61	21.65	0.53	0	99.92
1144	15	T-10	Pal C_Pal C2	Line 10 B2	50.38	0.71	3.59	9.24	0.31	13.63	21.76	0.49	0	100.11
1145	16	T-10	Pal C_Pal C2	Line 9 B2	50.45	0.66	3.51	9.08	0.3	13.77	21.67	0.47	0	99.91
1146	17	T-10	Pal C_Pal C2	Line 8 B2	50.57	0.64	3.51	8.97	0.28	13.58	21.73	0.47	0	99.75
1147	18	T-10	Pal C_Pal C2	Line 7 B2	50.54	0.69	3.53	9.06	0.25	13.69	21.51	0.5	0	99.77
1148	19	T-10	Pal C_Pal C2	Line 6 B2	50.55	0.71	3.83	9.26	0.22	13.51	21.62	0.44	0.03	100.17
1149	20	T-10	Pal C_Pal C2	Line 5 B2	50.33	0.67	3.58	9.21	0.22	13.48	21.64	0.51	0.02	99.66
1150	21	T-10	Pal C_Pal C2	Line 4 B2	50.08	0.74	3.76	9.42	0.25	13.43	21.57	0.54	0.02	99.81
1151	22	T-10	Pal C_Pal C2	Line 3 B2	49.84	0.75	4.04	9.39	0.17	13.18	21.99	0.42	0	99.78
1152	23	T-10	Pal C_Pal C2	Line 2 B2	50.2	0.68	3.71	9.14	0.18	13.38	21.96	0.44	0.02	99.71
1153	1	T-10	Pal C_Pal C2	Line 12 B1	51.2	0.52	3.2	8.15	0.32	14.06	22.45	0.4	0	100.3
1154	2	T-10	Pal C_Pal C2	Line 11 B1	51.33	0.53	3.05	7.93	0.33	14.17	22.45	0.4	0	100.19
1155	3	T-10	Pal C_Pal C2	Line 10 B1	50.65	0.67	3.61	8.18	0.28	13.74	22.4	0.45	0	99.98
1156	4	T-10	Pal C_Pal C2	Line 9 B1	51.39	0.52	2.95	7.77	0.34	14.36	22.58	0.37	0	100.28
1157	5	T-10	Pal C_Pal C2	Line 8 B1	51.47	0.49	2.9	7.66	0.35	14.24	22.58	0.35	0	100.04
1158	6	T-10	Pal C_Pal C2	Line 7 B1	51.3	0.6	3.25	7.74	0.26	14.31	22.61	0.41	0	100.48
1159	7	T-10	Pal C_Pal C2	Line 6 B1	50.45	0.71	3.93	7.78	0.27	14.05	22.54	0.39	0	100.12
1160	8	T-10	Pal C_Pal C2	Line 5 B1	50.09	0.84	4.56	7.96	0.21	13.82	22.76	0.34	0	100.58
1161	9	T-10	Pal C_Pal C2	Line 4 B1	49.68	0.73	4.43	8.44	0.18	13.41	22.65	0.36	0	99.88
1162	10	T-10	Pal C_Pal C2	Line 3 B1	50.51	0.68	3.62	8.9	0.24	13.49	22.05	0.45	0	99.94
1163	11	T-10	Pal C_Pal C2	Line 2 B1	50.13	0.73	4.02	9.18	0.23	13.4	22.05	0.45	0	100.19
1164	12	T-10	Pal C_Pal C2	Line 1 B1	50.52	0.67	3.88	8.92	0.23	13.53	21.92	0.46	0	100.13
1165	1	T-08	Pal C_Pal C2	Line 27 A_015	51	0.64	3.41	9.01	0.23	13.71	21.87	0.43	0.04	100.34
1166	2	T-08	Pal C_Pal C2	Line 26 A_015	51.37	0.62	3.21	8.94	0.26	14.02	21.97	0.51	0.02	100.92
1167	3	T-08	Pal C_Pal C2	Line 25 A_015	51.63	0.59	3.07	8.84	0.23	13.88	21.9	0.54	0	100.68
1168	4	T-08	Pal C_Pal C2	Line 24 A_015	51.15	0.63	3.32	9.08	0.26	13.83	21.87	0.48	0.04	100.66
1169	5	T-08	Pal C_Pal C2	Line 23 A_015	50.8	0.6	3.21	8.94	0.25	13.87	21.82	0.51	0	100
1170	6	T-08	Pal C_Pal C2	Line 22 A_015	51.02	0.65	3.36	8.95	0.29	13.9	21.77	0.52	0	100.46
1171	7	T-08	Pal C_Pal C2	Line 21 A_015	51.07	0.64	3.42	9.05	0.29	13.66	21.79	0.5	0	100.42
1172	8	T-08	Pal C_Pal C2	Line 20 A_015	51.31	0.65	3.4	9.11	0.28	13.76	21.83	0.52	0	100.86
1173	9	T-08	Pal C_Pal C2	Line 19 A_015	51.36	0.61	3.28	8.92	0.23	13.84	21.8	0.55	0.03	100.62
1174	10	T-08	Pal C_Pal C2	Line 18 A_015	51.18	0.65	3.34	9.06	0.22	13.6	21.73	0.45	0	100.23
1175	11	T-08	Pal C_Pal C2	Line 17 A_015	51.2	0.66	3.42	8.86	0.27	13.84	21.97	0.5	0	100.72
1176	12	T-08	Pal C_Pal C2	Line 16 A_015	50.71	0.65	3.77	8.94	0.32	13.68	22.04	0.43	0.03	100.57
1177	13	T-08	Pal C_Pal C2	Line 15 A_015	51.24	0.66	3.38	8.78	0.27	13.76	21.94	0.47	0	100.5
1178	14	T-08	Pal C_Pal C2	Line 14 A_015	51.22	0.65	3.36	8.77	0.31	13.84	21.94	0.5	0	100.59
1179	15	T-08	Pal C_Pal C2	Line 13 A_015	51.17	0.62	3.32	8.95	0.24	13.88	21.86	0.49	0	100.53
1180	16	T-08	Pal C_Pal C2	Line 12 A_015	50.65	0.63	3.33	8.82	0.32	13.82	21.96	0.44	0	99.97
1181	17	T-08	Pal C_Pal C2	Line 11 A_015	51.59	0.63	3.73	8.99	0.28	13.83	21.68	0.49	0.02	101.24
1182	18	T-08	Pal C_Pal C2	Line 10 A_015	51.33	0.65	3.36	9.11	0.31	13.7	21.78	0.61	0	100.85
1183	19	T-08	Pal C_Pal C2	Line 9 A_015	50.83	0.71	3.72	9.06	0.28	13.47	21.96	0.47	0.03	100.53
1184	20	T-08	Pal C_Pal C2	Line 8 A_015	50.62	0.72	3.91	8.95	0.23	13.51	21.84	0.56	0	100.34
1185	21	T-08	Pal C_Pal C2	Line 7 A_015	50.83	0.66	3.83	8.84	0.22	13.55	22.04	0.51	0.02	100.5
1186	22	T-08	Pal C_Pal C2	Line 6 A_015	50.72	0.6	4.03	8.01	0.19	13.99	22.63	0.43	0.05	100.65
1187	23	T-08	Pal C_Pal C2	Line 5 A_015	50.97	0.51	3.8	7.42	0.16	14.49	22.76	0.39	0.07	100.57
1188	24	T-08	Pal C_Pal C2	Line 4 A_015	50.64	0.64	3.96	8.69	0.31	13.86	22.1	0.44	0	100.64
1189	25	T-08	Pal C_Pal C2	Line 3 A_015	50.66	0.69	3.86	9.18	0.31	13.46	21.84	0.62	0	100.62
1190	26	T-08	Pal C_Pal C2	Line 2 A_015	50.73	0.67	3.94	9	0.22	13.48	21.86	0.54	0	100.44
1191	27	T-08	Pal C_Pal C2	Line 1 A_015	50.89	0.65	3.72	8.85	0.28	13.5	21.94	0.39	0	100.22
1192	1	T-08	Pal C_Pal C2	Line 13 A_14	50.8	0.67	3.58	8.79	0.22	13.82	22.03	0.43	0	100.34
1193	2	T-08	Pal C_Pal C2	Line 12 A_14	51.05	0.69	3.64	8.81	0.25	13.85	21.93	0.45	0.03	100.7
1194	3	T-08	Pal C_Pal C2	Line 11 A_14	50.89	0.66	3.65	8.86	0.21	13.76	21.97	0.52	0	100.52
1195	4	T-08	Pal C_Pal C2	Line 10 A_14	50.73	0.67	3.63	8.94	0.24	13.71	21.97	0.47	0	100.36
1196	5	T-08	Pal C_Pal C2	Line 9 A_14	50.83	0.68	3.75	9.02	0.27	13.66	21.87	0.44	0	100.52
1197	6	T-08	Pal C_Pal C2	Line 8 A_14	50.78	0.71	3.75	8.77	0.23	13.72	21.98	0.46	0	100.4
1198	7	T-08	Pal C_Pal C2	Line 7 A_14	50.57	0.71	3.83	8.86	0.25	13.64	21.97	0.44	0	100.27
1199	8	T-08	Pal C_Pal C2	Line 6 A_14	50.3	0.74	3.92	8.85	0.21	13.72	21.92	0.45	0	100.11
1200	9	T-08	Pal C_Pal C2	Line 5 A_14	49.6	0.73	3.96	8.7	0.32	13.46	21.85	0.39	0	99.01
1201	10	T-08	Pal C_Pal C2	Line 4 A_14	49.33	0.78	4.11	8.6	0.28	13.33	21.75	0.53	0.02	98.73
1202	11	T-08	Pal C_Pal C2	Line 3 A_14	49.33	0.81	4.11	8.76	0.25	13.13	21.73	0.46	0.02	98.6
1203	12	T-08	Pal C_Pal C2	Line 1 A_14	49.4	0.79	3.95	8.63	0.27	13.38	21.75	0.51	0	98.68
1204	1	T-08	Pal C_Pal C2	Line 10 A_13	50.73	0.59	3.93	7.3	0.15	14.59	22.55	0.33	0.05	100.22
1205	2	T-08	Pal C_Pal C2	Line 9 A_13	50.55	0.55	3.71	7.08	0.25	14.95	22.41	0.42	0.1	100.02
1206	3	T-08	Pal C_Pal C2	Line 8 A_13	51.08	0.5	3.63	6.88	0.15	14.8	22.53	0.28	0.07	99.92
1207	4	T-08	Pal C_Pal C2	Line 7 A_13	50.63	0.51	3.6	6.62	0.12	14.97	22.5	0.32	0.1	99.37
1208	5	T-08	Pal C_Pal C2	Line 6 A_13	49.96	0.77	4.13	7.12	0.13	14.35	22.47	0.44	0.11	99.48
1209	6	T-08	Pal C_Pal C2	Line 5 A_13	49.86	0.66	4.08	7.39	0.16	14.24	22.4	0.39	0.03	99.21
1210	7	T-08	Pal C_Pal C2	Line 4 A_13	49.67	0.64	4.26	8.27	0.15	13.67	22.23	0.4	0	99.29
1211	8	T-08	Pal C_Pal C2	Line 3 A_13	49.71	0.61	3.57	8.69	0.3	13.57	21.95	0.49	0	98.89
1212	9	T-08	Pal C_Pal C2	Line 2 A_13	50.43	0.59	3.68	8.66	0.21	13.5	21.77	0.51	0.02	99.37
1213	10	T-08	Pal C_Pal C2	Line 1 A_13	49.67	0.63	3.66	8.69	0.26	13.48	21.96	0.43	0	98.78
1214	1	T-08	Pal C_Pal C2	Line 16 A_012	50.39	0.73	3.67	8.95	0.28	13.65	21.91	0.42	0	100
1215	2	T-08	Pal C_Pal C2	Line 15 A_012	50.25	0.78	3.71	9.03	0.22	13.62	21.85	0.53	0	99.99
1216	3	T-08	Pal C_Pal C2	Line 14 A_012	50.22	0.77	3.7	8.84	0.22	13.48	21.89	0.45	0.02	99.59
1217	4	T-08	Pal C_Pal C2	Line 13 A_012	50.21	0.83	4.42	9.15	0.28	13.42	21.84	0.47	0	100.62
1218	5	T-08	Pal C_Pal C2	Line 12 A_012	50.57	0.71	3.72	8.86	0.27	13.73	21.88	0.47	0.02	100.23
1219	6	T-08	Pal C_Pal C2	Line 11 A_012	50.82	0.66	3.59	8.91	0.31	13.66	21.91	0.54	0	100.4
1220	7	T-08	Pal C_Pal C2	Line 10 A_012	51.14	0.67	3.62	8.82	0.3	13.68	21.97	0.52	0	100.72
1221	8	T-08	Pal C_Pal C2	Line 9 A_012	50.82	0.68	3.55	8.78	0.29	13.86	21.86	0.49	0	100.33
1222	9	T-08	Pal C_Pal C2	Line 8 A_012	50.89	0.69	3.64	8.93	0.22	13.61	22.06	0.55	0	100.59
1223	10	T-08	Pal C_Pal C2	Line 7 A_012	50.78	0.61	3.38	8.84	0.31	13.8	21.93	0.54	0	100.19
1224	11	T-08	Pal C_Pal C2	Line 6 A_012	50.91	0.68	3.43	9.14	0.23	13.79	21.88	0.47	0	100.53
1225	12	T-08	Pal C_Pal C2	Line 5 A_012	51.05	0.61	3.37	9.23	0.3	13.71	21.74	0.5	0	100.51
1226	13	T-08	Pal C_Pal C2	Line 4 A_012	50.72	0.65	3.53	9.27	0.28	13.71	21.81	0.52	0	100.49
1227	14	T-08	Pal C_Pal C2	Line 3 A_012	50.84	0.67	3.59	9.27	0.25	13.68	21.94	0.42	0.02	100.68
1228	15	T-08	Pal C_Pal C2	Line 2 A_012	50.82	0.69	3.65	9.3	0.28	13.49	21.84	0.57	0	100.64
1229	16	T-08	Pal C_Pal C2	Line 1 A_012	50.62	0.65	3.51	9.12	0.25	13.54	21.81	0.39	0	99.89
1230	1	T-08	Pal C_Pal C2	Line 16 A_011	50.15	0.7	4.1	8.5	0.2	13.63	22.21	0.5	0.03	100.02
1231	2	T-08	Pal C_Pal C2	Line 15 A_011	49.31	0.8	4.76	8.92	0.2	13.34	22.41	0.38	0.11	100.23
1232	3	T-08	Pal C_Pal C2	Line 14 A_011	50.36	0.68	3.77	8.74	0.31	13.93	22.3	0.43	0	100.52
1233	4	T-08	Pal C_Pal C2	Line 13 A_011	50.3	0.61	3.54	8.86	0.24	13.89	22.14	0.41	0	99.99
1234	5	T-08	Pal C_Pal C2	Line 12 A_011	50.39	0.66	3.71	8.98	0.23	13.56	22.15	0.51	0	100.19
1235	6	T-08	Pal C_Pal C2	Line 11 A_011	50.43	0.67	3.63	8.94	0.28	13.66	22.08	0.44	0.02	100.15
1236	7	T-08	Pal C_Pal C2	Line 10 A_011	50.57	0.68	3.62	8.98	0.26	13.65	22.11	0.44	0.02	100.33
1237	8	T-08	Pal C_Pal C2	Line 9 A_011	49.1	0.78	4.59	9.37	0.26	13.16	22.04	0.46	0	99.76
1238	9	T-08	Pal C_Pal C2	Line 8 A_011	50.55	0.64	3.72	8.92	0.24	13.72	22.1	0.44	0.02	100.35
1239	10	T-08	Pal C_Pal C2	Line 7 A_011	49.61	0.79	4.5	9.43	0.29	13.24	22.07	0.42	0	100.35
1240	11	T-08	Pal C_Pal C2	Line 6 A_011	51.24	0.47	2.74	9.55	0.33	13.95	21.64	0.53	0	100.45
1241	12	T-08	Pal C_Pal C2	Line 5 A_011	51.69	0.5	2.4	9.49	0.36	14.19	21.47	0.46	0	100.56
1242	13	T-08	Pal C_Pal C2	Line 4 A_011	50.89	0.59	3.14	9.08	0.26	14.09	21.98	0.48	0	100.51
1243	14	T-08	Pal C_Pal C2	Line 3 A_011	50.88	0.49	2.95	8.09	0.22	14.58	22.4	0.35	0.04	100
1244	15	T-08	Pal C_Pal C2	Line 2 A_011	50.8	0.61	3.43	9.02	0.24	13.83	21.95	0.41	0	100.29
1245	16	T-08	Pal C_Pal C2	Line 1 A_011	50.5	0.68	3.64	9.34	0.26	13.75	21.9	0.56	0	100.63
1246	1	T-08	Pal C_Pal C2	Line 13 A_010	50.28	0.67	3.61	8.98	0.21	13.64	22.2	0.52	0	100.11
1247	2	T-08	Pal C_Pal C2	Line 12 A_010	49.77	0.75	3.69	9.14	0.23	13.72	22.17	0.51	0	99.98
1248	3	T-08	Pal C_Pal C2	Line 11 A_010	50.04	0.71	3.74	9.14	0.25	13.76	22.19	0.51	0	100.34
1249	4	T-08	Pal C_Pal C2	Line 10 A_010	50.66	0.71	3.58	9.02	0.22	13.54	22.24	0.44	0	100.41
1250	5	T-08	Pal C_Pal C2	Line 9 A_010	50.72	0.71	3.58	8.91	0.24	13.71	22.18	0.46	0	100.51
1251	6	T-08	Pal C_Pal C2	Line 8 A_010	50.78	0.72	3.6	8.87	0.21	13.7	22.29	0.52	0.02	100.71
1252	7	T-08	Pal C_Pal C2	Line 7 A_010	50.63	0.7	3.47	8.95	0.27	13.67	22.26	0.45	0	100.4
1253	8	T-08	Pal C_Pal C2	Line 6 A_010	50.37	0.71	3.69	8.92	0.25	13.55	22.2	0.44	0	100.13
1254	9	T-08	Pal C_Pal C2	Line 5 A_010	50.14	0.7	3.9	9.18	0.24	13.43	22.04	0.51	0.02	100.16
1255	10	T-08	Pal C_Pal C2	Line 4 A_010	50.78	0.64	3.49	9.12	0.3	13.7	21.92	0.51	0	100.46
1256	11	T-08	Pal C_Pal C2	Line 3 A_010	50.58	0.64	3.69	9.37	0.27	13.39	21.67	0.58	0	100.19
1257	12	T-08	Pal C_Pal C2	Line 1 A_010	50.72	0.67	3.56	9.31	0.24	13.43	22.04	0.49	0	100.46
1258	1	T-08	Pal C_Pal C2	Line 10 A_009	50.97	0.64	3.54	8.07	0.2	14.21	22.15	0.46	0	100.24
1259	2	T-08	Pal C_Pal C2	Line 9 A_009	50.95	0.67	3.55	8.43	0.29	14.08	22.1	0.46	0	100.53
1260	3	T-08	Pal C_Pal C2	Line 8 A_009	50.89	0.66	3.56	8.71	0.26	13.87	21.99	0.46	0.04	100.44
1261	4	T-08	Pal C_Pal C2	Line 7 A_009	50.43	0.79	4.12	9.01	0.21	13.47	22.06	0.46	0.02	100.57
1262	5	T-08	Pal C_Pal C2	Line 6 A_009	50.46	0.74	3.78	9.04	0.24	13.56	22	0.51	0.02	100.35
1263	6	T-08	Pal C_Pal C2	Line 5 A_009	50.63	0.76	3.71	9.1	0.21	13.6	21.84	0.48	0	100.33
1264	7	T-08	Pal C_Pal C2	Line 4 A_009	50.53	0.77	3.8	8.85	0.24	13.69	21.91	0.5	0	100.29
1265	8	T-08	Pal C_Pal C2	Line 3 A_009	50.26	0.77	3.89	9.01	0.27	13.5	21.87	0.44	0	100.01
1266	9	T-08	Pal C_Pal C2	Line 2 A_009	50.42	0.77	3.95	9.18	0.28	13.41	21.7	0.53	0.03	100.27
1267	10	T-08	Pal C_Pal C2	Line 1 A_009	50.85	0.7	3.6	9.35	0.24	13.55	21.49	0.58	0	100.36
1268	1	T-08	Pal C_Pal C2	Line 15 A_008	50.87	0.65	3.85	7.36	0.2	14.44	22.38	0.4	0.13	100.28
1269	2	T-08	Pal C_Pal C2	Line 14 A_008	51.52	0.58	2.93	6.6	0.12	14.95	22.57	0.36	0.63	100.26
1270	3	T-08	Pal C_Pal C2	Line 13 A_008	50.97	0.51	2.99	7.31	0.27	14.34	22.29	0.44	0.23	99.35
1271	4	T-08	Pal C_Pal C2	Line 12 A_008	51.2	0.63	3.37	8.02	0.22	14.23	22.15	0.42	0.02	100.26
1272	5	T-08	Pal C_Pal C2	Line 11A_008	51.08	0.67	3.41	8.71	0.29	14.02	21.85	0.5	0.03	100.56
1273	6	T-08	Pal C_Pal C2	Line 10 A_008	50.91	0.62	3.68	9.1	0.3	13.74	21.81	0.52	0.02	100.7
1274	7	T-08	Pal C_Pal C2	Line 9 A_008	50.7	0.62	3.65	9.11	0.23	13.71	21.83	0.51	0	100.36
1275	8	T-08	Pal C_Pal C2	Line 8 A_008	50.54	0.69	3.68	9.06	0.22	13.59	21.99	0.58	0.02	100.37
1276	9	T-08	Pal C_Pal C2	Line 7 A_008	50.34	0.76	3.88	9.26	0.24	13.46	22.02	0.47	0	100.43
1277	10	T-08	Pal C_Pal C2	Line 6A_008	50.28	0.79	4.07	9.29	0.22	13.56	21.97	0.47	0.02	100.67
1278	11	T-08	Pal C_Pal C2	Line 5 A_008	51.1	0.69	3.6	8.99	0.2	13.65	22.02	0.51	0	100.76
1279	12	T-08	Pal C_Pal C2	Line 4 A_008	50.83	0.69	3.82	9.09	0.23	13.65	22.18	0.5	0	100.99
1280	13	T-08	Pal C_Pal C2	Line 3 A_008	50.49	0.74	3.82	9.02	0.26	13.48	22.14	0.46	0	100.41
1281	14	T-08	Pal C_Pal C2	Line 2 A_008	50.7	0.7	3.77	9.06	0.28	13.61	22	0.47	0	100.59
1282	1	T-08	Pal C_Pal C2	Line 16 A_007	51.61	0.56	3.14	8.36	0.28	14.25	22.18	0.47	0	100.85
1283	2	T-08	Pal C_Pal C2	Line 15 A_007	51.53	0.54	3.22	8.44	0.3	14.09	22.21	0.45	0	100.78
1284	3	T-08	Pal C_Pal C2	Line 14 A_007	51.08	0.64	3.68	8.51	0.22	13.95	22.26	0.41	0.02	100.77
1285	4	T-08	Pal C_Pal C2	Line 13 A_007	50.2	0.79	4.27	8.08	0.21	14.06	22.35	0.38	0	100.34
1286	5	T-08	Pal C_Pal C2	Line 12 A_007	50.81	0.64	3.94	7.14	0.1	14.61	22.79	0.25	0.05	100.33
1287	6	T-08	Pal C_Pal C2	Line 11 A_007	50.95	0.6	4.05	7.21	0.16	14.51	22.83	0.33	0.05	100.69
1288	7	T-08	Pal C_Pal C2	Line 10 A_007	50.11	0.62	4.17	8.36	0.24	13.76	22.37	0.36	0	99.99
1289	8	T-08	Pal C_Pal C2	Line 9 A_007	51.84	0.47	2.67	8.52	0.28	14.52	21.82	0.4	0	100.52
1290	9	T-08	Pal C_Pal C2	Line 8 A_007	51.83	0.49	2.68	8.64	0.28	14.5	21.85	0.48	0	100.75
1291	10	T-08	Pal C_Pal C2	Line 7 A_007	51.74	0.55	3.01	8.86	0.33	14.09	21.86	0.47	0	100.91
1292	11	T-08	Pal C_Pal C2	Line 6 A_007	51.64	0.5	2.97	8.82	0.25	14.22	21.93	0.55	0.03	100.91
1293	12	T-08	Pal C_Pal C2	Line 5 A_007	51.5	0.54	3.07	8.93	0.29	14.22	21.95	0.44	0.02	100.96
1294	13	T-08	Pal C_Pal C2	Line 4 A_007	50.99	0.6	3.53	8.99	0.28	13.83	21.98	0.42	0	100.62
1295	14	T-08	Pal C_Pal C2	Line 3 A_007	50.67	0.71	3.92	9.51	0.31	13.63	21.84	0.48	0	101.07
1296	15	T-08	Pal C_Pal C2	Line 2 A_007	50.7	0.63	3.68	9.14	0.2	13.64	22.01	0.48	0	100.48
1297	1	T-08	Pal C_Pal C2	Line 16 A_006	50.22	0.72	3.94	8.6	0.25	13.72	22.17	0.38	0	100
1298	2	T-08	Pal C_Pal C2	Line 15 A_006	51.37	0.49	3.17	7.11	0.17	14.32	22.68	0.38	0.27	99.96
1299	3	T-08	Pal C_Pal C2	Line 14 A_006	50.69	0.66	4.15	7	0.14	14.33	22.74	0.32	0.22	100.25
1300	4	T-08	Pal C_Pal C2	Line 13 A_006	51.61	0.49	3.29	6.05	0.14	15.14	22.95	0.38	0.36	100.41
1301	5	T-08	Pal C_Pal C2	Line 12 A_006	52.77	0.27	2.29	4.76	0.06	15.97	23.26	0.21	0.42	100.01
1302	6	T-08	Pal C_Pal C2	Line 11 A_006	52.59	0.32	2.6	5.09	0.12	15.88	23.12	0.33	0.21	100.26
1303	7	T-08	Pal C_Pal C2	Line 10 A_006	51.29	0.46	3.6	6.76	0.18	14.85	22.68	0.33	0.07	100.22
1304	8	T-08	Pal C_Pal C2	Line 9 A_006	50.18	0.61	4.43	8.27	0.16	13.82	22.57	0.36	0.02	100.42
1305	9	T-08	Pal C_Pal C2	Line 8 A_006	50.31	0.66	4.48	8.36	0.2	13.67	22.57	0.42	0	100.67
1306	10	T-08	Pal C_Pal C2	Line 7 A_006	51.62	0.42	3.19	7.52	0.18	14.34	22.79	0.43	0.08	100.57
1307	11	T-08	Pal C_Pal C2	Line 6 A_006	51.4	0.53	3.19	8.83	0.27	13.84	22.05	0.56	0.03	100.7
1308	12	T-08	Pal C_Pal C2	Line 5 A_006	51.24	0.61	3.36	9.25	0.26	13.69	22.02	0.46	0	100.89
1309	13	T-08	Pal C_Pal C2	Line 4 A_006	51.23	0.59	3.36	9.08	0.26	13.66	22.05	0.45	0	100.68
1310	14	T-08	Pal C_Pal C2	Line 3 A_006	50.8	0.66	3.54	9.1	0.24	13.41	22.18	0.44	0.03	100.4
1311	15	T-08	Pal C_Pal C2	Line 2 A_006	50.12	0.67	4.41	9.24	0.19	13.3	22.24	0.47	0	100.64
1312	16	T-08	Pal C_Pal C2	Line 1 A_006	50.09	0.75	4.28	9.3	0.2	12.96	22.09	0.44	0	100.11
1313	1	T-08	Pal C_Pal C2	Line 17 A_004	50.78	0.62	3.42	9.01	0.21	13.85	21.2	0.48	0	99.57
1314	2	T-08	Pal C_Pal C2	Line 16 A_004	50.89	0.6	3.19	9.2	0.25	13.82	21.09	0.43	0	99.47
1315	3	T-08	Pal C_Pal C2	Line 15 A_004	51.05	0.58	3.16	8.95	0.24	13.98	21.13	0.5	0	99.59
1316	4	T-08	Pal C_Pal C2	Line 14 A_004	50.97	0.59	3.21	9.09	0.26	13.94	21.27	0.45	0	99.78
1317	5	T-08	Pal C_Pal C2	Line 13 A_004	51.14	0.6	3.17	8.86	0.28	13.87	21.3	0.53	0	99.75
1318	6	T-08	Pal C_Pal C2	Line 12 A_004	50.83	0.64	3.29	9.13	0.26	13.83	21.36	0.42	0	99.76
1319	7	T-08	Pal C_Pal C2	Line 11 A_004	51	0.63	3.21	9.01	0.3	13.89	21.25	0.45	0	99.74
1320	8	T-08	Pal C_Pal C2	Line 10 A_004	50.9	0.65	3.2	9.13	0.31	13.77	21.36	0.46	0.03	99.81
1321	9	T-08	Pal C_Pal C2	Line 9 A_004	51.03	0.63	3.2	8.97	0.3	13.84	21.33	0.46	0	99.76
1322	10	T-08	Pal C_Pal C2	Line 8 A_004	50.35	0.7	3.95	9.05	0.21	13.53	21.48	0.48	0	99.75
1323	11	T-08	Pal C_Pal C2	Line 7 A_004	50.68	0.66	3.64	8.81	0.2	13.6	21.52	0.47	0	99.58
1324	12	T-08	Pal C_Pal C2	Line 6 A_004	50.69	0.64	3.68	8.86	0.25	13.68	21.56	0.4	0	99.76
1325	13	T-08	Pal C_Pal C2	Line 5 A_004	50.79	0.64	3.66	8.86	0.23	13.67	21.62	0.47	0.02	99.96
1326	14	T-08	Pal C_Pal C2	Line 4 A_004	50.55	0.67	3.69	8.87	0.21	13.6	21.69	0.44	0	99.72
1327	15	T-08	Pal C_Pal C2	Line 3 A_004	50.11	0.64	3.78	8.94	0.3	13.59	22.14	0.44	0	99.94
1328	16	T-08	Pal C_Pal C2	Line 2 A_004	50.1	0.67	3.88	9.01	0.2	13.41	21.92	0.55	0	99.74
1329	17	T-08	Pal C_Pal C2	Line 1 A_004	50.3	0.63	3.59	9.12	0.26	13.78	21.95	0.52	0.02	100.17
1330	1	T-08	Pal C_Pal C2	Line 21 A_003	50.47	0.6	3.32	9.27	0.28	13.84	21.82	0.44	0	100.04
1331	2	T-08	Pal C_Pal C2	Line 19 A_003	50.39	0.63	3.39	9.17	0.22	13.75	21.81	0.49	0.02	99.87
1332	3	T-08	Pal C_Pal C2	Line 17 A_003	50.59	0.61	3.3	9.27	0.31	13.67	21.77	0.46	0	99.98
1333	4	T-08	Pal C_Pal C2	Line 15 A_003	50.38	0.62	3.43	9.18	0.25	13.59	21.88	0.46	0	99.79
1334	5	T-08	Pal C_Pal C2	Line 13 A_003	50.54	0.62	3.42	9.08	0.26	13.65	21.97	0.46	0	100
1335	6	T-08	Pal C_Pal C2	Line 11 A_003	49.66	0.68	4.06	9.3	0.23	13.13	21.86	0.41	0	99.33
1336	7	T-08	Pal C_Pal C2	Line 9 A_003	50.17	0.68	3.87	9.13	0.26	13.44	22	0.5	0	100.05
1337	8	T-08	Pal C_Pal C2	Line 7 A_003	49.94	0.71	4.19	9.24	0.28	13.3	21.9	0.5	0	100.06
1338	1	T-08	Pal C_Pal C2	Line 89 A_002	50.64	0.65	3.38	8.95	0.27	13.76	22.01	0.42	0.03	100.11
1339	2	T-08	Pal C_Pal C2	Line 87 A_002	50.53	0.65	3.46	8.99	0.25	13.67	21.95	0.49	0	99.99
1340	3	T-08	Pal C_Pal C2	Line 85 A_002	50.1	0.67	3.5	9.06	0.28	13.88	22	0.48	0.02	99.99
1341	4	T-08	Pal C_Pal C2	Line 83 A_002	50.59	0.59	3.44	9.03	0.24	13.84	22.02	0.56	0	100.31
1342	5	T-08	Pal C_Pal C2	Line 81 A_002	50.86	0.61	3.18	8.86	0.26	13.95	22.08	0.49	0	100.29
1343	6	T-08	Pal C_Pal C2	Line 79 A_002	51.24	0.52	2.94	8.78	0.27	14.15	22.13	0.46	0	100.49
1344	7	T-08	Pal C_Pal C2	Line 77 A_002	50.66	0.61	3.29	8.92	0.31	13.82	22.06	0.44	0	100.11
1345	8	T-08	Pal C_Pal C2	Line 75 A_002	50.8	0.62	3.39	8.93	0.29	13.74	21.89	0.49	0	100.15
1346	9	T-08	Pal C_Pal C2	Line 73 A_002	50.79	0.67	3.49	9.04	0.28	13.82	21.84	0.47	0	100.4
1347	10	T-08	Pal C_Pal C2	Line 71 A_002	51.58	0.6	3.24	8.58	0.21	13.99	22.13	0.43	0.02	100.78
1348	11	T-08	Pal C_Pal C2	Line 69 A_002	51.11	0.51	2.9	8.34	0.22	14.36	22.29	0.42	0.05	100.2
1349	12	T-08	Pal C_Pal C2	Line 67 A_002	51.28	0.7	3.56	8.49	0.23	13.89	22.34	0.48	0	100.97
1350	13	T-08	Pal C_Pal C2	Line 65 A_002	51.1	0.62	3.35	8.52	0.25	13.77	22.29	0.44	0	100.34
1351	14	T-08	Pal C_Pal C2	Line 63 A_002	51.38	0.54	3.07	8.44	0.25	14.01	22.27	0.38	0	100.34
1352	15	T-08	Pal C_Pal C2	Line 61 A_002	51.17	0.65	3.44	8.97	0.22	13.6	22.31	0.46	0	100.82
1353	16	T-08	Pal C_Pal C2	Line 59 A_002	51.89	0.53	2.58	8.42	0.28	13.93	22.17	0.47	0	100.27
1354	17	T-08	Pal C_Pal C2	Line 57 A_002	51.46	0.64	3.09	8.8	0.32	13.66	22.19	0.39	0	100.55
1355	18	T-08	Pal C_Pal C2	Line 55 A_002	50.91	0.65	3.43	8.85	0.23	13.59	21.99	0.42	0	100.07
1356	19	T-08	Pal C_Pal C2	Line 53 A_002	51.17	0.65	3.28	8.82	0.24	13.5	22.2	0.39	0.05	100.3
1357	20	T-08	Pal C_Pal C2	Line 51 A_002	51.62	0.57	3.03	8.67	0.26	13.76	22.24	0.42	0.03	100.6
1358	21	T-08	Pal C_Pal C2	Line 49 A_002	51.26	0.64	3.32	8.65	0.26	13.53	22.22	0.46	0	100.34
1359	22	T-08	Pal C_Pal C2	Line 47 A_002	51.16	0.58	3.2	8.76	0.28	13.62	22.11	0.44	0.02	100.17
1360	23	T-08	Pal C_Pal C2	Line 45 A_002	51.3	0.64	3.24	8.8	0.27	13.49	22.1	0.45	0	100.29
1361	24	T-08	Pal C_Pal C2	Line 43 A_002	51.18	0.6	3.27	8.73	0.22	13.53	22.26	0.44	0	100.23
1362	25	T-08	Pal C_Pal C2	Line 41 A_002	51.29	0.64	3.39	8.67	0.26	13.63	22.19	0.44	0	100.51
1363	26	T-08	Pal C_Pal C2	Line 39 A_002	50.93	0.62	3.5	8.5	0.22	13.66	22.28	0.44	0	100.15
1364	27	T-08	Pal C_Pal C2	Line 37 A_002	51.32	0.6	3.18	8.54	0.26	13.81	22.16	0.41	0	100.28
1365	28	T-08	Pal C_Pal C2	Line 35 A_002	51.07	0.63	3.43	8.89	0.18	13.71	22.12	0.45	0.04	100.52
1366	29	T-08	Pal C_Pal C2	Line 33 A_002	51.25	0.62	3.41	8.59	0.21	13.77	22.24	0.46	0	100.55
1367	30	T-08	Pal C_Pal C2	Line 31 A_002	51.29	0.6	3.32	8.43	0.21	13.66	22.34	0.43	0	100.28
1368	31	T-08	Pal C_Pal C2	Line 29 A_002	51.28	0.63	3.54	8.72	0.24	13.52	22.24	0.51	0.03	100.71
1369	32	T-08	Pal C_Pal C2	Line 27 A_002	51.34	0.63	3.62	8.74	0.24	13.5	22.2	0.39	0	100.66
1370	33	T-08	Pal C_Pal C2	Line 25 A_002	51.72	0.62	3.49	8.75	0.2	13.27	22.02	0.43	0	100.5
1371	34	T-08	Pal C_Pal C2	Line 23 A_002	50.92	0.64	3.34	8.99	0.27	13.44	22.04	0.44	0	100.08
1372	35	T-08	Pal C_Pal C2	Line 17 A_002	49.21	0.61	3.66	8.86	0.3	13.88	22.11	0.47	0.02	99.12
1373	36	T-08	Pal C_Pal C2	Line 15 A_002	49.19	0.6	3.44	8.13	0.23	14.2	22.55	0.39	0.03	98.76
1374	37	T-08	Pal C_Pal C2	Line 13 A_002	50.06	0.51	3.25	7.73	0.21	14.62	22.78	0.38	0	99.54
1375	38	T-08	Pal C_Pal C2	Line 11 A_002	49.61	0.62	3.83	8.53	0.19	14.12	22.27	0.43	0	99.6
1376	39	T-08	Pal C_Pal C2	Line 9 A_002	49.26	0.65	3.98	8.74	0.22	13.93	22.23	0.48	0.03	99.52
1377	40	T-08	Pal C_Pal C2	Line 7 A_002	49.62	0.63	3.65	9.02	0.3	13.93	22.09	0.4	0	99.64
1378	41	T-08	Pal C_Pal C2	Line 5 A_002	50.08	0.57	3.02	8.89	0.28	14.19	22.02	0.6	0.04	99.69
1379	42	T-08	Pal C_Pal C2	Line 3 A_002	52.25	0.56	3.45	8.61	0.26	14.69	22.1	0.52	0.02	102.46
1380	43	T-08	Pal C_Pal C2	Line 1 A_002	49.82	0.55	3.5	8.36	0.25	14.19	22.12	0.4	0	99.19
1381	1	T-08	Pal C_Pal C2	Line 31 A_001	50.03	0.67	4.51	7.58	0.16	14.1	22.86	0.43	0.03	100.37
1382	2	T-08	Pal C_Pal C2	Line 29 A_001	50.03	0.66	4.21	8.35	0.16	13.93	22.7	0.41	0.09	100.54
1383	3	T-08	Pal C_Pal C2	Line 27 A_001	50.46	0.61	3.63	8.73	0.19	13.84	22.37	0.41	0.13	100.37
1384	4	T-08	Pal C_Pal C2	Line 25 A_001	50.61	0.64	3.44	8.96	0.3	13.79	22.37	0.43	0.02	100.56
1385	5	T-08	Pal C_Pal C2	Line 23 A_001	50.39	0.72	3.75	9.08	0.19	13.75	22.26	0.44	0	100.58
1386	6	T-08	Pal C_Pal C2	Line 21 A_001	49.78	0.7	4.31	9.23	0.25	13.38	22.28	0.47	0	100.4
1387	7	T-08	Pal C_Pal C2	Line 19 A_001	50.35	0.68	3.76	9.12	0.2	13.67	22.27	0.41	0	100.46
1388	8	T-08	Pal C_Pal C2	Line 17 A_001	51.12	0.55	3.22	9.38	0.21	13.77	21.73	0.48	0	100.46
1389	9	T-08	Pal C_Pal C2	Line 15 A_001	50.15	0.61	3.5	9.51	0.28	13.47	21.74	0.46	0.03	99.75
1390	10	T-08	Pal C_Pal C2	Line 13 A_001	51.86	0.59	3.43	9.21	0.26	14.12	21.98	0.49	0	101.94
1391	11	T-08	Pal C_Pal C2	Line 11 A_001	50.68	0.6	3.56	9.24	0.24	13.87	22	0.47	0	100.66
1392	12	T-08	Pal C_Pal C2	Line 9 A_001	50.45	0.61	3.62	9.24	0.29	13.82	21.86	0.49	0	100.38
1393	13	T-08	Pal C_Pal C2	Line 7 A_001	50.57	0.67	4.02	9.17	0.25	13.5	22	0.52	0.03	100.73
1394	1	T-05	Pal C_Pal C2	Line 23 F9	50.57	0.71	3.63	9.07	0.26	13.71	22.06	0.47	0	100.48
1395	2	T-05	Pal C_Pal C2	Line 22 F9	50.61	0.66	3.58	8.85	0.27	13.69	21.99	0.46	0.02	100.13
1396	3	T-05	Pal C_Pal C2	Line 21 F9	49.89	0.84	4.22	9.15	0.27	13.21	22	0.47	0	100.05
1397	4	T-05	Pal C_Pal C2	Line 20 F9	50.42	0.65	3.64	8.94	0.26	13.65	21.9	0.46	0	99.92
1398	5	T-05	Pal C_Pal C2	Line 19 F9	50.67	0.66	3.71	8.83	0.25	13.68	21.96	0.44	0	100.2
1399	6	T-05	Pal C_Pal C2	Line 18 F9	50.6	0.68	3.66	9.05	0.26	13.62	21.9	0.5	0	100.27
1400	7	T-05	Pal C_Pal C2	Line 17 F9	50.44	0.77	4.41	9.17	0.23	13.43	22.05	0.55	0	101.05
1401	8	T-05	Pal C_Pal C2	Line 16 F9	50.6	0.71	3.74	8.95	0.24	13.61	22.08	0.43	0	100.36
1402	9	T-05	Pal C_Pal C2	Line 15 F9	49.62	0.77	4.49	9.01	0.21	13.14	22.18	0.41	0.02	99.85
1403	10	T-05	Pal C_Pal C2	Line 14 F9	50.73	0.68	3.68	8.82	0.24	13.62	22.13	0.51	0.02	100.43
1404	11	T-05	Pal C_Pal C2	Line 13 F9	50.43	0.65	3.77	8.7	0.16	13.64	22.33	0.46	0.04	100.18
1405	12	T-05	Pal C_Pal C2	Line 12 F9	50.08	0.72	4.16	9.05	0.27	13.38	22.21	0.43	0	100.3
1406	13	T-05	Pal C_Pal C2	Line 11 F9	49.59	0.79	4.17	9.11	0.21	13.08	22.17	0.49	0	99.61
1407	14	T-05	Pal C_Pal C2	Line 10 F9	49.44	0.77	4.11	9.16	0.23	13.11	22.02	0.49	0	99.33
1408	15	T-05	Pal C_Pal C2	Line 9 F9	50.21	0.66	3.74	8.86	0.27	13.29	21.99	0.49	0	99.51
1409	16	T-05	Pal C_Pal C2	Line 8 F9	49.97	0.68	3.88	8.83	0.27	13.35	21.94	0.46	0	99.38
1410	17	T-05	Pal C_Pal C2	Line 7 F9	49.66	0.72	4.69	8.72	0.22	13.26	22.3	0.45	0	100.02
1411	18	T-05	Pal C_Pal C2	Line 6 F9	50.45	0.57	4.23	7.69	0.19	14.02	22.46	0.39	0.05	100.05
1412	19	T-05	Pal C_Pal C2	Line 5 F9	51.15	0.6	3.32	8.64	0.24	13.8	21.98	0.39	0	100.12
1413	20	T-05	Pal C_Pal C2	Line 4 F9	51.33	0.57	3.09	8.8	0.26	13.81	21.8	0.41	0	100.07
1414	21	T-05	Pal C_Pal C2	Line 3 F9	51.04	0.59	3.29	9.02	0.26	13.69	21.96	0.47	0	100.32
1415	22	T-05	Pal C_Pal C2	Line 2 F9	50.77	0.61	3.44	9.1	0.26	13.38	21.9	0.46	0	99.92
1416	23	T-05	Pal C_Pal C2	Line 1 F9	50.05	0.74	4.22	9.31	0.3	13.14	21.96	0.52	0	100.24
1417	1	T-05	Pal C_Pal C2	Line 16 F8	51.02	0.67	3.41	9.04	0.23	13.41	21.88	0.45	0.03	100.14
1418	2	T-05	Pal C_Pal C2	Line 15 F8	50.53	0.8	3.83	9.2	0.25	13.17	21.83	0.5	0.02	100.13
1419	3	T-05	Pal C_Pal C2	Line 14 F8	50.42	0.73	3.95	9.03	0.19	13.13	22.03	0.47	0.05	100
1420	4	T-05	Pal C_Pal C2	Line 13 F8	49.95	0.84	4.45	9.22	0.23	12.95	22.07	0.43	0	100.14
1421	5	T-05	Pal C_Pal C2	Line 12 F8	50.08	0.78	4.14	8.98	0.23	13.13	22	0.42	0	99.76
1422	6	T-05	Pal C_Pal C2	Line 11 F8	49.62	0.93	4.9	9.25	0.23	12.82	22.13	0.49	0.03	100.4
1423	7	T-05	Pal C_Pal C2	Line 10 F8	49.66	0.88	4.55	9.4	0.28	12.84	21.99	0.46	0.04	100.1
1424	8	T-05	Pal C_Pal C2	Line 9 F8	50.71	0.68	3.86	9	0.29	13.41	21.88	0.53	0	100.36
1425	9	T-05	Pal C_Pal C2	Line 8 F8	50.29	0.76	4.12	8.89	0.27	13.27	22.12	0.44	0	100.16
1426	10	T-05	Pal C_Pal C2	Line 7 F8	50.12	0.73	4.37	9.09	0.22	13.1	22.08	0.43	0	100.14
1427	11	T-05	Pal C_Pal C2	Line 6 F8	50.62	0.66	3.88	8.74	0.28	13.51	22.12	0.51	0	100.32
1428	12	T-05	Pal C_Pal C2	Line 5 F8	50.58	0.69	4.02	8.61	0.25	13.46	22.18	0.49	0	100.28
1429	13	T-05	Pal C_Pal C2	Line 4 F8	51.01	0.59	3.44	8.13	0.23	13.93	22.19	0.46	0	99.98
1430	14	T-05	Pal C_Pal C2	Line 3 F8	51.61	0.46	3.13	6.45	0.18	15.12	22.66	0.29	0.14	100.04
1431	15	T-05	Pal C_Pal C2	Line 2 F8	50.57	0.58	3.88	8.23	0.2	13.93	22.31	0.39	0.05	100.14
1432	16	T-05	Pal C_Pal C2	Line 1 F8	50.64	0.65	3.6	8.65	0.25	13.52	21.98	0.48	0.03	99.8
1433	1	T-05	Pal C_Pal C2	Line 13 F7	50.58	0.65	3.4	8.45	0.24	13.83	21.75	0.48	0	99.38
1434	2	T-05	Pal C_Pal C2	Line 12 F7	50.63	0.61	3.27	8.61	0.24	13.87	21.86	0.49	0	99.58
1435	3	T-05	Pal C_Pal C2	Line 11 F7	50.59	0.66	3.43	8.65	0.23	13.71	21.89	0.46	0	99.62
1436	4	T-05	Pal C_Pal C2	Line 10 F7	50.42	0.62	3.44	8.59	0.32	13.58	22.07	0.48	0.02	99.54
1437	5	T-05	Pal C_Pal C2	Line 9 F7	50.59	0.59	3.38	8.61	0.26	13.84	21.94	0.5	0	99.71
1438	6	T-05	Pal C_Pal C2	Line 8 F7	50.38	0.7	3.84	8.84	0.25	13.4	21.94	0.5	0	99.85
1439	7	T-05	Pal C_Pal C2	Line 7 F7	50.16	0.71	3.92	8.59	0.24	13.43	21.98	0.43	0.05	99.51
1440	8	T-05	Pal C_Pal C2	Line 6 F7	50.56	0.62	3.62	8.67	0.27	13.52	21.88	0.48	0	99.62
1441	9	T-05	Pal C_Pal C2	Line 5 F7	50.35	0.7	3.77	8.67	0.23	13.53	21.99	0.41	0	99.65
1442	10	T-05	Pal C_Pal C2	Line 4 F7	50.27	0.7	3.87	8.76	0.23	13.44	22.23	0.46	0.04	100
1443	11	T-05	Pal C_Pal C2	Line 3 F7	50.45	0.68	3.69	8.67	0.22	13.44	21.9	0.41	0	99.46
1444	12	T-05	Pal C_Pal C2	Line 2 F7	50.05	0.7	3.96	8.75	0.24	13.41	22.01	0.44	0	99.56
1445	1	T-05	Pal C_Pal C2	Line 20 F6	51.2	0.57	2.92	8.54	0.24	13.95	21.9	0.51	0	99.83
1446	2	T-05	Pal C_Pal C2	Line 19 F6	51.32	0.56	2.95	8.6	0.25	13.87	21.94	0.45	0.02	99.96
1447	3	T-05	Pal C_Pal C2	Line 18 F6	50.99	0.61	3.18	8.7	0.3	13.85	21.84	0.46	0	99.93
1448	4	T-05	Pal C_Pal C2	Line 17 F6	50.97	0.64	3.39	8.76	0.2	13.88	21.84	0.55	0	100.23
1449	5	T-05	Pal C_Pal C2	Line 16 F6	50.98	0.62	3.36	8.73	0.28	13.79	21.96	0.56	0	100.28
1450	6	T-05	Pal C_Pal C2	Line 15 F6	50.83	0.61	3.08	8.61	0.27	14.06	22.07	0.48	0	100.01
1451	7	T-05	Pal C_Pal C2	Line 14 F6	51.19	0.67	3.25	8.59	0.27	13.91	21.99	0.48	0	100.35
1452	8	T-05	Pal C_Pal C2	Line 13 F6	50.87	0.7	3.59	8.81	0.27	13.7	21.96	0.51	0	100.41
1453	9	T-05	Pal C_Pal C2	Line 12 F6	50.51	0.67	3.55	8.87	0.28	13.66	21.85	0.53	0	99.92
1454	10	T-05	Pal C_Pal C2	Line 11 F6	50.69	0.67	3.41	8.81	0.25	13.58	21.83	0.48	0.02	99.74
1455	11	T-05	Pal C_Pal C2	Line 10 F6	50.32	0.73	3.47	9.06	0.26	13.3	21.82	0.53	0.04	99.53
1456	12	T-05	Pal C_Pal C2	Line 9 F6	49.81	0.76	3.58	9.08	0.29	13.17	21.82	0.52	0	99.03
1457	13	T-05	Pal C_Pal C2	Line 8 F6	50.17	0.62	3.46	9.19	0.25	13.42	21.68	0.52	0	99.31
1458	14	T-05	Pal C_Pal C2	Line 7 F6	50.34	0.65	3.53	9.29	0.26	13.46	21.64	0.51	0.04	99.72
1459	15	T-05	Pal C_Pal C2	Line 6 F6	50.99	0.57	3.17	7.51	0.24	14.28	22.38	0.43	0.15	99.72
1460	16	T-05	Pal C_Pal C2	Line 5 F6	51.59	0.42	2.76	5.31	0.1	15.59	23.07	0.3	0.27	99.41
1461	17	T-05	Pal C_Pal C2	Line 4 F6	50.82	0.49	3.16	7.23	0.17	14.51	22.66	0.32	0.08	99.44
1462	18	T-05	Pal C_Pal C2	Line 3 F6	49.79	0.7	3.89	9.14	0.3	13.27	21.71	0.45	0	99.25
1463	19	T-05	Pal C_Pal C2	Line 2 F6	49.15	0.72	4.44	9.13	0.23	12.87	21.96	0.49	0.03	99.02
1464	20	T-05	Pal C_Pal C2	Line 1 F6	50.35	0.61	3.43	8.87	0.27	13.54	21.92	0.49	0	99.48
1465	1	T-05	Pal C_Pal C2	Line 16 F5	50.36	0.64	3.24	8.72	0.21	13.6	22.01	0.44	0.03	99.25
1466	2	T-05	Pal C_Pal C2	Line 15 F5	50.13	0.68	3.44	8.65	0.23	13.52	22.07	0.52	0	99.24
1467	3	T-05	Pal C_Pal C2	Line 14 F5	50.36	0.64	3.25	8.81	0.26	13.53	22.04	0.47	0	99.36
1468	4	T-05	Pal C_Pal C2	Line 13 F5	50.54	0.62	3.25	8.7	0.21	13.68	21.99	0.49	0.03	99.51
1469	5	T-05	Pal C_Pal C2	Line 12 F5	50.45	0.62	3.28	8.58	0.26	13.66	22.01	0.44	0	99.3
1470	6	T-05	Pal C_Pal C2	Line 11 F5	50.51	0.65	3.24	8.63	0.25	13.7	21.99	0.43	0.03	99.43
1471	7	T-05	Pal C_Pal C2	Line 10 F5	50.52	0.69	3.23	8.77	0.26	13.51	21.91	0.43	0.04	99.36
1472	8	T-05	Pal C_Pal C2	Line 9 F5	50.55	0.65	3.27	8.84	0.26	13.6	21.87	0.47	0.02	99.53
1473	9	T-05	Pal C_Pal C2	Line 8 F5	50.36	0.68	3.37	9.03	0.27	13.54	21.91	0.53	0	99.69
1474	10	T-05	Pal C_Pal C2	Line 7 F5	50.57	0.78	3.39	8.76	0.25	13.52	21.81	0.57	0	99.65
1475	11	T-05	Pal C_Pal C2	Line 6 F5	50.34	0.64	3.37	8.99	0.26	13.52	21.93	0.52	0	99.57
1476	12	T-05	Pal C_Pal C2	Line 5 F5	50.11	0.67	3.83	8.93	0.22	13.29	22.01	0.48	0	99.54
1477	13	T-05	Pal C_Pal C2	Line 4 F5	50.54	0.7	3.44	9.03	0.31	13.52	22.02	0.56	0.03	100.15
1478	14	T-05	Pal C_Pal C2	Line 3 F5	50.03	0.71	3.6	9.06	0.26	13.5	22.1	0.49	0	99.75
1479	15	T-05	Pal C_Pal C2	Line 2 F5	49.46	0.81	4.47	9.18	0.22	12.99	22.15	0.41	0	99.69
1480	16	T-05	Pal C_Pal C2	Line 1 F5	50.48	0.67	3.74	9.11	0.23	13.53	21.95	0.39	0	100.1
1481	1	T-05	Pal C_Pal C2	Line 12 F4	51.59	0.44	2.66	9.55	0.38	13.98	21.47	0.43	0	100.5
1482	2	T-05	Pal C_Pal C2	Line 11 F4	51.75	0.44	2.61	9.46	0.33	14.07	21.56	0.38	0.03	100.63
1483	3	T-05	Pal C_Pal C2	Line 10 F4	51.43	0.52	2.83	9.49	0.33	13.93	21.47	0.48	0	100.48
1484	4	T-05	Pal C_Pal C2	Line 9 F4	52.28	0.39	2.02	9.31	0.33	14.43	21.34	0.49	0	100.59
1485	5	T-05	Pal C_Pal C2	Line 8 F4	51.69	0.47	2.73	9.65	0.33	14.01	21.4	0.43	0	100.71
1486	6	T-05	Pal C_Pal C2	Line 7 F4	51.57	0.52	2.97	9.2	0.36	14.16	21.7	0.44	0	100.92
1487	7	T-05	Pal C_Pal C2	Line 6 F4	50.07	0.71	4.23	9.36	0.26	13.38	22.09	0.4	0	100.5
1488	8	T-05	Pal C_Pal C2	Line 5 F4	50.78	0.61	3.32	9.07	0.29	13.81	21.83	0.47	0.03	100.21
1489	9	T-05	Pal C_Pal C2	Line 4 F4	51.09	0.56	3.41	8.29	0.26	14.4	22.09	0.43	0.02	100.55
1490	10	T-05	Pal C_Pal C2	Line 3 F4	50.72	0.61	3.73	9.2	0.33	13.58	21.87	0.48	0.03	100.55
1491	11	T-05	Pal C_Pal C2	Line 2 F4	50.72	0.62	3.6	9.01	0.28	13.65	21.94	0.42	0.04	100.28
1492	1	T-05	Pal C_Pal C2	Line 15 F3	51.23	0.58	3.14	8.46	0.27	14.32	22.03	0.46	0.03	100.52
1493	2	T-05	Pal C_Pal C2	Line 14 F3	50.8	0.71	3.59	8.56	0.26	13.92	21.99	0.44	0.04	100.31
1494	3	T-05	Pal C_Pal C2	Line 13 F3	51.02	0.66	3.53	8.65	0.24	13.94	22.05	0.52	0.02	100.63
1495	4	T-05	Pal C_Pal C2	Line 12 F3	51.42	0.57	3.2	8.74	0.24	14.25	21.91	0.46	0	100.79
1496	5	T-05	Pal C_Pal C2	Line 11 F3	50.8	0.58	3.57	8.88	0.24	13.78	21.75	0.54	0	100.14
1497	6	T-05	Pal C_Pal C2	Line 10 F3	50.64	0.66	3.84	9.18	0.25	13.82	21.64	0.47	0	100.5
1498	7	T-05	Pal C_Pal C2	Line 9 F3	50.41	0.66	3.98	9.42	0.25	13.69	21.56	0.56	0	100.53
1499	8	T-05	Pal C_Pal C2	Line 8 F3	50.39	0.7	3.88	9.31	0.26	13.62	21.61	0.53	0.02	100.32
1500	9	T-05	Pal C_Pal C2	Line 7 F3	50.92	0.63	3.52	9.23	0.32	13.69	21.88	0.53	0	100.72
1501	10	T-05	Pal C_Pal C2	Line 6 F3	50.62	0.62	3.61	9.16	0.2	13.57	22.02	0.49	0	100.29
1502	11	T-05	Pal C_Pal C2	Line 5 F3	50.37	0.63	3.58	9.36	0.26	13.85	21.91	0.43	0	100.39
1503	12	T-05	Pal C_Pal C2	Line 4 F3	49.83	0.74	4.18	9.65	0.32	13.21	21.81	0.49	0	100.23
1504	13	T-05	Pal C_Pal C2	Line 3 F3	50.58	0.63	3.46	9.02	0.3	13.79	21.83	0.47	0	100.08
1505	14	T-05	Pal C_Pal C2	Line 2 F3	50.33	0.68	3.72	9.14	0.25	13.29	21.95	0.5	0	99.86
1506	15	T-05	Pal C_Pal C2	Line 1 F3	50.58	0.61	3.4	9.02	0.27	13.5	22.07	0.45	0	99.9
1507	1	T-05	Pal C_Pal C2	Line 20 F2	50.89	0.59	3.07	9.22	0.25	13.89	21.61	0.48	0	100
1508	2	T-05	Pal C_Pal C2	Line 19 F2	50.97	0.61	3.24	9.12	0.26	13.7	21.51	0.43	0	99.84
1509	3	T-05	Pal C_Pal C2	Line 18 F2	50.85	0.63	3.34	9.28	0.32	13.67	21.45	0.55	0	100.09
1510	4	T-05	Pal C_Pal C2	Line 17 F2	50.78	0.65	3.35	9.2	0.26	13.68	21.48	0.48	0.03	99.91
1511	5	T-05	Pal C_Pal C2	Line 16 F2	50.85	0.65	3.36	9.05	0.26	13.64	21.59	0.57	0.03	100
1512	6	T-05	Pal C_Pal C2	Line 14 F2	51.03	0.6	3.11	8.96	0.29	13.9	21.64	0.47	0	100
1513	7	T-05	Pal C_Pal C2	Line 13 F2	51.13	0.61	3.21	8.97	0.28	13.81	21.75	0.5	0	100.26
1514	8	T-05	Pal C_Pal C2	Line 12 F2	50.99	0.57	3.03	8.76	0.26	13.84	21.85	0.47	0	99.77
1515	9	T-05	Pal C_Pal C2	Line 11 F2	50.97	0.65	3.23	8.76	0.28	13.73	21.82	0.46	0.02	99.92
1516	10	T-05	Pal C_Pal C2	Line 10 F2	51.01	0.63	3.29	8.88	0.2	13.87	21.86	0.41	0.02	100.17
1517	11	T-05	Pal C_Pal C2	Line 9 F2	51.28	0.61	3.02	8.7	0.25	13.99	21.8	0.52	0	100.17
1518	12	T-05	Pal C_Pal C2	Line 8 F2	51.18	0.61	3	8.58	0.27	14.04	21.74	0.5	0	99.92
1519	13	T-05	Pal C_Pal C2	Line 7 F2	51.4	0.61	2.94	7.7	0.17	14.75	22.22	0.44	0	100.23
1520	14	T-05	Pal C_Pal C2	Line 6 F2	52.34	0.31	2.2	6	0.15	15.38	22.78	0.3	0.28	99.74
1521	15	T-05	Pal C_Pal C2	Line 5 F2	52.62	0.33	2.26	5.65	0.11	15.63	22.99	0.33	0.4	100.32
1522	16	T-05	Pal C_Pal C2	Line 4 F2	50.88	0.61	3.81	6.91	0.16	14.7	22.66	0.24	0.09	100.06
1523	17	T-05	Pal C_Pal C2	Line 3 F2	50.71	0.61	3.9	7.83	0.21	14.13	22.35	0.4	0.02	100.16
1524	18	T-05	Pal C_Pal C2	Line 2 F2	50.32	0.72	3.78	8.29	0.24	13.91	22.05	0.5	0	99.81
1525	19	T-05	Pal C_Pal C2	Line 1 F2	50.83	0.64	3.53	9.02	0.24	13.68	21.73	0.48	0.03	100.18
1526	1	T-05	Pal C_Pal C2	Line 18 F1	50.56	0.67	3.51	8.6	0.17	13.59	22.16	0.41	0	99.67
1527	2	T-05	Pal C_Pal C2	Line 17 F1	50.56	0.7	3.71	8.75	0.24	13.54	22.09	0.44	0	100.03
1528	3	T-05	Pal C_Pal C2	Line 16 F1	50.46	0.71	3.61	8.7	0.24	13.61	22.06	0.44	0.02	99.85
1529	4	T-05	Pal C_Pal C2	Line 15 F1	50.25	0.68	3.67	8.84	0.23	13.4	22.09	0.43	0	99.59
1530	5	T-05	Pal C_Pal C2	Line 14 F1	49.54	0.79	4.23	9.09	0.27	13.2	22.15	0.44	0	99.71
1531	6	T-05	Pal C_Pal C2	Line 13 F1	50.49	0.68	3.78	8.97	0.27	13.53	22.15	0.46	0	100.33
1532	7	T-05	Pal C_Pal C2	Line 12 F1	49.74	0.76	4.19	9.06	0.21	13.21	22.19	0.45	0	99.81
1533	8	T-05	Pal C_Pal C2	Line 11 F1	49.57	0.75	4.26	9.06	0.27	13.31	22.16	0.46	0.02	99.86
1534	9	T-05	Pal C_Pal C2	Line 10 F1	49.62	0.76	4.45	8.88	0.18	13.28	22.38	0.32	0	99.87
1535	10	T-05	Pal C_Pal C2	Line 9 F1	51.28	0.5	3.05	8.61	0.24	13.99	22.05	0.48	0	100.2
1536	11	T-05	Pal C_Pal C2	Line 8 F1	51.38	0.48	2.68	8.69	0.27	14.11	21.84	0.45	0	99.9
1537	12	T-05	Pal C_Pal C2	Line 7 F1	50.74	0.51	3.2	9.02	0.27	13.66	21.91	0.51	0.02	99.84
1538	13	T-05	Pal C_Pal C2	Line 6 F1	51.24	0.47	2.69	8.96	0.31	13.95	21.76	0.46	0	99.84
1539	14	T-05	Pal C_Pal C2	Line 5 F1	50.26	0.65	3.9	9.25	0.25	13.42	21.97	0.47	0	100.17
1540	15	T-05	Pal C_Pal C2	Line 4 F1	50.29	0.63	3.75	9.18	0.25	13.53	21.98	0.42	0.04	100.07
1541	16	T-05	Pal C_Pal C2	Line 3 F1	50.57	0.59	3.47	9.08	0.31	13.76	22.07	0.42	0	100.27
1542	17	T-05	Pal C_Pal C2	Line 2 F1	50.53	0.58	3.44	9.15	0.24	13.51	21.84	0.52	0	99.81
1543	18	T-05	Pal C_Pal C2	Line 1 F1	49.6	0.72	4.19	9.41	0.28	13	22.01	0.5	0	99.71
1544	1	T-04	Pal C_Pal C3	Line 16 i9	51.88	0.44	2.46	7.38	0.27	14.96	22.63	0.34	0	100.36
1545	2	T-04	Pal C_Pal C3	Line 15 i9	51.92	0.4	2.42	7.61	0.27	14.95	22.32	0.41	0.02	100.32
1546	3	T-04	Pal C_Pal C3	Line 14 i9	50.53	0.67	3.68	8.41	0.25	13.88	22.12	0.45	0	99.99
1547	4	T-04	Pal C_Pal C3	Line 13 i9	50.76	0.64	3.41	8.33	0.22	14.05	22.14	0.44	0	99.99
1548	5	T-04	Pal C_Pal C3	Line 12 i9	50.38	0.65	3.71	8.48	0.22	13.92	22.2	0.4	0	99.96
1549	6	T-04	Pal C_Pal C3	Line 11 i9	50.71	0.55	3.58	7.85	0.22	14.44	22.62	0.35	0.05	100.37
1550	7	T-04	Pal C_Pal C3	Line 10 i9	50.21	0.74	4.1	8.47	0.17	13.82	22.38	0.38	0	100.27
1551	8	T-04	Pal C_Pal C3	Line 9 i9	50.52	0.64	3.6	8.68	0.24	13.87	22.26	0.44	0.03	100.28
1552	9	T-04	Pal C_Pal C3	Line 7 i9	50.2	0.7	3.8	8.95	0.25	13.6	22.14	0.48	0	100.12
1553	10	T-04	Pal C_Pal C3	Line 6 i9	50.22	0.67	4.05	8.82	0.27	13.45	22.21	0.43	0.03	100.15
1554	11	T-04	Pal C_Pal C3	Line 5 i9	50.86	0.59	3.63	7.13	0.1	14.72	22.96	0.4	0.07	100.46
1555	12	T-04	Pal C_Pal C3	Line 4 i9	50.56	0.61	3.61	7.41	0.18	14.42	22.83	0.36	0.04	100.02
1556	13	T-04	Pal C_Pal C3	Line 3 i9	49.85	0.75	4.08	9.18	0.25	13.28	21.96	0.5	0	99.85
1557	14	T-04	Pal C_Pal C3	Line 2 i9	50.49	0.63	3.55	8.5	0.19	13.93	22.32	0.45	0	100.06
1558	15	T-04	Pal C_Pal C3	Line 1 i9	50.59	0.66	3.64	8.92	0.22	13.88	22.19	0.37	0	100.47
1559	1	T-04	Pal C_Pal C3	Line 25 i8	50.89	0.66	3.27	9.11	0.22	13.76	21.95	0.44	0	100.3
1560	2	T-04	Pal C_Pal C3	Line 24 i8	50.74	0.63	3.4	9.02	0.26	13.84	21.96	0.51	0	100.36
1561	3	T-04	Pal C_Pal C3	Line 23 i8	50.58	0.75	3.54	9.05	0.29	13.55	21.95	0.48	0	100.19
1562	4	T-04	Pal C_Pal C3	Line 22 i8	51.03	0.58	3.17	8.63	0.22	13.78	21.98	0.43	0	99.82
1563	5	T-04	Pal C_Pal C3	Line 21 i8	50.93	0.63	3.08	8.71	0.25	13.81	21.94	0.46	0.02	99.83
1564	6	T-04	Pal C_Pal C3	Line 20 i8	50.87	0.6	3.1	8.74	0.25	13.74	21.82	0.49	0	99.61
1565	7	T-04	Pal C_Pal C3	Line 19 i8	50.92	0.62	3.11	8.85	0.24	13.78	21.88	0.48	0	99.88
1566	8	T-04	Pal C_Pal C3	Line 18 i8	50.64	0.61	3.41	8.78	0.33	13.75	21.95	0.47	0.02	99.96
1567	9	T-04	Pal C_Pal C3	Line 17 i8	50.59	0.63	3.21	8.77	0.29	13.74	21.89	0.47	0.02	99.61
1568	10	T-04	Pal C_Pal C3	Line 16 i8	50.75	0.63	3.17	8.73	0.3	13.76	21.91	0.5	0	99.75
1569	11	T-04	Pal C_Pal C3	Line 15 i8	50.63	0.61	3.32	8.75	0.27	13.75	21.9	0.44	0.02	99.69
1570	12	T-04	Pal C_Pal C3	Line 14 i8	50.66	0.61	3.35	8.83	0.3	13.76	21.91	0.49	0.03	99.94
1571	13	T-04	Pal C_Pal C3	Line 13 i8	50.2	0.67	3.51	8.94	0.27	13.38	21.76	0.48	0	99.21
1572	14	T-04	Pal C_Pal C3	Line 12 i8	50.31	0.68	3.34	8.9	0.23	13.44	21.9	0.53	0.03	99.36
1573	15	T-04	Pal C_Pal C3	Line 11 i8	50.23	0.68	3.61	9.04	0.31	13.5	21.8	0.57	0	99.74
1574	16	T-04	Pal C_Pal C3	Line 10 i8	50.35	0.64	3.5	9.08	0.3	13.58	21.68	0.47	0	99.6
1575	17	T-04	Pal C_Pal C3	Line 9 i8	49.51	0.82	4.07	9.24	0.26	13.16	21.93	0.55	0	99.54
1576	18	T-04	Pal C_Pal C3	Line 8 i8	50.05	0.74	3.89	9.17	0.3	13.37	22.16	0.39	0.03	100.1
1577	19	T-04	Pal C_Pal C3	Line 7 i8	49.45	0.74	3.93	8.87	0.23	13.22	22.08	0.41	0	98.93
1578	20	T-04	Pal C_Pal C3	Line 6 i8	49.61	0.71	4.19	9.16	0.28	13.38	22.13	0.39	0	99.85
1579	21	T-04	Pal C_Pal C3	Line 5 i8	50.04	0.71	4.04	8.92	0.24	13.43	22.27	0.48	0	100.13
1580	22	T-04	Pal C_Pal C3	Line 4 i8	50.33	0.68	3.58	8.73	0.25	13.54	22.14	0.51	0	99.76
1581	23	T-04	Pal C_Pal C3	Line 3 i8	49.76	0.72	4.01	9.04	0.24	13.37	21.98	0.47	0.02	99.61
1582	24	T-04	Pal C_Pal C3	Line 2 i8	49.87	0.7	4.01	9.07	0.25	13.48	21.92	0.5	0	99.8
1583	25	T-04	Pal C_Pal C3	Line 1 i8	50.07	0.68	3.88	8.92	0.28	13.48	22.18	0.43	0.02	99.94
1584	1	T-04	Pal C_Pal C3	Line 20 i7	51.06	0.59	3.06	8.67	0.27	13.59	22.23	0.48	0	99.95
1585	2	T-04	Pal C_Pal C3	Line 19 i7	50.97	0.61	3.16	8.63	0.18	13.79	22.07	0.46	0	99.87
1586	3	T-04	Pal C_Pal C3	Line 18 i7	50.59	0.6	3.12	8.43	0.33	13.75	22.1	0.42	0	99.34
1587	4	T-04	Pal C_Pal C3	Line 17 i7	50.63	0.63	3.19	8.56	0.24	13.68	22.19	0.42	0	99.54
1588	5	T-04	Pal C_Pal C3	Line 16 i7	50.67	0.62	3.27	8.59	0.28	13.78	22.23	0.41	0	99.85
1589	6	T-04	Pal C_Pal C3	Line 15 i7	50.93	0.6	2.81	8.31	0.29	14.02	22.03	0.48	0	99.47
1590	7	T-04	Pal C_Pal C3	Line 14 i7	50.53	0.63	3.26	8.44	0.25	13.69	22.05	0.49	0	99.34
1591	8	T-04	Pal C_Pal C3	Line 13 i7	50.35	0.61	3.35	8.56	0.28	13.62	22.31	0.5	0	99.58
1592	9	T-04	Pal C_Pal C3	Line 12 i7	50.63	0.64	3.44	8.6	0.22	13.59	22.18	0.47	0	99.77
1593	10	T-04	Pal C_Pal C3	Line 11 i7	50.07	0.69	3.63	8.68	0.29	13.47	22.13	0.48	0	99.44
1594	11	T-04	Pal C_Pal C3	Line 10 i7	49.42	0.77	3.95	8.73	0.29	13.21	22.15	0.44	0.02	98.98
1595	12	T-04	Pal C_Pal C3	Line 9 i7	50.03	0.69	3.56	8.5	0.26	13.59	22.37	0.43	0	99.43
1596	13	T-04	Pal C_Pal C3	Line 8 i7	49.95	0.71	3.6	8.7	0.25	13.5	22.23	0.37	0	99.31
1597	14	T-04	Pal C_Pal C3	Line 7 i7	50.1	0.72	3.76	8.65	0.27	13.48	22.22	0.43	0	99.63
1598	15	T-04	Pal C_Pal C3	Line 6 i7	49.82	0.69	3.86	8.66	0.22	13.45	22.07	0.5	0	99.27
1599	16	T-04	Pal C_Pal C3	Line 5 i7	50.16	0.67	3.76	8.74	0.25	13.45	22.04	0.5	0	99.57
1600	17	T-04	Pal C_Pal C3	Line 4 i7	51.27	0.49	2.58	8.47	0.31	14.08	21.9	0.53	0	99.63
1601	18	T-04	Pal C_Pal C3	Line 3 i7	51.51	0.44	2.52	8.63	0.3	14.03	21.67	0.44	0	99.54
1602	19	T-04	Pal C_Pal C3	Line 2 i7	51.33	0.46	2.47	8.51	0.31	14.04	21.69	0.45	0	99.26
1603	20	T-04	Pal C_Pal C3	Line 1 i7	50.11	0.55	3.15	8.44	0.31	13.59	21.96	0.45	0	98.56
1604	1	T-04	Pal C_Pal C3	Line 9 i6	49.82	0.6	4.26	7.22	0.17	14.15	22.64	0.37	0.02	99.25
1605	2	T-04	Pal C_Pal C3	Line 8 i6	49.28	0.62	4.24	7.5	0.19	13.86	22.53	0.44	0.03	98.69
1606	3	T-04	Pal C_Pal C3	Line 7 i6	49.39	0.7	4.51	7.94	0.2	13.72	22.44	0.3	0.05	99.25
1607	4	T-04	Pal C_Pal C3	Line 6 i6	48.81	0.73	4.81	8.6	0.17	13	22.34	0.4	0.02	98.88
1608	5	T-04	Pal C_Pal C3	Line 5 i6	50.18	0.61	3.4	8.62	0.22	13.63	22.04	0.48	0	99.18
1609	6	T-04	Pal C_Pal C3	Line 4 i6	50.03	0.64	3.38	8.72	0.24	13.45	21.95	0.46	0	98.87
1610	7	T-04	Pal C_Pal C3	Line 3 i6	49.89	0.63	3.54	8.64	0.25	13.38	21.89	0.44	0.02	98.68
1611	8	T-04	Pal C_Pal C3	Line 2 i6	50.1	0.67	3.56	9.13	0.23	13.23	21.91	0.48	0	99.31
1612	9	T-04	Pal C_Pal C3	Line 1 i6	50.13	0.65	3.57	8.94	0.27	13.09	21.9	0.45	0	99
1613	1	T-04	Pal C_Pal C3	Line 13 i5	50.34	0.67	3.64	8.95	0.26	13.36	21.89	0.47	0.02	99.6
1614	2	T-04	Pal C_Pal C3	Line 12 i5	50.32	0.66	3.67	8.9	0.32	13.28	21.84	0.5	0	99.49
1615	3	T-04	Pal C_Pal C3	Line 11 i5	50.55	0.64	3.8	8.82	0.26	13.32	21.96	0.54	0	99.89
1616	4	T-04	Pal C_Pal C3	Line 10 i5	50	0.56	3.48	8.36	0.21	13.26	21.86	0.87	0.19	98.79
1617	5	T-04	Pal C_Pal C3	Line 9 i5	50.21	0.52	3.64	8.7	0.2	13.17	22.09	0.47	0.11	99.11
1618	6	T-04	Pal C_Pal C3	Line 8 i5	50.05	0.63	4.32	9.06	0.23	13.03	22.15	0.52	0.06	100.05
1619	7	T-04	Pal C_Pal C3	Line 7 i5	50.62	0.53	3.65	8.92	0.29	13.25	22.07	0.58	0.06	99.97
1620	8	T-04	Pal C_Pal C3	Line 6 i5	50.34	0.67	3.39	9.03	0.19	13.13	21.91	0.49	0	99.15
1621	9	T-04	Pal C_Pal C3	Line 5 i5	50.21	0.69	3.87	9.05	0.23	13.03	22.06	0.5	0	99.64
1622	10	T-04	Pal C_Pal C3	Line 4 i5	50.09	0.69	3.82	8.91	0.29	13.2	22.27	0.41	0.02	99.7
1623	11	T-04	Pal C_Pal C3	Line 3 i5	50.82	0.59	3.32	8.93	0.28	13.42	22.05	0.41	0	99.82
1624	12	T-04	Pal C_Pal C3	Line 2 i5	50.41	0.56	3.36	8.99	0.27	13.52	21.96	0.48	0.08	99.63
1625	1	T-04	Pal C_Pal C3	Line 14 i4	50.43	0.64	3.48	8.97	0.22	13.41	22.2	0.48	0.02	99.85
1626	2	T-04	Pal C_Pal C3	Line 13 i4	50.54	0.63	3.39	8.75	0.26	13.36	22.25	0.45	0	99.63
1627	3	T-04	Pal C_Pal C3	Line 12 i4	50.57	0.64	3.63	8.95	0.23	13.35	22.22	0.45	0	100.04
1628	4	T-04	Pal C_Pal C3	Line 11 i4	50.66	0.64	3.53	8.89	0.27	13.38	22.2	0.47	0.02	100.06
1629	5	T-04	Pal C_Pal C3	Line 10 i4	50.84	0.59	3.24	8.68	0.27	13.59	22.12	0.45	0	99.78
1630	6	T-04	Pal C_Pal C3	Line 9 i4	50.45	0.63	3.55	8.89	0.24	13.31	22.04	0.46	0.03	99.6
1631	7	T-04	Pal C_Pal C3	Line 8 i4	50.74	0.61	3.32	9.01	0.2	13.44	22.14	0.48	0	99.94
1632	8	T-04	Pal C_Pal C3	Line 7 i4	50.57	0.6	3.4	8.87	0.26	13.44	22.21	0.46	0	99.81
1633	9	T-04	Pal C_Pal C3	Line 6 i4	50.59	0.65	3.31	8.8	0.22	13.5	22.14	0.47	0	99.68
1634	10	T-04	Pal C_Pal C3	Line 5 i4	50.54	0.61	3.29	9.04	0.27	13.5	22.06	0.45	0	99.76
1635	11	T-04	Pal C_Pal C3	Line 4 i4	50.59	0.61	3.13	8.96	0.26	13.89	21.94	0.43	0	99.81
1636	12	T-04	Pal C_Pal C3	Line 3 i4	50.29	0.57	3.25	8.93	0.25	13.69	21.97	0.46	0	99.41
1637	13	T-04	Pal C_Pal C3	Line 2 i4	50.63	0.62	3.26	9.04	0.3	13.66	21.97	0.49	0	99.97
1638	1	T-04	Pal C_Pal C3	Line 17 i3	49.87	0.54	3.45	7.65	0.14	14.3	22.85	0.37	0.11	99.28
1639	2	T-04	Pal C_Pal C3	Line 14 i3	49.95	0.72	3.8	8.08	0.2	13.95	22.6	0.38	0.1	99.78
1640	3	T-04	Pal C_Pal C3	Line 13 i3	49.55	0.76	4.12	8.44	0.17	13.61	22.41	0.45	0.05	99.56
1641	4	T-04	Pal C_Pal C3	Line 12 i3	49.64	0.7	4.11	8.63	0.21	13.68	22.43	0.43	0.06	99.89
1642	5	T-04	Pal C_Pal C3	Line 11 i3	49.59	0.69	3.81	8.65	0.23	13.57	22.26	0.39	0	99.19
1643	6	T-04	Pal C_Pal C3	Line 10 i3	49.9	0.62	3.34	8.81	0.26	14.03	21.98	0.46	0	99.4
1644	7	T-04	Pal C_Pal C3	Line 9 i3	50.04	0.65	3.31	9.07	0.28	13.61	21.95	0.47	0.03	99.41
1645	8	T-04	Pal C_Pal C3	Line 8 i3	50.04	0.69	3.34	9.11	0.27	13.71	22.07	0.5	0	99.73
1646	9	T-04	Pal C_Pal C3	Line 7 i3	49.93	0.66	3.33	9.06	0.26	13.62	22.01	0.47	0	99.34
1647	10	T-04	Pal C_Pal C3	Line 6 i3	50.07	0.61	3.4	9.13	0.22	13.54	22.01	0.5	0.02	99.5
1648	11	T-04	Pal C_Pal C3	Line 5 i3	50.07	0.67	3.44	9.18	0.26	13.64	22.1	0.45	0	99.81
1649	12	T-04	Pal C_Pal C3	Line 4 i3	50.24	0.66	3.41	9.14	0.27	13.64	22.06	0.55	0	99.97
1650	13	T-04	Pal C_Pal C3	Line 3 i3	50.01	0.63	3.54	9.2	0.3	13.55	21.97	0.51	0	99.71
1651	14	T-04	Pal C_Pal C3	Line 2 i3	49.9	0.69	3.71	9.19	0.26	13.5	22.05	0.45	0	99.75
1652	15	T-04	Pal C_Pal C3	Line 1 i3	50.61	0.5	3.64	7.53	0.24	14.58	22.65	0.38	0.04	100.17
1653	1	T-04	Pal C_Pal C3	Line 16 i2	49.77	0.75	4.05	7.92	0.17	14.01	22.62	0.37	0.1	99.76
1654	2	T-04	Pal C_Pal C3	Line 15 i2	50.22	0.66	3.73	7.56	0.16	14.34	22.78	0.35	0.06	99.86
1655	3	T-04	Pal C_Pal C3	Line 14 i2	50.26	0.6	3.66	7.56	0.19	14.23	22.86	0.41	0.06	99.83
1656	4	T-04	Pal C_Pal C3	Line 13 i2	50.36	0.62	3.58	7.83	0.15	14.16	22.69	0.34	0.05	99.78
1657	5	T-04	Pal C_Pal C3	Line 12 i2	48.49	0.76	4.4	8.93	0.21	13.46	22.35	0.45	0	99.05
1658	6	T-04	Pal C_Pal C3	Line 11 i2	49.98	0.52	2.73	8.73	0.34	14.1	21.82	0.51	0.04	98.77
1659	7	T-04	Pal C_Pal C3	Line 10 i2	50.1	0.49	2.75	8.79	0.31	14.1	21.73	0.49	0.03	98.79
1660	8	T-04	Pal C_Pal C3	Line 9 i2	50.27	0.54	2.77	8.8	0.32	14.14	21.83	0.46	0.03	99.16
1661	9	T-04	Pal C_Pal C3	Line 8 i2	50.39	0.49	2.7	8.69	0.29	14.16	21.86	0.42	0.03	99.03
1662	10	T-04	Pal C_Pal C3	Line 7 i2	49.42	0.57	3.71	8.92	0.25	13.65	22.1	0.38	0.09	99.09
1663	11	T-04	Pal C_Pal C3	Line 6 i2	50.3	0.54	2.89	9.09	0.28	14	21.65	0.48	0	99.23
1664	12	T-04	Pal C_Pal C3	Line 5 i2	50.24	0.48	2.71	9.04	0.31	14.02	21.75	0.52	0.03	99.1
1665	13	T-04	Pal C_Pal C3	Line 4 i2	50.05	0.59	3.13	9.38	0.28	13.99	21.7	0.44	0	99.56
1666	14	T-04	Pal C_Pal C3	Line 3 i2	49.6	0.61	3.39	9.23	0.26	13.63	21.99	0.56	0	99.27
1667	15	T-04	Pal C_Pal C3	Line 2 i2	49.48	0.64	3.53	9.23	0.23	13.57	21.85	0.48	0	99.01
1668	16	T-04	Pal C_Pal C3	Line 1 i2	48.94	0.68	3.99	8.93	0.25	13.46	22.28	0.47	0	99
1669	1	T-04	Pal C_Pal C3	Line 19 i1	49.89	0.63	3.7	8.92	0.25	13.65	22.27	0.41	0	99.72
1670	2	T-04	Pal C_Pal C3	Line 18 i1	49.96	0.67	3.74	9.19	0.29	13.56	22.16	0.4	0.02	99.99
1671	3	T-04	Pal C_Pal C3	Line 17 i1	50.07	0.66	3.66	9.07	0.29	13.64	22.09	0.44	0.02	99.94
1672	4	T-04	Pal C_Pal C3	Line 16 i1	49.83	0.75	3.74	9.09	0.26	13.35	22.12	0.46	0	99.6
1673	5	T-04	Pal C_Pal C3	Line 15 i1	49.7	0.67	3.78	9.2	0.31	13.53	22.18	0.48	0	99.85
1674	6	T-04	Pal C_Pal C3	Line 14 i1	49.58	0.73	4.09	9.1	0.25	13.25	22.11	0.47	0	99.58
1675	7	T-04	Pal C_Pal C3	Line 13 i1	49.21	0.88	4.62	9.37	0.2	12.9	22.26	0.46	0	99.9
1676	8	T-04	Pal C_Pal C3	Line 12 i1	49.96	0.68	3.86	9.01	0.25	13.37	22.16	0.47	0	99.76
1677	9	T-04	Pal C_Pal C3	Line 11 i1	50.29	0.71	3.68	8.92	0.28	13.73	22.26	0.4	0	100.27
1678	10	T-04	Pal C_Pal C3	Line 10 i1	50.14	0.74	3.88	8.99	0.24	13.58	22.25	0.46	0	100.28
1679	11	T-04	Pal C_Pal C3	Line 9 i1	50.1	0.68	3.89	9.67	0.32	13.24	21.91	0.43	0	100.24
1680	12	T-04	Pal C_Pal C3	Line 8 i1	51.42	0.45	2.18	9.29	0.37	14.02	21.74	0.52	0.02	100.01
1681	13	T-04	Pal C_Pal C3	Line 7 i1	50.58	0.58	3.34	9.42	0.32	13.73	21.72	0.49	0	100.18
1682	14	T-04	Pal C_Pal C3	Line 6 i1	50.84	0.49	2.79	9.17	0.26	14.04	21.71	0.43	0	99.73
1683	15	T-04	Pal C_Pal C3	Line 5 i1	50.75	0.56	3.13	9.17	0.27	14.06	21.9	0.44	0	100.28
1684	16	T-04	Pal C_Pal C3	Line 4 i1	51.06	0.52	2.84	9.07	0.31	14.06	21.89	0.44	0	100.19
1685	17	T-04	Pal C_Pal C3	Line 3 i1	50.27	0.65	3.66	9.25	0.3	13.61	21.93	0.5	0	100.17
1686	18	T-04	Pal C_Pal C3	Line 2 i1	50.41	0.57	3.41	9	0.28	13.77	21.98	0.5	0	99.92
1687	19	T-04	Pal C_Pal C3	Line 1 i1	50.06	0.73	4.02	9.28	0.28	13.36	21.96	0.52	0	100.21
1688	1	T-01	Pal C_Pal C3	Line 7 l11	50.5	0.68	3.83	8.27	0.21	13.86	22.32	0.42	0	100.09
1689	2	T-01	Pal C_Pal C3	Line 6 l11	50.8	0.55	3.11	7.38	0.19	14.67	22.72	0.43	0.2	100.05
1690	3	T-01	Pal C_Pal C3	Line 5 l11	51.43	0.43	2.87	6.89	0.18	14.99	23	0.31	0.1	100.2
1691	4	T-01	Pal C_Pal C3	Line 4 l11	49.87	0.66	3.98	8.69	0.28	13.72	22.36	0.43	0.02	100.01
1692	5	T-01	Pal C_Pal C3	Line 3 l11	50.72	0.6	3.49	9.13	0.24	13.55	22.11	0.44	0.05	100.33
1693	6	T-01	Pal C_Pal C3	Line 2 l11	50.59	0.62	3.47	9.13	0.29	13.63	22.03	0.46	0	100.22
1694	7	T-01	Pal C_Pal C3	Line 1 l11	50.53	0.63	3.62	9.08	0.25	13.66	21.91	0.57	0.02	100.27
1695	1	T-01	Pal C_Pal C3	Line 7 l10	50.65	0.54	3.38	7.38	0.16	14.6	22.97	0.31	0.09	100.08
1696	2	T-01	Pal C_Pal C3	Line 6 l10	50.31	0.6	3.94	8.07	0.21	13.89	22.8	0.37	0.05	100.24
1697	3	T-01	Pal C_Pal C3	Line 5 l10	50.64	0.66	3.71	8.52	0.23	13.84	22.34	0.39	0	100.33
1698	4	T-01	Pal C_Pal C3	Line 4 l10	50.45	0.65	3.64	8.78	0.21	13.7	22.41	0.45	0.03	100.32
1699	5	T-01	Pal C_Pal C3	Line 3 l10	50.3	0.66	3.68	8.91	0.27	13.63	22.29	0.43	0	100.17
1700	6	T-01	Pal C_Pal C3	Line 2 l10	48.21	0.89	4.44	9.34	0.27	12.89	22.14	0.47	0	98.65
1701	7	T-01	Pal C_Pal C3	Line 1 l10	50.47	0.72	3.85	8.65	0.22	13.68	22.35	0.48	0	100.42
1702	1	T-01	Pal C_Pal C3	Line 13 l9	51.2	0.53	3.09	8.14	0.2	14.21	22.31	0.41	0.05	100.14
1703	2	T-01	Pal C_Pal C3	Line 12 l9	50.99	0.6	3.24	8.34	0.21	14.01	22.24	0.44	0	100.07
1704	3	T-01	Pal C_Pal C3	Line 11 l9	50.75	0.64	3.36	8.47	0.25	13.95	22.18	0.38	0.04	100.02
1705	4	T-01	Pal C_Pal C3	Line 10 l9	50.1	0.73	3.9	8.52	0.19	13.77	22.13	0.42	0	99.76
1706	5	T-01	Pal C_Pal C3	Line 9 l9	49.77	0.83	4.42	8.78	0.2	13.48	22.16	0.46	0.14	100.24
1707	6	T-01	Pal C_Pal C3	Line 8 l9	50.72	0.69	3.61	8.7	0.26	13.91	21.97	0.47	0.02	100.35
1708	7	T-01	Pal C_Pal C3	Line 7 l9	50.24	0.71	3.93	9.07	0.24	13.47	22.04	0.46	0	100.16
1709	8	T-01	Pal C_Pal C3	Line 6 l9	49.65	0.82	4.07	9.26	0.19	13.22	21.89	0.5	0	99.6
1710	9	T-01	Pal C_Pal C3	Line 5 l9	50.26	0.71	3.58	9.26	0.22	13.51	21.94	0.46	0	99.94
1711	10	T-01	Pal C_Pal C3	Line 4 l9	50.24	0.69	3.81	9.11	0.22	13.41	22.09	0.49	0.04	100.1
1712	11	T-01	Pal C_Pal C3	Line 3 l9	50.71	0.57	3.14	8.99	0.28	13.86	21.94	0.44	0	99.93
1713	12	T-01	Pal C_Pal C3	Line 2 l9	50.75	0.6	3.53	9.01	0.29	13.68	22.14	0.43	0	100.43
1714	13	T-01	Pal C_Pal C3	Line 1 l9	50.43	0.65	3.61	9.09	0.26	13.77	22.08	0.47	0	100.36
1715	1	T-01	Pal C_Pal C3	Line 13 l8	50.94	0.71	3.6	9.2	0.32	13.67	21.99	0.49	0.03	100.95
1716	2	T-01	Pal C_Pal C3	Line 12 l8	50.84	0.67	3.53	9.13	0.3	13.76	21.95	0.56	0	100.74
1717	3	T-01	Pal C_Pal C3	Line 11 l8	50.78	0.69	3.69	9.14	0.25	13.76	21.87	0.5	0	100.68
1718	4	T-01	Pal C_Pal C3	Line 10 l8	50.9	0.63	3.62	8.88	0.21	13.72	21.85	0.54	0.02	100.37
1719	5	T-01	Pal C_Pal C3	Line 9 l8	52.82	0.44	3.11	7.04	0.16	15.43	23.25	0.34	0.12	102.71
1720	6	T-01	Pal C_Pal C3	Line 8 l8	50.99	0.5	3.83	7.75	0.18	14.58	22.72	0.34	0.1	100.99
1721	7	T-01	Pal C_Pal C3	Line 7 l8	49.26	0.73	5.27	8.91	0.2	13.36	22.28	0.46	0	100.47
1722	8	T-01	Pal C_Pal C3	Line 6 l8	50.82	0.64	3.72	8.85	0.23	13.75	22.02	0.49	0.04	100.56
1723	9	T-01	Pal C_Pal C3	Line 5 l8	50.79	0.63	3.58	8.96	0.22	13.72	22	0.47	0	100.37
1724	10	T-01	Pal C_Pal C3	Line 4 l8	51.18	0.63	3.53	9.03	0.28	13.68	21.96	0.47	0	100.76
1725	11	T-01	Pal C_Pal C3	Line 3 l8	50.8	0.63	3.58	9.14	0.25	13.64	22.04	0.5	0.02	100.6
1726	12	T-01	Pal C_Pal C3	Line 2 l8	50.83	0.63	3.57	9.16	0.23	13.73	21.87	0.45	0.02	100.49
1727	13	T-01	Pal C_Pal C3	Line 1 l8	50.7	0.64	3.65	9.15	0.22	13.57	21.98	0.42	0	100.33
1728	1	T-01	Pal C_Pal C3	Line 8 l7	50.34	0.73	3.99	9.31	0.21	13.67	21.99	0.51	0	100.75
1729	2	T-01	Pal C_Pal C3	Line 7 l7	50.66	0.63	3.67	9.16	0.26	13.71	21.91	0.43	0.02	100.45
1730	3	T-01	Pal C_Pal C3	Line 6 l7	50.36	0.64	3.63	9.25	0.27	13.69	21.99	0.47	0.03	100.33
1731	4	T-01	Pal C_Pal C3	Line 5 l7	51.23	0.58	3.27	8.73	0.27	13.93	22.27	0.5	0	100.78
1732	5	T-01	Pal C_Pal C3	Line 4 l7	51.18	0.56	3.22	8.91	0.24	13.99	22.19	0.45	0	100.74
1733	6	T-01	Pal C_Pal C3	Line 3 l7	50.93	0.61	3.48	9.05	0.24	13.91	22.12	0.44	0	100.78
1734	7	T-01	Pal C_Pal C3	Line 2 l7	50.6	0.62	3.61	8.9	0.23	13.89	22.13	0.46	0.02	100.46
1735	8	T-01	Pal C_Pal C3	Line 1 l7	49.62	0.8	4.81	8.67	0.19	13.44	22.34	0.38	0	100.25
1736	1	T-01	Pal C_Pal C3	Line 15 l6	50.25	0.68	4.29	8.76	0.23	13.44	22.38	0.43	0.04	100.5
1737	2	T-01	Pal C_Pal C3	Line 14 l6	50.05	0.78	4.37	8.75	0.25	13.56	22.4	0.38	0.08	100.62
1738	3	T-01	Pal C_Pal C3	Line 13 l6	50.11	0.73	4.31	8.59	0.17	13.69	22.54	0.38	0.05	100.57
1739	4	T-01	Pal C_Pal C3	Line 12 l6	49.92	0.77	4.26	8.42	0.15	13.43	22.56	0.37	0.05	99.93
1740	5	T-01	Pal C_Pal C3	Line 11 l6	49.86	0.74	4.3	8.29	0.26	13.66	22.58	0.39	0.05	100.13
1741	6	T-01	Pal C_Pal C3	Line 10 l6	50.06	0.78	4.28	8.46	0.15	13.53	22.52	0.45	0.07	100.3
1742	7	T-01	Pal C_Pal C3	Line 9 l6	49.91	0.75	4.25	8.49	0.25	13.44	22.52	0.41	0.09	100.11
1743	8	T-01	Pal C_Pal C3	Line 8 l6	50.01	0.78	4.25	8.51	0.22	13.59	22.33	0.42	0.05	100.16
1744	9	T-01	Pal C_Pal C3	Line 7 l6	50.48	0.73	3.8	8.5	0.28	13.72	22.17	0.44	0	100.12
1745	10	T-01	Pal C_Pal C3	Line 6 l6	50.74	0.65	3.69	8.58	0.23	13.7	22.16	0.41	0	100.16
1746	11	T-01	Pal C_Pal C3	Line 5 l6	50.59	0.65	3.6	8.69	0.23	13.7	22.11	0.44	0.03	100.04
1747	12	T-01	Pal C_Pal C3	Line 4 l6	50.49	0.68	3.86	8.86	0.26	13.47	22.08	0.47	0	100.17
1748	13	T-01	Pal C_Pal C3	Line 3 l6	50.21	0.68	3.7	8.8	0.28	13.72	22.1	0.46	0.02	99.97
1749	14	T-01	Pal C_Pal C3	Line 2 l6	50.76	0.62	3.76	8.94	0.26	13.7	22.08	0.46	0	100.58
1750	15	T-01	Pal C_Pal C3	Line 1 l6	50.73	0.6	3.66	8.88	0.26	13.5	21.95	0.49	0.02	100.09
1751	1	T-01	Pal C_Pal C3	Line 9 l5	51.37	0.57	2.87	7.93	0.22	14.38	22.45	0.41	0.05	100.25
1752	2	T-01	Pal C_Pal C3	Line 8 l5	50.18	0.62	3.86	8.42	0.2	13.72	22.54	0.43	0.04	100.01
1753	3	T-01	Pal C_Pal C3	Line 7 l5	50.96	0.6	3.12	8.42	0.24	14.03	22.32	0.45	0	100.14
1754	4	T-01	Pal C_Pal C3	Line 6 l5	50.41	0.68	3.67	8.55	0.28	13.76	22.17	0.39	0	99.91
1755	5	T-01	Pal C_Pal C3	Line 5 l5	50.16	0.71	4.05	8.77	0.26	13.58	22.32	0.38	0	100.23
1756	6	T-01	Pal C_Pal C3	Line 4 l5	50.33	0.72	4.16	8.56	0.26	13.61	22.32	0.48	0.09	100.53
1757	7	T-01	Pal C_Pal C3	Line 3 l5	50.5	0.64	3.75	8.46	0.17	13.78	22.35	0.4	0.03	100.08
1758	8	T-01	Pal C_Pal C3	Line 2 l5	49.84	0.83	4.3	8.82	0.28	13.5	22.32	0.5	0.02	100.41
1759	9	T-01	Pal C_Pal C3	Line 1 l5	49.92	0.69	3.88	8.9	0.23	13.55	22.27	0.42	0	99.86
1760	1	T-01	Pal C_Pal C3	Line 10 l4	49.97	0.63	3.5	8.99	0.24	13.97	22.16	0.5	0.02	99.98
1761	2	T-01	Pal C_Pal C3	Line 9 l4	50.72	0.7	3.43	8.78	0.24	13.78	22.05	0.49	0	100.19
1762	3	T-01	Pal C_Pal C3	Line 8 l4	50.16	0.71	3.82	8.9	0.24	13.59	22.11	0.46	0	99.99
1763	4	T-01	Pal C_Pal C3	Line 7 l4	50	0.74	3.98	8.78	0.27	13.48	22.19	0.47	0	99.91
1764	5	T-01	Pal C_Pal C3	Line 6 l4	49.89	0.77	4.29	9.08	0.23	13.47	22.13	0.42	0	100.28
1765	6	T-01	Pal C_Pal C3	Line 5 l4	50.27	0.76	3.95	9.09	0.24	13.65	22.13	0.47	0	100.56
1766	7	T-01	Pal C_Pal C3	Line 4 l4	50.82	0.65	3.68	8.9	0.28	13.7	22.34	0.48	0	100.85
1767	8	T-01	Pal C_Pal C3	Line 3 l4	50.22	0.74	4.15	9.32	0.24	13.45	21.93	0.54	0	100.59
1768	9	T-01	Pal C_Pal C3	Line 2 l4	50.26	0.76	4.16	9.06	0.25	13.45	22.34	0.51	0	100.79
1769	10	T-01	Pal C_Pal C3	Line 1 l4	50.44	0.64	3.82	9.04	0.27	13.71	21.92	0.56	0	100.4
1770	1	T-01	Pal C_Pal C3	Line 19 l3	50.87	0.62	3.68	8.81	0.29	13.77	22.24	0.41	0	100.69
1771	2	T-01	Pal C_Pal C3	Line 18 l3	51.29	0.6	3.34	8.92	0.22	13.82	22.17	0.45	0.03	100.84
1772	3	T-01	Pal C_Pal C3	Line 17 l3	50.6	0.6	3.2	8.87	0.25	13.91	22.13	0.45	0	100.01
1773	4	T-01	Pal C_Pal C3	Line 16 l3	50.8	0.64	3.79	9.02	0.21	13.64	22.21	0.42	0	100.73
1774	5	T-01	Pal C_Pal C3	Line 15 l3	51.43	0.57	3.23	8.65	0.26	13.87	22.2	0.45	0	100.66
1775	6	T-01	Pal C_Pal C3	Line 14 l3	51.51	0.6	3.18	8.56	0.27	13.99	22.18	0.44	0.03	100.76
1776	7	T-01	Pal C_Pal C3	Line 13 l3	51.39	0.59	3.16	8.64	0.24	14.13	22.24	0.46	0	100.85
1777	8	T-01	Pal C_Pal C3	Line 12 l3	51.12	0.64	3.3	8.73	0.25	14.02	22.22	0.47	0	100.75
1778	9	T-01	Pal C_Pal C3	Line 11 l3	51.03	0.65	3.32	8.73	0.28	13.81	22.22	0.48	0	100.52
1779	10	T-01	Pal C_Pal C3	Line 10 l3	50.52	0.69	3.73	8.93	0.23	13.67	22.21	0.51	0.02	100.51
1780	11	T-01	Pal C_Pal C3	Line 9 l3	50.46	0.7	3.85	8.82	0.25	13.64	22.14	0.43	0	100.29
1781	12	T-01	Pal C_Pal C3	Line 8 l3	50.79	0.69	3.63	8.96	0.26	13.83	22.19	0.45	0	100.8
1782	13	T-01	Pal C_Pal C3	Line 7 l3	50.52	0.63	3.74	8.83	0.27	13.71	22.33	0.47	0	100.5
1783	14	T-01	Pal C_Pal C3	Line 6 l3	50.04	0.83	4.37	8.73	0.17	13.65	22.31	0.37	0	100.47
1784	15	T-01	Pal C_Pal C3	Line 5 l3	51.01	0.54	3.37	7.71	0.2	14.37	22.75	0.35	0.36	100.66
1785	16	T-01	Pal C_Pal C3	Line 4 l3	50.57	0.67	3.73	8.89	0.24	13.95	22.19	0.38	0	100.62
1786	17	T-01	Pal C_Pal C3	Line 3 l3	50.39	0.69	3.88	9.17	0.24	13.56	22	0.41	0.03	100.37
1787	1	T-01	Pal C_Pal C3	Line 11 l2	50.56	0.64	3.68	9.05	0.26	13.42	21.99	0.49	0	100.09
1788	2	T-01	Pal C_Pal C3	Line 10 l2	50.47	0.67	3.65	9.13	0.31	13.38	22.01	0.45	0.02	100.09
1789	3	T-01	Pal C_Pal C3	Line 9 l2	50.69	0.65	3.66	8.98	0.23	13.47	22.07	0.47	0.02	100.24
1790	4	T-01	Pal C_Pal C3	Line 8 l2	50.67	0.67	3.79	9.13	0.26	13.56	22.1	0.53	0	100.71
1791	5	T-01	Pal C_Pal C3	Line 7 l2	51.25	0.52	2.65	8.92	0.26	14.06	21.87	0.47	0	100
1792	6	T-01	Pal C_Pal C3	Line 6 l2	51.39	0.53	2.8	9.15	0.32	13.83	21.78	0.49	0	100.29
1793	7	T-01	Pal C_Pal C3	Line 5 l2	51.35	0.55	2.8	9.2	0.19	13.92	21.73	0.44	0	100.18
1794	8	T-01	Pal C_Pal C3	Line 4 l2	51.42	0.58	2.98	9.09	0.25	13.93	21.78	0.48	0	100.51
1795	9	T-01	Pal C_Pal C3	Line 3 l2	51.39	0.53	3.15	9.06	0.35	13.81	21.89	0.44	0	100.62
1796	10	T-01	Pal C_Pal C3	Line 2 l2	51.35	0.55	3.05	8.92	0.31	13.77	21.91	0.43	0.02	100.31
1797	11	T-01	Pal C_Pal C3	Line 1 l2	51.04	0.58	3.03	8.72	0.28	13.86	22.08	0.48	0	100.07
1798	1	T-01	Pal C_Pal C3	Line 21 l1	49.76	0.61	4.19	8.6	0.22	13.59	22.53	0.4	0.1	100
1799	2	T-01	Pal C_Pal C3	Line 20 l1	50.82	0.61	3.86	8.61	0.22	13.83	22.43	0.44	0.09	100.91
1800	3	T-01	Pal C_Pal C3	Line 19 l1	50.38	0.58	3.67	8.49	0.25	13.77	22.35	0.37	0.13	99.99
1801	4	T-01	Pal C_Pal C3	Line 18 l1	50.84	0.58	3.58	8.72	0.25	13.72	22.28	0.41	0.06	100.44
1802	5	T-01	Pal C_Pal C3	Line 17 l1	50.94	0.64	3.57	8.68	0.28	13.85	22.39	0.42	0.04	100.81
1803	6	T-01	Pal C_Pal C3	Line 16 l1	50.78	0.64	3.47	8.5	0.26	13.7	22.28	0.49	0.02	100.14
1804	7	T-01	Pal C_Pal C3	Line 15 l1	50.17	0.74	4.18	8.78	0.23	13.43	22.39	0.46	0.13	100.51
1805	8	T-01	Pal C_Pal C3	Line 14 l1	49.52	0.92	4.61	9.13	0.2	12.99	22.36	0.47	0.03	100.23
1806	9	T-01	Pal C_Pal C3	Line 13 l1	50.59	0.69	3.66	8.66	0.19	13.62	22.26	0.44	0	100.11
1807	10	T-01	Pal C_Pal C3	Line 12 l1	50.28	0.82	4.15	8.99	0.25	13.22	22.35	0.45	0	100.51
1808	11	T-01	Pal C_Pal C3	Line 11 l1	50.64	0.73	3.92	9.03	0.25	13.32	22.41	0.41	0	100.71
1809	12	T-01	Pal C_Pal C3	Line 10 l1	50.47	0.73	3.67	8.92	0.25	13.4	22.28	0.49	0	100.21
1810	13	T-01	Pal C_Pal C3	Line 9 l1	50.63	0.67	3.73	8.86	0.29	13.47	22.2	0.51	0	100.36
1811	14	T-01	Pal C_Pal C3	Line 8 l1	50.5	0.72	3.67	8.84	0.2	13.56	22	0.45	0	99.94
1812	15	T-01	Pal C_Pal C3	Line 7 l1	49.47	0.72	4.38	8.77	0.22	13.62	22.27	0.49	0.07	100.01
1813	16	T-01	Pal C_Pal C3	Line 6 l1	51.24	0.56	3.26	9.07	0.31	14.13	21.97	0.47	0.03	101.04
1814	17	T-01	Pal C_Pal C3	Line 5 l1	50.92	0.64	3.47	9.19	0.33	13.75	21.85	0.46	0	100.61
1815	18	T-01	Pal C_Pal C3	Line 4 l1	50.81	0.64	3.63	9.24	0.25	13.6	22	0.53	0	100.7
1816	19	T-01	Pal C_Pal C3	Line 3 l1	50.39	0.68	3.98	9.34	0.28	13.4	21.92	0.47	0	100.46
1817	20	T-01	Pal C_Pal C3	Line 2 l1	50.34	0.72	4.1	9.2	0.27	13.41	22.08	0.5	0.02	100.64
1818	21	T-01	Pal C_Pal C3	Line 1 l1	50.02	0.76	4.37	9.48	0.2	13.37	22.13	0.51	0.03	100.87
1819	1	17t Pal D	Pal D	Line 7 g15	49.99	0.68	3.46	8.04	0.25	14.1	22.29	0.42	0.03	99.26
1820	2	17t Pal D	Pal D	Line 6 g15	49.81	0.72	3.53	8.31	0.26	14.11	22.28	0.44	0.04	99.5
1821	3	17t Pal D	Pal D	Line 5 g15	47.85	1.1	5.19	9.56	0.24	12.97	21.67	0.49	0.02	99.09
1822	4	17t Pal D	Pal D	Line 4 g15	49.82	0.84	3.81	8.64	0.35	13.81	21.85	0.42	0	99.54
1823	5	17t Pal D	Pal D	Line 3 g15	50.03	0.71	3.36	8.64	0.24	14.1	21.93	0.41	0	99.42
1824	6	17t Pal D	Pal D	Line 2 g15	50.53	0.65	2.88	8.33	0.22	13.99	22.02	0.4	0	99.02
1825	7	17t Pal D	Pal D	Line 1 g15	50.19	0.71	3.23	9.07	0.32	13.71	21.83	0.39	0	99.45
1826	1	17t Pal D	Pal D	Line 13 g14	51.09	0.55	2.81	8.79	0.28	13.99	22.01	0.45	0	99.97
1827	2	17t Pal D	Pal D	Line 12 g14	51.19	0.6	2.9	8.81	0.31	13.88	21.99	0.45	0	100.13
1828	3	17t Pal D	Pal D	Line 11 g14	50.94	0.63	3.15	8.97	0.3	13.84	22.02	0.46	0	100.31
1829	4	17t Pal D	Pal D	Line 10 g14	50.52	0.66	3.48	9.21	0.28	13.66	21.98	0.52	0	100.31
1830	5	17t Pal D	Pal D	Line 9 g14	51.04	0.6	3.13	9.03	0.31	13.7	21.83	0.42	0.02	100.08
1831	6	17t Pal D	Pal D	Line 8 g14	49.73	0.85	4.06	9.66	0.23	13.13	21.68	0.49	0	99.83
1832	7	17t Pal D	Pal D	Line 6 g14	49.46	0.85	4.14	9.86	0.3	13.09	21.45	0.47	0	99.62
1833	8	17t Pal D	Pal D	Line 5 g14	50.51	0.64	3.26	8.91	0.28	13.85	22.06	0.5	0	100.01
1834	9	17t Pal D	Pal D	Line 4 g14	50.47	0.66	3.29	9.09	0.3	13.71	21.93	0.44	0.02	99.91
1835	10	17t Pal D	Pal D	Line 3 g14	49.96	0.72	3.68	9.23	0.27	13.43	21.83	0.48	0	99.6
1836	11	17t Pal D	Pal D	Line 2 g14	50.66	0.71	3.46	9.07	0.3	13.67	21.93	0.44	0	100.24
1837	12	17t Pal D	Pal D	Line 1 g14	50.86	0.58	2.97	8.72	0.33	13.94	21.99	0.37	0	99.76
1838	1	17t Pal D	Pal D	Line 18 g13	51.17	0.6	3.44	6.91	0.1	14.94	22.81	0.36	0.12	100.45
1839	2	17t Pal D	Pal D	Line 17 g13	50.71	0.65	3.75	6.82	0.14	14.91	22.75	0.35	0.13	100.21
1840	3	17t Pal D	Pal D	Line 16 g13	50.27	0.77	4	7.17	0.19	14.43	22.74	0.3	0.14	100.01
1841	4	17t Pal D	Pal D	Line 15 g13	50.55	0.74	4.01	6.96	0.13	14.65	22.91	0.29	0.14	100.38
1842	5	17t Pal D	Pal D	Line 14 g13	50.57	0.67	3.78	7.02	0.15	14.77	22.74	0.3	0.12	100.12
1843	6	17t Pal D	Pal D	Line 13 g13	50.06	0.59	3.81	8.11	0.18	13.96	22.61	0.4	0.03	99.75
1844	7	17t Pal D	Pal D	Line 12 g13	50.31	0.63	3.6	8	0.21	14.09	22.34	0.46	0.04	99.68
1845	8	17t Pal D	Pal D	Line 11 g13	50.58	0.62	3.33	8.84	0.25	13.65	22	0.45	0	99.72
1846	9	17t Pal D	Pal D	Line 10 g13	49.85	0.76	3.88	9.18	0.3	13.16	21.83	0.53	0	99.49
1847	10	17t Pal D	Pal D	Line 9 g13	49.97	0.75	3.89	9.19	0.26	13.22	21.97	0.54	0	99.79
1848	11	17t Pal D	Pal D	Line 8 g13	49.8	0.73	3.67	9.08	0.26	13.21	21.93	0.57	0	99.25
1849	12	17t Pal D	Pal D	Line 7 g13	50.08	0.72	3.62	9.17	0.27	13.23	22	0.44	0	99.53
1850	13	17t Pal D	Pal D	Line 6 g13	50.22	0.69	3.47	9.2	0.34	13.45	21.84	0.47	0.02	99.7
1851	14	17t Pal D	Pal D	Line 5 g13	50.63	0.62	2.86	8.6	0.31	13.96	22.07	0.37	0	99.42
1852	15	17t Pal D	Pal D	Line 4 g13	50.45	0.61	3.15	8.63	0.28	13.7	21.91	0.42	0	99.15
1853	16	17t Pal D	Pal D	Line 3 g13	50.4	0.67	3.31	8.99	0.29	13.39	21.97	0.49	0	99.51
1854	17	17t Pal D	Pal D	Line 2 g13	50.32	0.68	3.32	9.12	0.3	13.49	21.89	0.49	0.02	99.63
1855	18	17t Pal D	Pal D	Line 1 g13	51.07	0.61	2.89	8.49	0.31	14.18	22.05	0.42	0	100.02
1856	1	17t Pal D	Pal D	Line 17 g12	51.59	0.42	2.21	8.92	0.45	13.7	22.12	0.44	0	99.85
1857	2	17t Pal D	Pal D	Line 16 g12	51.24	0.49	2.66	9.17	0.5	13.45	22.08	0.54	0	100.13
1858	3	17t Pal D	Pal D	Line 15 g12	51.39	0.47	2.43	9	0.53	13.51	22.04	0.52	0	99.89
1859	4	17t Pal D	Pal D	Line 14 g12	50.87	0.6	3.09	9.46	0.49	13.11	21.94	0.52	0	100.08
1860	5	17t Pal D	Pal D	Line 13 g12	51.14	0.51	2.65	8.99	0.41	13.5	22.08	0.56	0	99.84
1861	6	17t Pal D	Pal D	Line 12 g12	51.05	0.52	2.66	8.67	0.43	13.78	22.06	0.45	0	99.62
1862	7	17t Pal D	Pal D	Line 11 g12	51.48	0.5	2.49	8.45	0.39	13.95	22.02	0.48	0	99.76
1863	8	17t Pal D	Pal D	Line 10 g12	51.42	0.56	2.63	8.11	0.28	14.47	22.11	0.43	0	100.01
1864	9	17t Pal D	Pal D	Line 9 g12	51.07	0.63	2.87	8.29	0.31	13.92	21.95	0.45	0	99.49
1865	10	17t Pal D	Pal D	Line 8 g12	51.36	0.65	2.89	8.22	0.35	14.03	22.04	0.46	0	100
1866	11	17t Pal D	Pal D	Line 7 g12	51.22	0.6	3.04	8.01	0.3	14.25	22.02	0.41	0	99.85
1867	12	17t Pal D	Pal D	Line 6 g12	50.9	0.68	3.38	8.16	0.33	14.01	21.99	0.33	0	99.78
1868	13	17t Pal D	Pal D	Line 5 g12	50.6	0.67	3.19	8.54	0.36	14.1	22.12	0.44	0	100.02
1869	14	17t Pal D	Pal D	Line 4 g12	50.67	0.59	3.05	8.47	0.22	14.16	22.08	0.45	0	99.69
1870	15	17t Pal D	Pal D	Line 3 g12	51.38	0.59	2.87	8.64	0.26	14.2	22.1	0.34	0	100.38
1871	16	17t Pal D	Pal D	Line 2 g12	50.43	0.66	3.22	8.67	0.3	14.1	21.92	0.45	0	99.75
1872	17	17t Pal D	Pal D	Line 1 g12	50.78	0.56	2.96	8.79	0.31	14	22.01	0.41	0	99.82
1873	1	17t Pal D	Pal D	Line 10 g10	51.32	0.51	2.77	8.62	0.28	14.31	21.96	0.48	0.03	100.28
1874	2	17t Pal D	Pal D	Line 9 g10	51.59	0.52	2.7	9.14	0.32	14.3	21.83	0.51	0	100.91
1875	3	17t Pal D	Pal D	Line 8 g10	51.46	0.47	2.63	9.05	0.26	14.06	21.77	0.48	0	100.18
1876	4	17t Pal D	Pal D	Line 7 g10	51.08	0.54	3.26	9.13	0.3	13.92	22	0.39	0.02	100.64
1877	5	17t Pal D	Pal D	Line 6 g10	50.58	0.57	3.52	8.94	0.26	14.02	22.11	0.46	0	100.46
1878	6	17t Pal D	Pal D	Line 5 g10	50.68	0.68	3.52	8.97	0.25	13.77	21.96	0.5	0	100.33
1879	7	17t Pal D	Pal D	Line 4 g10	51	0.62	3.24	9.02	0.22	14.04	22.06	0.39	0	100.59
1880	8	17t Pal D	Pal D	Line 3 g10	51.18	0.62	3.16	8.99	0.29	14.04	21.91	0.48	0	100.67
1881	9	17t Pal D	Pal D	Line 2 g10	51.13	0.56	2.99	8.88	0.31	14.04	21.97	0.47	0	100.35
1882	10	17t Pal D	Pal D	Line 6 g10	50.12	0.89	4.15	6.72	0.12	14.72	22.87	0.24	0.19	100.02
1883	11	17t Pal D	Pal D	Line 5 g10	51.07	0.59	3.41	6.4	0.13	15.22	23.05	0.28	0.13	100.28
1884	12	17t Pal D	Pal D	Line 4 g10	50.05	0.65	4.09	8.03	0.2	14.05	22.61	0.38	0.04	100.1
1885	13	17t Pal D	Pal D	Line 3 g10	49.75	0.86	4.57	8.17	0.14	13.77	22.59	0.4	0.07	100.32
1886	14	17t Pal D	Pal D	Line 2 g10	50.24	0.65	4.04	8.86	0.21	13.57	22.05	0.43	0	100.05
1887	15	17t Pal D	Pal D	Line 1 g10	49.77	0.78	4.49	9.6	0.2	13.19	21.93	0.56	0.03	100.55
1888	1	17t Pal D	Pal D	Line 13 g9	50.78	0.65	3.53	8.74	0.21	13.97	22.3	0.47	0.02	100.67
1889	2	17t Pal D	Pal D	Line 12 g9	50.46	0.69	3.45	8.8	0.21	13.92	22.31	0.48	0	100.32
1890	3	17t Pal D	Pal D	Line 11 g9	50.5	0.75	3.74	8.69	0.27	13.75	22.21	0.48	0	100.39
1891	4	17t Pal D	Pal D	Line 10 g9	49.68	0.66	4.47	8.98	0.25	13.48	22.26	0.47	0.09	100.34
1892	5	17t Pal D	Pal D	Line 9 g9	49.94	0.73	4.12	8.78	0.24	13.61	22.3	0.42	0.02	100.16
1893	6	17t Pal D	Pal D	Line 8 g9	50.4	0.62	3.67	8.72	0.24	13.6	22.07	0.42	0.02	99.76
1894	7	17t Pal D	Pal D	Line 7 g9	49.36	0.64	4.42	8.89	0.23	13.12	21.93	0.44	0.07	99.1
1895	8	17t Pal D	Pal D	Line 6 g9	50.79	0.7	3.79	9.03	0.26	13.57	22.21	0.45	0.02	100.82
1896	9	17t Pal D	Pal D	Line 5 g9	50.43	0.68	3.85	8.94	0.28	13.48	22.23	0.38	0	100.27
1897	10	17t Pal D	Pal D	Line 4 g9	50.12	0.68	3.83	8.86	0.21	13.7	22.16	0.4	0	99.96
1898	11	17t Pal D	Pal D	Line 3 g9	49.81	0.73	4.2	8.8	0.24	13.58	22.12	0.44	0.03	99.95
1899	12	17t Pal D	Pal D	Line 2 g9	50.15	0.56	3.98	7.92	0.18	13.84	22.35	0.36	0.03	99.37
1900	1	17t Pal D	Pal D	Line 11 g8	51.84	0.37	2.19	9.79	0.59	13	22.44	0.47	0	100.69
1901	2	17t Pal D	Pal D	Line 10 g8	51.59	0.42	2.21	9.96	0.63	12.99	22.31	0.49	0	100.6
1902	3	17t Pal D	Pal D	Line 9 g8	51.43	0.4	2.17	9.75	0.46	13.19	22.35	0.53	0	100.28
1903	4	17t Pal D	Pal D	Line 8 g8	50.68	0.65	3.51	9.53	0.35	13.38	22.05	0.48	0.02	100.65
1904	5	17t Pal D	Pal D	Line 7 g8	50.82	0.59	3.24	9.18	0.44	13.74	21.84	0.5	0	100.35
1905	6	17t Pal D	Pal D	Line 6 g8	51.2	0.57	2.97	9.4	0.46	13.69	21.89	0.46	0	100.64
1906	7	17t Pal D	Pal D	Line 5 g8	51.07	0.63	3.16	9.03	0.35	13.98	21.83	0.39	0	100.44
1907	8	17t Pal D	Pal D	Line 4 g8	51.62	0.48	2.57	8.7	0.35	14.08	22.02	0.42	0	100.24
1908	9	17t Pal D	Pal D	Line 3 g8	51.21	0.62	2.93	8.8	0.34	13.95	22.04	0.43	0	100.32
1909	10	17t Pal D	Pal D	Line 2 g8	50.85	0.74	3.42	8.72	0.32	14.17	21.89	0.46	0.02	100.59
1910	11	17t Pal D	Pal D	Line 1 g8	50.9	0.68	3.13	8.82	0.26	14.15	21.93	0.4	0.02	100.29
1911	1	17t Pal D	Pal D	Line 15 g7	51.61	0.5	2.38	8.04	0.31	14.85	22.09	0.33	0.04	100.15
1912	2	17t Pal D	Pal D	Line 14 g7	51.88	0.5	2.31	8	0.31	14.99	21.98	0.41	0	100.38
1913	3	17t Pal D	Pal D	Line 13 g7	52.06	0.49	2.29	8.14	0.38	14.8	22.06	0.36	0	100.58
1914	4	17t Pal D	Pal D	Line 12 g7	51.95	0.47	2.17	8.02	0.32	14.76	22.02	0.38	0	100.09
1915	5	17t Pal D	Pal D	Line 11 g7	52.11	0.48	2.2	7.98	0.32	14.86	22.07	0.38	0	100.4
1916	6	17t Pal D	Pal D	Line 10 g7	50.55	0.76	3.67	9.02	0.23	13.5	21.81	0.38	0	99.92
1917	7	17t Pal D	Pal D	Line 9 g7	50.05	0.83	4.36	9.27	0.32	12.74	21.46	0.44	0	99.47
1918	8	17t Pal D	Pal D	Line 8 g7	50.19	0.81	3.91	9.11	0.35	13.34	21.9	0.47	0	100.08
1919	9	17t Pal D	Pal D	Line 7 g7	50.47	0.79	3.83	9.13	0.34	13.29	21.96	0.44	0.02	100.27
1920	10	17t Pal D	Pal D	Line 6 g7	50.19	0.82	3.73	9.02	0.32	13.36	22.04	0.42	0	99.9
1921	11	17t Pal D	Pal D	Line 5 g7	50.36	0.83	3.65	9.13	0.25	13.26	21.96	0.41	0.02	99.87
1922	12	17t Pal D	Pal D	Line 4 g7	51.11	0.74	3.3	8.78	0.38	13.69	21.9	0.46	0	100.36
1923	13	17t Pal D	Pal D	Line 3 g7	51.35	0.67	2.93	8.41	0.33	14.1	22.08	0.43	0	100.3
1924	14	17t Pal D	Pal D	Line 2 g7	51.22	0.63	2.85	8.46	0.33	13.99	22.14	0.38	0	100
1925	15	17t Pal D	Pal D	Line 1 g7	50.84	0.61	3.07	8.81	0.23	13.56	22.03	0.41	0.02	99.58
1926	1	17t Pal D	Pal D	Line 13 g6	51.19	0.56	2.84	8.71	0.31	13.62	22.11	0.37	0.02	99.73
1927	2	17t Pal D	Pal D	Line 12 g6	52.13	0.32	1.47	9.99	0.76	12.46	22.6	0.47	0	100.2
1928	3	17t Pal D	Pal D	Line 11 g6	52.2	0.29	1.46	9.87	0.81	12.53	22.64	0.46	0	100.26
1929	4	17t Pal D	Pal D	Line 10 g6	51.67	0.36	1.98	9.54	0.66	12.75	22.54	0.51	0	100.01
1930	5	17t Pal D	Pal D	Line 9 g6	51.54	0.37	2.08	9.88	0.67	12.56	22.26	0.57	0	99.93
1931	6	17t Pal D	Pal D	Line 8 g6	50.77	0.52	2.64	9.79	0.5	12.85	22.2	0.48	0	99.75
1932	7	17t Pal D	Pal D	Line 7 g6	50.82	0.51	2.65	9.1	0.44	13.13	22.12	0.51	0	99.28
1933	8	17t Pal D	Pal D	Line 6 g6	50.17	0.77	3.57	9.33	0.4	13.1	21.91	0.38	0	99.63
1934	9	17t Pal D	Pal D	Line 5 g6	50.92	0.63	2.97	8.62	0.37	13.49	22.36	0.46	0.02	99.84
1935	10	17t Pal D	Pal D	Line 4 g6	51.31	0.64	2.78	8.52	0.29	13.76	22.15	0.45	0	99.9
1936	11	17t Pal D	Pal D	Line 3 g6	50.9	0.64	2.83	8.61	0.36	13.67	22.03	0.48	0	99.52
1937	12	17t Pal D	Pal D	Line 2 g6	50.8	0.61	2.95	8.85	0.28	13.53	22.05	0.44	0	99.51
1938	13	17t Pal D	Pal D	Line 1 g6	50.84	0.61	2.95	8.83	0.32	13.56	21.99	0.41	0	99.51
1939	1	17t Pal D	Pal D	Line 8 g5	50.95	0.57	3.08	8.72	0.27	13.61	22.07	0.42	0.02	99.71
1940	2	17t Pal D	Pal D	Line 7 g5	50.2	0.64	4.15	7.26	0.09	13.96	22.76	0.3	0.09	99.45
1941	3	17t Pal D	Pal D	Line 6 g5	50.96	0.6	3.7	6.71	0.12	14.45	22.74	0.35	0.17	99.8
1942	4	17t Pal D	Pal D	Line 4 g5	51.16	0.62	3.33	8.94	0.28	13.3	22.18	0.33	0	100.14
1943	5	17t Pal D	Pal D	Line 3 g5	51.17	0.6	3.34	8.98	0.26	13.48	22.04	0.44	0.02	100.33
1944	6	17t Pal D	Pal D	Line 2 g5	51.19	0.6	3.22	8.78	0.32	13.44	22.2	0.38	0.02	100.15
1945	7	17t Pal D	Pal D	Line 1 g5	51.18	0.59	3.16	8.72	0.22	13.5	21.86	0.47	0	99.7
1946	1	17t Pal D	Pal D	Line 11 g4	51.95	0.53	2.54	8.18	0.34	14.08	22.13	0.42	0	100.17
1947	2	17t Pal D	Pal D	Line 10 g4	51.35	0.62	2.75	8.28	0.31	14.09	22.03	0.46	0	99.89
1948	3	17t Pal D	Pal D	Line 9 g4	51.47	0.64	2.84	8.56	0.33	13.92	22.1	0.37	0	100.23
1949	4	17t Pal D	Pal D	Line 8 g4	51.51	0.57	2.81	8.64	0.29	13.71	22	0.43	0	99.96
1950	5	17t Pal D	Pal D	Line 7 g4	51.51	0.52	2.74	8.62	0.31	13.85	22.03	0.41	0	99.99
1951	6	17t Pal D	Pal D	Line 6 g4	51.56	0.56	2.72	8.71	0.36	13.94	21.95	0.41	0	100.21
1952	7	17t Pal D	Pal D	Line 4 g4	51.77	0.5	2.6	8.47	0.31	13.82	22.19	0.47	0	100.13
1953	8	17t Pal D	Pal D	Line 3 g4	52.14	0.53	2.47	8.23	0.3	14.19	22.21	0.4	0	100.47
1954	9	17t Pal D	Pal D	Line 2 g4	51.03	0.72	3.32	8.63	0.35	13.74	21.98	0.41	0	100.18
1955	10	17t Pal D	Pal D	Line 1 l4	51.21	0.66	3.38	9.09	0.3	13.43	22.04	0.38	0	100.49
1956	1	17t Pal D	Pal D	Line 12 g3	52.43	0.34	1.56	9.79	0.73	12.69	22.62	0.44	0.02	100.62
1957	2	17t Pal D	Pal D	Line 11 g3	52.63	0.29	1.51	9.58	0.78	12.92	22.77	0.45	0	100.93
1958	3	17t Pal D	Pal D	Line 10 g3	52.52	0.31	1.47	9.53	0.76	12.85	22.78	0.48	0	100.7
1959	4	17t Pal D	Pal D	Line 9 g3	52.42	0.3	1.49	9.49	0.85	12.78	22.46	0.48	0	100.27
1960	5	17t Pal D	Pal D	Line 7 g3	51.74	0.43	2.03	9.82	0.67	12.49	22.6	0.57	0	100.35
1961	6	17t Pal D	Pal D	Line 6 g3	51.83	0.41	2.12	9.63	0.69	12.41	22.56	0.51	0	100.16
1962	7	17t Pal D	Pal D	Line 5 g3	51.82	0.37	2.06	9.6	0.59	12.44	22.55	0.56	0	99.99
1963	8	17t Pal D	Pal D	Line 4 g3	51.47	0.43	2.27	9.38	0.47	13.31	22.52	0.52	0	100.37
1964	9	17t Pal D	Pal D	Line 3 g3	51.48	0.49	2.49	8.55	0.4	13.82	22.2	0.38	0	99.81
1965	10	17t Pal D	Pal D	Line 2 g3	51.41	0.55	2.63	8.29	0.34	14.21	22.27	0.47	0	100.17
1966	11	17t Pal D	Pal D	Line 1 g3	51.32	0.58	2.81	8.48	0.29	14.18	22.15	0.47	0	100.28
1967	1	17t Pal D	Pal D	Line 10 g2	50.44	0.63	3.51	8.46	0.26	13.91	22.23	0.42	0.02	99.88
1968	2	17t Pal D	Pal D	Line 9 g2	50.56	0.67	3.42	8.32	0.2	14.06	22.22	0.42	0	99.87
1969	3	17t Pal D	Pal D	Line 8 g2	50.5	0.63	3.45	8.49	0.17	13.85	22.18	0.47	0	99.74
1970	4	17t Pal D	Pal D	Line 7 g2	49.28	0.79	4.52	8.84	0.19	13.24	22.21	0.47	0.04	99.58
1971	5	17t Pal D	Pal D	Line 6 g2	49.11	0.76	4.7	9.18	0.29	13.16	22.14	0.46	0.02	99.82
1972	6	17t Pal D	Pal D	Line 5 g2	50.45	0.54	3.17	8.79	0.28	13.79	21.87	0.45	0	99.34
1973	7	17t Pal D	Pal D	Line 4 g2	50.48	0.58	3.27	8.87	0.3	13.79	21.9	0.46	0.02	99.67
1974	8	17t Pal D	Pal D	Line 3 g2	50.23	0.6	3.35	8.83	0.26	13.72	21.93	0.5	0	99.42
1975	9	17t Pal D	Pal D	Line 2 g2	49.8	0.7	3.88	9.17	0.25	13.48	21.99	0.49	0	99.76
1976	10	17t Pal D	Pal D	Line 1 g2	50.1	0.67	4.29	8.91	0.21	13.33	21.39	0.68	0	99.58
1977	1	17t Pal D	Pal D	Line 10 g1	50.33	0.58	3	9.92	0.67	12.36	22.47	0.56	0	99.89
1978	2	17t Pal D	Pal D	Line 9 g1	51.93	0.31	1.71	8.67	0.67	13.6	22.84	0.46	0.03	100.22
1979	3	17t Pal D	Pal D	Line 8 g1	51.18	0.5	2.45	9.36	0.66	12.95	22.64	0.56	0	100.3
1980	4	17t Pal D	Pal D	Line 7 g1	51.32	0.45	2.26	9.26	0.67	13.09	22.67	0.55	0	100.27
1981	5	17t Pal D	Pal D	Line 6 g1	51.04	0.47	2.45	9.85	0.74	12.66	22.54	0.55	0	100.3
1982	6	17t Pal D	Pal D	Line 5 g1	51.82	0.39	1.96	8.98	0.65	13.49	22.83	0.49	0	100.61
1983	7	17t Pal D	Pal D	Line 4 g1	51.36	0.44	2.11	9.54	0.74	12.89	22.57	0.53	0	100.18
1984	8	17t Pal D	Pal D	Line 3 g1	51.76	0.39	2.12	9.74	0.48	13.04	22.35	0.49	0	100.37
1985	9	17t Pal D	Pal D	Line 2 g1	51.41	0.53	2.54	9.03	0.47	13.66	22.23	0.42	0.02	100.31
1986	10	17t Pal D	Pal D	Line 1 g1	51.45	0.58	3.98	8.63	0.3	13.34	21.01	0.68	0	99.97
