# Supplementary material for: A data driven approach to mineral chemistry unveils magmatic processes associated with long-lasting, low-intensity volcanic activity
Source: Sci Rep. 2023 Jan 24;13:1314. doi: 10.1038/s41598-023-28370-0 (PMC9873939; doi:10.1038/s41598-023-28370-0)
Supplement: Supplementary file 1 — Supplementary Information. [file 41598_2023_28370_MOESM1_ESM.zip › Supplementary Material/Hierarchical Clustering script/HC Costa et al script.R]

#electronic supplementary material to:

#A data driven approach to mineral chemistry unveils magmatic processes associated with long-lasting, low-intensity volcanic activity
# Simone Costa, Luca Caricchi, Marco Pistolesi, Anna Gioncada, Matteo Masotta, Costanza Bonadonna, Mauro Rosi

#Description: script to perform Hierarchical Cluster analysis with Rstudio

#DO NOT MODIFY THE SCRIPT, Follow the order and expand each section. See the Manuscript methods section for additional details

######### 0- install and then call the installed packages######
library(cluster)
library(igraph)
library(devtools)
library(clValid)
library(dendextend)
library(ggplot2)
suppressPackageStartupMessages(library(dendextend))
library(NbClust)
library(factoextra)
library(sm)
library(vioplot)
library(matrixStats)
library(compositions)
library(Rtsne)
library(scales)
library(car)
library(PeriodicTable)

######### 1- NORMALIZATION and ISOMETRIC LOG-RATIO TRANSFORMATION#########

train<- read.csv("cpxPalizziClustering copy.csv") ## input your data as csv file
#REMOVE ANALYSES ON THE BASE OF MINERAL FORMULA
train_m_Si<- train$SiO2/(mass("Si")+(mass("O")*2))
train_m_Ti<- train$TiO2/(mass("Ti")+(mass("O")*2))
train_m_Al<- (train$Al2O3/((mass("Al")*2)+(mass("O")*3)))*2
train_m_Fe<- train$FeO/(mass("Fe")+mass("O"))
train_m_Mn<- train$MnO/(mass("Mn")+(mass("O")))
train_m_Mg<- train$MgO/(mass("Mg")+(mass("O")))
train_m_Ca<- train$CaO/(mass("Ca")+(mass("O")))
train_m_Na<- (train$Na2O/((mass("Na")*2)+(mass("O"))))*2
train_m_Cr<- (train$Cr2O3/((mass("Cr")*2)+(mass("O")*3)))*2
#Filtering on the base of mineral formula #THE USER CAN MODIFY THIS SECTION TO USE OTHER PHASE DATA
oxigens<- train_m_Si*2+train_m_Ti*2+(train_m_Al/2)*3+train_m_Fe+train_m_Mn+
  train_m_Mg+train_m_Ca+train_m_Na/2+(train_m_Cr/2)*3
n.O<- 6#Number of oxigen of recalculation 
factor<- n.O/oxigens
Si_apfu<- train_m_Si*factor
Ti_apfu<- train_m_Ti*factor
Al_apfu<- train_m_Al*factor
Fe_apfu<- train_m_Fe*factor
Mn_apfu<- train_m_Mn*factor
Mg_apfu<- train_m_Mg*factor
Ca_apfu<- train_m_Ca*factor
Na_apfu<- train_m_Na*factor
Cr_apfu<- train_m_Cr*factor

sum.cations<- Si_apfu+ Ti_apfu+ Al_apfu+ Fe_apfu+ Mn_apfu+ Mg_apfu+ Ca_apfu+ Na_apfu+ Cr_apfu

ID.select<- which(sum.cations<4.04 & sum.cations>3.96) #select only analyses with a desired range of sum of cations
train<- train[ID.select,]

#choose the elements to perform ILR (Isometric log-ratio) transformation
elements<- c("SiO2", "TiO2", "Al2O3", "FeO", "MnO", "MgO",
             "CaO","Na2O")

#ILR transformation
dataset.compositional<- acomp(train[,elements])
dataset.ilr <- ilr(dataset.compositional)

cpx_ilr<- cbind(train, dataset.ilr)

#this function normalize each vector for the median and standard deviation (see Methods)
normalise2 <- function(x){
  num2 <- x-median(x)
  denom2 <- sd(x)
  return(num2/denom2)
}

cpx_ilr_norm<- as.data.frame(lapply(cpx_ilr[,c("V1", "V2","V3","V4","V5", "V6", "V7")], normalise2))
train.norm<- (cpx_ilr_norm)
cpx_fin<- cbind(train, train.norm)

write.csv(x = cpx_fin, file = "cpx_ilr.csv") #this write a csv file with your data + ILR vectors

######### 2- HIERARCHICAL CLUSTER ANALYSIS (HC) AND PRINCIPAL COMPONENT ANALYSIS (PCA)#########


data<- read.csv("cpx_ilr.csv") #call the ILR data file
ilr_dims<-7 #Type the number of elements-1

train.norm<- as.data.frame(data[(ncol(data)-ilr_dims+1):ncol(data)]) 

#Calculate Euclidean distance matrix to performn HC
dist_mat<- dist(train.norm, method = "euclidean")
clusters_1<- hclust(dist_mat, method = "ward.D")  

#Selecting NUMBER OF CLUSTERS##
mydata <- train.norm
wss <- (nrow(mydata)-1)*sum(apply(mydata,2,var))
for (i in 2:15) wss[i] <- sum(kmeans(mydata,
                                     centers=i)$withinss)
plot(1:15, wss, type="b", xlab="Number of Clusters",
     ylab="Within groups sum of squares")

#Select number of clusters on the basis of the "Elbow Method" (see Methods), 
#WAIT for the WSS vs. Number of clusters plot to decide the appropriate number of clusters
best_n_clusters<- 4
##CUT tree at the corresponding number of clusters
clusterCut<- cutree(clusters_1, k = best_n_clusters)
#plotting Cluster dendogram
seq.clusters<- clusterCut[clusters_1$order]
seq.clusters1<-NULL
for (i in 1:length(seq.clusters)){
  seq.clusters1[i]<- seq.clusters[i]-seq.clusters[i+1]
}
seq.clusters2<- c(seq.clusters[which(seq.clusters1>0 | seq.clusters1<0)], seq.clusters[length(seq.clusters)-1])
dists<- clusters_1$height[(length(clusters_1$height)-(best_n_clusters-2)):length(clusters_1$height)]

plot(clusters_1)
rect.hclust(clusters_1 , k = best_n_clusters, border = seq.clusters2)
legend("topleft", legend=seq.clusters2, col=seq.clusters2, lty=1, cex=0.5)

#PCA plotting to check the clusters
data.pca <- prcomp(train.norm, center = TRUE,scale. = TRUE)
summary.pca<- summary(data.pca)
summary.pca #This shows the comulative proportion of variance explained by the PCA componenets

PCA1<- data.pca$x[,1]
PCA2<- data.pca$x[,2]

#Save all data including cluster assignement and the 2 principal components
clusters<- data.frame(data, clusterCut, PCA1, PCA2)
plot(PCA1, PCA2, col= alpha(clusters$clusterCut, 0.4), pch=19)

loadings <- data.pca$rotation
scores <- data.pca$x

plot(data.pca$x[,1], data.pca$x[,2], xlab="PCA 1", ylab="PCA 2",
     type="p", xlim=c(min(scores[,1:2]), max(scores[,1:2])),
     ylim=c(min(scores[,1:2]), max(scores[,1:2])))
arrows(0,0,loadings[,1]*10,loadings[,2]*10, length=0.1,
       angle=20, col="red")
# note that this scaling factor of 10 may need to be changed,
# depending on the data set
text(loadings[,1]*10*1.2,loadings[,2]*10*1.2,
     rownames(loadings), col="red", cex=0.7)
# 1.2 scaling insures that labels are plotted just beyond
# the arrows
text(scores[,1],scores[,2], rownames(scores), col="blue",
     cex=0.7)
#this add to your data file the PCA1 and PCA2 
write.csv(x = clusters, file = "cpx_clusters_PCA.csv")

######### 3- OUTLIER DETECTION#####

#call the clustered data
cpx_clusters<- read.csv("cpx_clusters_PCA.csv")
#Plot of the 95% ellipsoid around the PCA components of each cluster (see Methods)
n.clusters<- unique(cpx_clusters$clusterCut)

rows.plot<- floor(max(n.clusters)/2)
cols.plot<- ceiling(max(n.clusters)/2)

par(mfrow=c(rows.plot, cols.plot))
id.outliers.store<-NULL
for(i in 1:length(n.clusters)){
  
  id.rows.cluster<- which(cpx_clusters$clusterCut==n.clusters[i])
  # Select Compositions coordinates
  X_coord<- cpx_clusters[id.rows.cluster,
                         elements<- c("SiO2", "TiO2", "Al2O3", "FeO", "MnO", "MgO", "CaO", "Na2O")]
  # Finding the center point 
  X_coord.center  = colMeans(X_coord)
  # Finding the covariance matrix
  X.cov= cov(X_coord)
  #Ellipse radius
  rad  = qchisq(p = 0.95 , df = ncol(X_coord))
  # Square root of Chi-Square value
  rad  = sqrt(rad)

  distances <- mahalanobis(x = X_coord , center = X_coord.center ,
                           cov = X.cov)

  cutoff <- qchisq(p = 0.95 , df = ncol(X_coord))
  
  ## Display observation whose distance greater than cutoff value
  
  id.outliers<- which(distances>cutoff)
  id.outliers.store<- c(id.outliers,id.outliers.store)
  
  PCA1<- cpx_clusters$PCA1[id.rows.cluster]
  PCA2<- cpx_clusters$PCA2[id.rows.cluster]
  
  plot(PCA1[-c(id.outliers)], PCA2[-c(id.outliers)], 
       xlim=c(min(cpx_clusters$PCA1), max(cpx_clusters$PCA1)),
       ylim=c(min(cpx_clusters$PCA2), max(cpx_clusters$PCA2)), 
       col=n.clusters[i], pch=19, xlab="PCA1", ylab="PCA2")
  par(new=T)
  plot(cpx_clusters$PCA1[c(id.outliers)], cpx_clusters$PCA2[c(id.outliers)], 
       xlim=c(min(cpx_clusters$PCA1), max(cpx_clusters$PCA1)),
       ylim=c(min(cpx_clusters$PCA2), max(cpx_clusters$PCA2)), 
       col="grey", pch=19, xlab="", ylab="")
  
}
par(mfrow=c(1,1))

outliers<- cpx_clusters[id.outliers.store, ]
no.outliers<- cpx_clusters[-c(id.outliers.store), ]

# this write a data file with only the outliers
write.csv(outliers, "cpx_outliers.csv")
#this write a new dataset without outliers
write.csv(no.outliers, "cpx_clusters_PCA_no_outliers.csv")
